# Supplementary material for: Animal models in preclinical metastatic breast cancer immunotherapy research: A systematic review and meta-analysis of efficacy outcomes
Source: PLoS One. 2025 May 7;20(5):e0322876. doi: 10.1371/journal.pone.0322876 (PMC12057864; doi:10.1371/journal.pone.0322876)
Supplement: S12 File — (XLSX) [file pone.0322876.s012.xlsx]

## Sheet: S12 File
Article Number	Articl Title	Article Year	Journal	Journal issn	volume	Authors	URL	language	Abstract	Inclusion or Exclusion with Reason
1	Site-Specifically Labeled Antibody-Drug Conjugate for Simultaneous Therapy and ImmunoPET	2018	Mol Pharm	1543-8384 (Print) 1543-8384	15	Adumeau, P. and Vivier, D. and Sharma, S. K. and Wang, J. and Zhang, T. and Chen, A. and Agnew, B. J. and Zeglis, B. M.	https://www.ncbi.nlm.nih.gov/pmc/articles/PMC6466629/pdf/nihms-1012354.pdf	English	The conjugation of antibodies with cytotoxic drugs can alter their in vivo pharmacokinetics. As a result, the careful assessment of the in vivo behavior, and specifically the tumor-targeting properties, of antibody-drug conjugates represents a crucial step in their development. In order to facilitate this process, we have created a methodology that facilitates the dual labeling of an antibody wit…	: {"Decision"=>"Excluded"} | Reason: not immuno or targeted therapy
2	Human Placental-Derived Adherent Stromal Cells Co-Induced with TNF-Î± and IFN-Î³ Inhibit Triple-Negative Breast Cancer in Nude Mouse Xenograft Models	2018	Sci Rep	2045-2322	8	Allen, H. and Shraga-Heled, N. and Blumenfeld, M. and Dego-Ashto, T. and Fuchs-Telem, D. and Gilert, A. and Aberman, Z. and Ofir, R.	https://www.ncbi.nlm.nih.gov/pmc/articles/PMC5766494/pdf/41598_2017_Article_18428.pdf	English	Culturing 3D-expanded human placental-derived adherent stromal cells (ASCs) in the presence of tumor necrosis factor-alpha (TNF-Î±) and interferon-gamma (IFN-Î³) transiently upregulated the secretion of numerous anti-proliferative, anti-angiogenic and pro-inflammatory cytokines. In a 3D-spheroid screening assay, conditioned medium from these induced-ASCs inhibited proliferation of cancer cell lin…	: {"Decision"=>"Excluded"} | Reason: not immuno or targeted therapy
3	Field template-based design and biological evaluation of new sphingosine kinase 1 inhibitors	2018	Breast Cancer Res Treat	0167-6806 (Print) 0167-6806	172	Alshaker, H. and Srivats, S. and Monteil, D. and Wang, Q. and Low, C. M. R. and Pchejetski, D.	https://www.ncbi.nlm.nih.gov/pmc/articles/PMC6208908/pdf/10549_2018_Article_4900.pdf	English	PURPOSE: Sphingosine kinase 1 (SK1) is a protooncogenic enzyme expressed in many human tumours and is associated with chemoresistance and poor prognosis. It is a potent therapy target and its inhibition chemosensitises solid tumours. Despite recent advances in SK1 inhibitors synthesis and validation, their clinical safety and chemosensitising options are not well described. In this study, we have…	: {"Decision"=>"Included"} | Reason: Data extraction done,second revision for data extraction done
4	Inhibition of primary breast tumor growth and metastasis using a neuropilin-1 transmembrane domain interfering peptide	2016	Oncotarget	1949-2553	7	Arpel, A. and Gamper, C. and SpenlÃ©, C. and Fernandez, A. and Jacob, L. and Baumlin, N. and Laquerriere, P. and Orend, G. and CrÃ©mel, G. and Bagnard, D.	https://www.ncbi.nlm.nih.gov/pmc/articles/PMC5342376/pdf/oncotarget-07-54723.pdf	English	The transmembrane domains (TMD) in membrane receptors play a key role in cell signaling. As previously shown by us a peptide targeting the TMD of neuropilin-1 (MTP-NRP1), blocks cell proliferation, cell migration and angiogenesis in vitro, and decreases glioblastoma growth in vivo. We now explored the clinical potential of MTP-NRP1 on breast cancer models and demonstrate that MTP-NRP1 blocks prol…	: {"Decision"=>"Included"} | Reason: targeted therapy,Data extraction done,second revision for data extraction done
5	The thrombin inhibitor, argatroban, inhibits breast cancer metastasis to bone	2013	Breast Cancer	1340-6868	20	Asanuma, K. and Wakabayashi, H. and Okamoto, T. and Asanuma, Y. and Akita, N. and Yoshikawa, T. and Hayashi, T. and Matsumine, A. and Uchida, A. and Sudo, A.	https://link.springer.com/content/pdf/10.1007/s12282-012-0334-5.pdf	English	BACKGROUND: Breast cancer has the potential to metastasize to bone, causing debilitating symptoms. Although many tumor cells have thrombin-generating systems originating from tissue factor (TF), therapy in terms of the coagulation system is not well established. To elucidate the efficacy of the thrombin inhibitor, argatroban, on bone metastasis, we investigated TF activation and vascular endothel…	: {"Decision"=>"Excluded"} | Reason: not immuno or targeted therapy
6	CAR T cell therapy for breast cancer: harnessing the tumor milieu to drive T cell activation	2018	J Immunother Cancer	2051-1426	6	Bajgain, P. and Tawinwung, S. and D'Elia, L. and Sukumaran, S. and Watanabe, N. and Hoyos, V. and Lulla, P. and Brenner, M. K. and Leen, A. M. and Vera, J. F.	https://www.ncbi.nlm.nih.gov/pmc/articles/PMC5944113/pdf/40425_2018_Article_347.pdf	English	BACKGROUND: The adoptive transfer of T cells redirected to tumor via chimeric antigen receptors (CARs) has produced clinical benefits for the treatment of hematologic diseases. To extend this approach to breast cancer, we generated CAR T cells directed against mucin1 (MUC1), an aberrantly glycosylated neoantigen that is overexpressed by malignant cells and whose expression has been correlated wit…	: {"Decision"=>"Excluded"} | Reason: not immuno or targeted therapy
7	MEK Inhibitor Selumetinib (AZD6244; ARRY-142886) Prevents Lung Metastasis in a Triple-Negative Breast Cancer Xenograft Model	2015	Mol Cancer Ther	1535-7163 (Print) 1535-7163	14	Bartholomeusz, C. and Xie, X. and Pitner, M. K. and Kondo, K. and Dadbin, A. and Lee, J. and Saso, H. and Smith, P. D. and Dalby, K. N. and Ueno, N. T.	https://mct.aacrjournals.org/content/molcanther/14/12/2773.full.pdf	English	Patients with triple-negative breast cancer (TNBC) have a poor prognosis because TNBC often metastasizes, leading to death. Among patients with TNBC, those with extracellular signal-regulated kinase 2 (ERK2)-overexpressing tumors were at higher risk of death than those with low-ERK2-expressing tumors (hazard ratio, 2.76; 95% confidence interval, 1.19-6.41). The MAPK pathway has been shown to be a…	: {"Decision"=>"Included"} | Reason: targeted therapy,Data extraction done,second revision for data extraction done
8	The PI3K/mTOR dual inhibitor P7170 demonstrates potent activity against endocrine-sensitive and endocrine-resistant ER+ breast cancer	2015	Breast Cancer Res Treat	0167-6806 (Print) 0167-6806	149	Bean, J. R. and Hosford, S. R. and Symonds, L. K. and Owens, P. and Dillon, L. M. and Yang, W. and Shee, K. and Schwartz, G. N. and Marotti, J. D. and Muller, K. E. and Rosenkranz, K. M. and Barth, R. J. and Chen, V. S. and Agarwal, V. R. and Miller, T. W.	https://link.springer.com/content/pdf/10.1007/s10549-014-3201-6.pdf	English	Activation of the phosphatidylinositol 3-kinase (PI3K)/AKT/mTOR pathway has been implicated in anti-estrogen resistance in breast cancer. We tested the therapeutic potential of the novel PI3K/mTOR dual inhibitor P7170 in a panel of anti-estrogen-sensitive and anti-estrogen-resistant models of ER+ breast cancer. Estrogen receptor-positive (ER+) breast cancer cells were treated Â±P7170. Fresh cores…	: {"Decision"=>"Excluded"} | Reason: not immuno or targeted therapy
9	Diacerein-mediated inhibition of IL-6/IL-6R signaling induces apoptotic effects on breast cancer	2016	Oncogene	0950-9232	35	Bharti, R. and Dey, G. and Ojha, P. K. and Rajput, S. and Jaganathan, S. K. and Sen, R. and Mandal, M.	https://www.nature.com/articles/onc2015466.pdf	English	Interleukin-6 (IL-6) signaling network has been implicated in oncogenic transformations making it attractive target for the discovery of novel cancer therapeutics. In this study, potent antiproliferative and apoptotic effect of diacerein were observed against breast cancer. In vitro apoptosis was induced by this drug in breast cancer cells as verified by increased sub-G1 population, LIVE/DEAD ass…	: {"Decision"=>"Excluded"} | Reason: not a new drug
10	Melatonin decreases breast cancer metastasis by modulating Rho-associated kinase protein-1 expression	2016	Journal of Pineal Research	1600-079X 0742-3098	60	Borin, T. F. and Arbab, A. S. and Gelaleti, G. B. and Ferreira, L. C. and Moschetta, M. G. and Jardim-Perassi, B. V. and Iskander, A. and Varma, N. R. S. and Shankar, A. and Coimbra, V. B. and Fabri, V. A. and De Oliveira, J. G. and Zuccari, D. A. P. D. C.	https://www.embase.com/search/results?subaction=viewrecord&id=L607389088&from=export http://dx.doi.org/10.1111/jpi.12270 https://onlinelibrary.wiley.com/doi/pdfdirect/10.1111/jpi.12270?download=true	English	The occurrence of metastasis, an important breast cancer prognostic factor, depends on cell migration/invasion mechanisms, which can be controlled by regulatory and effector molecules such as Rho-associated kinase protein (ROCK-1). Increased expression of this protein promotes tumor growth and metastasis, which can be restricted by ROCK-1 inhibitors. Melatonin has shown oncostatic, antimetastatic…	: {"Decision"=>"Excluded"} | Reason: not immuno or targeted therapy
11	HET0016, a selective inhibitor of 20-HETE synthesis, decreases pro-angiogenic factors and inhibits growth of triple negative breast cancer in mice	2014	PLoS One	1932-6203	9	Borin, T. F. and Zuccari, D. A. and Jardim-Perassi, B. V. and Ferreira, L. C. and Iskander, A. S. and Varma, N. R. and Shankar, A. and Guo, A. M. and Scicli, G. and Arbab, A. S.	https://www.ncbi.nlm.nih.gov/pmc/articles/PMC4280215/pdf/pone.0116247.pdf	English	A selective inhibitor of 20-HETE synthesis, HET0016, has been reported to inhibit angiogenesis. 20-HETE has been known as a second mitogenic messenger of angiogenesis inducing growth factors. HET0016 effects were analyzed on MDA-MB-231 derived breast cancer in mouse and in vitro cell line. MDA-MB-231 tumor cells were implanted in animals' right flank and randomly assigned to early (1 and 2), star…	: {"Decision"=>"Included"} | Reason: Data extraction done,second revision for data extraction done
12	Covalent Targeting of Fibroblast Growth Factor Receptor Inhibits Metastatic Breast Cancer	2016	Mol Cancer Ther	1535-7163 (Print) 1535-7163	15	Brown, W. S. and Tan, L. and Smith, A. and Gray, N. S. and Wendt, M. K.	https://mct.aacrjournals.org/content/molcanther/15/9/2096.full.pdf	English	Therapeutic targeting of late-stage breast cancer is limited by an inadequate understanding of how tumor cell signaling evolves during metastatic progression and by the currently available small molecule inhibitors capable of targeting these processes. Herein, we demonstrate that both Î²3 integrin and fibroblast growth factor receptor-1 (FGFR1) are part of an epithelial-mesenchymal transition (EM…	: {"Decision"=>"Included"} | Reason: Data extraction done,second revision for data extraction done
13	First-in-Class Phosphorylated-p68 Inhibitor RX-5902 Inhibits Î²-Catenin Signaling and Demonstrates Antitumor Activity in Triple-Negative Breast Cancer	2019	Mol Cancer Ther	1535-7163 (Print) 1535-7163	18	Capasso, A. and Bagby, S. M. and Dailey, K. L. and Currimjee, N. and Yacob, B. W. and Ionkina, A. and Frank, J. G. and Kim, D. J. and George, C. and Lee, Y. B. and Benaim, E. and Gittleman, B. and Hartman, S. J. and Tan, A. C. and Kim, J. and Pitts, T. M. and Eckhardt, S. G. and Tentler, J. J. and Diamond, J. R.	https://mct.aacrjournals.org/content/molcanther/18/11/1916.full.pdf	English	RX-5902 is a first-in-class anticancer agent targeting phosphorylated-p68 and attenuating nuclear shuttling of Î²-catenin. The purpose of this study was to evaluate the efficacy of RX-5902 in preclinical models of triple-negative breast cancer (TNBC) and to explore effects on Î²-catenin expression. A panel of 18 TNBC cell lines was exposed to RX-5902, and changes in proliferation, apoptosis, cell…	: {"Decision"=>"Included"} | Reason: Data extraction done,second revision for data extraction done
14	Preclinical development of novel Rac1-GEF signaling inhibitors using a rational design approach in highly aggressive breast cancer cell lines	2014	Anticancer Agents Med Chem	1871-5206 (Print) 1871-5206	14	Cardama, G. A. and Comin, M. J. and Hornos, L. and Gonzalez, N. and Defelipe, L. and Turjanski, A. G. and Alonso, D. F. and Gomez, D. E. and Menna, P. L.	https://www.ncbi.nlm.nih.gov/pmc/articles/PMC4104455/pdf/ACAMC-14-840.pdf	English	Rho GTPases play a key role in the regulation of multiple essential cellular processes, including actin dynamics, gene transcription and cell cycle progression. Aberrant activation of Rac1, a member of Rho family of small GTPases, is associated with tumorigenesis, cancer progression, invasion and metastasis. Particularly, Rac1 is overexpressed and hyperactivated in highly aggressive breast cancer…	: {"Decision"=>"Excluded"} | Reason: not meet the criteria
15	DNA methyltransferase inhibitor, zebularine, delays tumor growth and induces apoptosis in a genetically engineered mouse model of breast cancer	2012	Mol Cancer Ther	1535-7163 (Print) 1535-7163	11	Chen, M. and Shabashvili, D. and Nawab, A. and Yang, S. X. and Dyer, L. M. and Brown, K. D. and Hollingshead, M. and Hunter, K. W. and Kaye, F. J. and Hochwald, S. N. and Marquez, V. E. and Steeg, P. and Zajac-Kaye, M.	https://mct.aacrjournals.org/content/molcanther/11/2/370.full.pdf	English	Zebularine is a novel potent inhibitor of both cytidine deaminase and DNA methylation. We examined the effect of zebularine on mammary tumor growth in genetically engineered MMTV-PyMT transgenic mice that develop mammary tumors at 60 days of age with 100% penetrance. The MMTV-PyMT transgenic mice were randomized at 46 days of age into control (n = 25) and zebularine (n = 25) treatment groups and …	: {"Decision"=>"Excluded"} | Reason:it is not a metastatic breast tumor. it is a study for testing the drug as a reducing the size of tumor in genetically engineered mice
16	Discovery of potent 2,4-difluoro-linker poly(ADP-ribose) polymerase 1 inhibitors with enhanced water solubility and in vivo anticancer efficacy	2017	Acta Pharmacol Sin	1671-4083 (Print) 1671-4083	38	Chen, W. H. and Song, S. S. and Qi, M. H. and Huan, X. J. and Wang, Y. Q. and Jiang, H. and Ding, J. and Ren, G. B. and Miao, Z. H. and Li, J.	https://www.ncbi.nlm.nih.gov/pmc/articles/PMC5672063/pdf/aps2017104a.pdf	English	Poly (ADP-ribose) polymerase 1 (PARP1) is overexpressed in a variety of cancers, especially in breast and ovarian cancers; tumor cells that are deficient in breast cancer gene 1/2 (BRCA1/2) are highly sensitive to PARP1 inhibition. In this study, we identified a series of 2,4-difluorophenyl-linker analogs (15-55) derived from olaparib as novel PARP1 inhibitors. Four potent analogs 17, 43, 47, and…	: {"Decision"=>"Included"} | Reason: Data extraction done,second revision for data extraction done
17	Injectable hydrogels for the sustained delivery of a HER2-targeted antibody for preventing local relapse of HER2+ breast cancer after breast-conserving surgery	2019	Theranostics	1838-7640	9	Chen, X. and Wang, M. and Yang, X. and Wang, Y. and Yu, L. and Sun, J. and Ding, J.	https://www.ncbi.nlm.nih.gov/pmc/articles/PMC6735507/pdf/thnov09p6080.pdf	English	A high risk of local relapse is the main challenge of HER2+ breast cancer after breast-conserving surgery. We aimed to develop a long-acting delivery system for Herceptin, a HER2-targeting antibody, using injectable and thermosensitive hydrogels as the carrier to prevent the local relapse of HER2+ breast tumors while minimizing systemic side effects, especially cardiotoxicity. Methods: Two poly(l…	: {"Decision"=>"Excluded"} | Reason: improving previous therapeutic method
18	Senescent cells re-engineered to express soluble programmed death receptor-1 for inhibiting programmed death receptor-1/programmed death ligand-1 as a vaccination approach against breast cancer	2018	Cancer Sci	1347-9032 (Print) 1347-9032	109	Chen, Z. and Hu, K. and Feng, L. and Su, R. and Lai, N. and Yang, Z. and Kang, S.	https://www.ncbi.nlm.nih.gov/pmc/articles/PMC5989746/pdf/CAS-109-1753.pdf	English	Various types of vaccines have been proposed as approaches for prevention or delay of the onset of cancer by boosting the endogenous immune system. We previously developed a senescent-cell-based vaccine, induced by radiation and veliparib, as a preventive and therapeutic tool against triple-negative breast cancer. However, the programmed death receptor-1/programmed death ligand-1 (PD-1/PD-L1) pat…	: {"Decision"=>"Excluded"} | Reason: not immuno or targeted therapy
19	Antitumor activity of the novel multi-kinase inhibitor EC-70124 in triple negative breast cancer	2015	Oncotarget	1949-2553	6	Cuenca-LÃ³pez, M. D. and Serrano-Heras, G. and Montero, J. C. and Corrales-SÃ¡nchez, V. and Gomez-Juarez, M. and GascÃ³n-Escribano, M. J. and Morales, J. C. and Voisin, V. and NÃºÃ±ez, L. E. and MorÃ­s, F. and Bader, G. D. and Pandiella, A. and OcaÃ±a, A.	https://www.oncotarget.com/article/4736/pdf/	English	Disseminated triple negative breast cancer (TNBC) is an incurable disease with limited therapeutic options beyond chemotherapy. Therefore, identification of druggable vulnerabilities is an important aim. Protein kinases play a central role in cancer and particularly in TNBC. They are involved in many oncogenic functions including migration, proliferation, genetic stability or maintenance of stem-…	: {"Decision"=>"Included"} | Reason: targeted therapy,Data extraction done,second revision for data extraction done
20	The BET inhibitor JQ1 selectively impairs tumour response to hypoxia and downregulates CA9 and angiogenesis in triple negative breast cancer	2017	Oncogene	0950-9232 (Print) 0950-9232	36	da Motta, L. L. and Ledaki, I. and Purshouse, K. and Haider, S. and De Bastiani, M. A. and Baban, D. and Morotti, M. and Steers, G. and Wigfield, S. and Bridges, E. and Li, J. L. and Knapp, S. and Ebner, D. and Klamt, F. and Harris, A. L. and McIntyre, A.	https://www.ncbi.nlm.nih.gov/pmc/articles/PMC5061082/pdf/onc2016184a.pdf	English	The availability of bromodomain and extra-terminal inhibitors (BETi) has enabled translational epigenetic studies in cancer. BET proteins regulate transcription by selectively recognizing acetylated lysine residues on chromatin. BETi compete with this process leading to both downregulation and upregulation of gene expression. Hypoxia enables progression of triple negative breast cancer (TNBC), th…	: {"Decision"=>"Excluded"} | Reason: not a new drug
21	Neutralization of prolactin receptor function by monoclonal antibody LFA102, a novel potential therapeutic for the treatment of breast cancer	2013	Mol Cancer Ther	1535-7163	12	Damiano, J. S. and Rendahl, K. G. and Karim, C. and Embry, M. G. and Ghoddusi, M. and Holash, J. and Fanidi, A. and Abrams, T. J. and Abraham, J. A.	https://mct.aacrjournals.org/content/molcanther/12/3/295.full.pdf	English	Numerous lines of evidence suggest that the polypeptide hormone prolactin (PRL) may contribute to breast and prostate tumorigenesis through its interactions with the prolactin receptor (PRLR). Here, we describe the biologic properties of LFA102, a humanized neutralizing monoclonal antibody directed against the extracellular domain of PRLR. This antibody was found to effectively antagonize PRL-ind…	: {"Decision"=>"Excluded"} | Reason: not immuno or targeted therapy
22	Targeting lysophosphatidic acid receptor type 1 with Debio 0719 inhibits spontaneous metastasis dissemination of breast cancer cells independently of cell proliferation and angiogenesis	2012	Int J Oncol	1019-6439 (Print) 1019-6439	40	David, M. and Ribeiro, J. and Descotes, F. and Serre, C. M. and Barbier, M. and Murone, M. and ClÃ©zardin, P. and Peyruchaud, O.	https://www.spandidos-publications.com/10.3892/ijo.2011.1309/download	English	Metastasis is the main cause of death for cancer patients. Targeting factors that control metastasis formation is a major challenge for clinicians. Lysophosphatidic acid (LPA) is a bioactive phospholipid involved in cancer. LPA activates at least six independent G protein-coupled receptors (LPA1-6). Tumor cells frequently co-express multiple LPA receptors, puzzling the contribution of each one to…	: {"Decision"=>"Included"} | Reason: Data extraction done,second revision for data extraction done
23	Preclinical pharmacology of AZD5363, an inhibitor of AKT: pharmacodynamics, antitumor activity, and correlation of monotherapy activity with genetic background	2012	Mol Cancer Ther	1535-7163	11	Davies, B. R. and Greenwood, H. and Dudley, P. and Crafter, C. and Yu, D. H. and Zhang, J. and Li, J. and Gao, B. and Ji, Q. and Maynard, J. and Ricketts, S. A. and Cross, D. and Cosulich, S. and Chresta, C. C. and Page, K. and Yates, J. and Lane, C. and Watson, R. and Luke, R. and Ogilvie, D. and Pass, M.	https://mct.aacrjournals.org/content/molcanther/11/4/873.full.pdf	English	AKT is a key node in the most frequently deregulated signaling network in human cancer. AZD5363, a novel pyrrolopyrimidine-derived compound, inhibited all AKT isoforms with a potency of 10 nmol/L or less and inhibited phosphorylation of AKT substrates in cells with a potency of approximately 0.3 to 0.8 Î¼mol/L. AZD5363 monotherapy inhibited the proliferation of 41 of 182 solid and hematologic tum…	: {"Decision"=>"Excluded"} | Reason: not immuno or targeted therapy
24	Myeloid-derived suppressor cell depletion therapy targets IL-17A-expressing mammary carcinomas	2020	Sci Rep	2045-2322	10	Dawod, B. and Liu, J. and Gebremeskel, S. and Yan, C. and Sappong, A. and Johnston, B. and Hoskin, D. W. and Marshall, J. S. and Wang, J.	https://www.ncbi.nlm.nih.gov/pmc/articles/PMC7414122/pdf/41598_2020_Article_70231.pdf	English	Triple-negative breast cancer (TNBC) is an invasive subtype of breast cancer but paradoxically associated with increased tumor-infiltrating leukocytes. The molecular and cellular mechanisms underlying TNBC immunobiology are incompletely understood. Interleukin (IL)-17A is a pro-inflammatory cytokine that has both pro- and anti-tumor effects and found in 40-80% of TNBC samples. We report here that…	: {"Decision"=>"Excluded"} | Reason: not immuno or targeted therapy
25	Co-administration of biocompatible self-assembled polylactic acid-hyaluronic acid block copolymer nanoparticles with tumor-penetrating peptide-iRGD for metastatic breast cancer therapy	2018	Journal of Materials Chemistry B	2050-750X	6	Deng, C. F. and Xu, X. H. and Tashi, D. and Wu, Y. M. and Su, B. Y. and Zhang, Q.	<Go to ISI>://WOS:000436234900025 https://pubs.rsc.org/en/content/articlepdf/2018/tb/c8tb00319j		The safe and efficient targeted delivery of chemotherapeutic drugs has remained a challenge in metastatic breast cancer therapy. Herein, we report a rational drug delivery strategy of co-administering tumor-penetrating peptide-iRGD with self-assembled amphiphilic block copolymer nanoparticles (HA-PLA) to inhibit tumor growth and lung metastasis in 4T1 breast cancer xenograft bearing mice through …	: {"Decision"=>"Excluded"} | Reason: improving previous therapeutic method
26	An Orally Available Tubulin Inhibitor, VERU-111, Suppresses Triple-Negative Breast Cancer Tumor Growth and Metastasis and Bypasses Taxane Resistance	2020	Mol Cancer Ther	1535-7163 (Print) 1535-7163	19	Deng, S. and Krutilina, R. I. and Wang, Q. and Lin, Z. and Parke, D. N. and Playa, H. C. and Chen, H. and Miller, D. D. and Seagroves, T. N. and Li, W.	https://mct.aacrjournals.org/content/molcanther/19/2/348.full.pdf	English	Triple-negative breast cancer (TNBC) accounts for approximately 15% of breast cancer cases in the United States. TNBC has poorer overall prognosis relative to other molecular subtypes due to rapid onset of drug resistance to conventional chemotherapies and increased risk of visceral metastases. Taxanes like paclitaxel are standard chemotherapies that stabilize microtubules, but their clinical eff…	: {"Decision"=>"Included"} | Reason: Data extraction done,second revision for data extraction done
27	Discovery of a natural small-molecule compound that suppresses tumor EMT, stemness and metastasis by inhibiting TGFÎ²/BMP signaling in triple-negative breast cancer	2019	J Exp Clin Cancer Res	0392-9078 (Print) 0392-9078	38	Di, L. and Liu, L. J. and Yan, Y. M. and Fu, R. and Li, Y. and Xu, Y. and Cheng, Y. X. and Wu, Z. Q.	https://www.ncbi.nlm.nih.gov/pmc/articles/PMC6429712/pdf/13046_2019_Article_1130.pdf	English	BACKGROUND: The transforming growth factor Î² (TGFÎ²) and bone morphogenetic protein (BMP) signaling pathways are both constitutively activated in triple-negative breast cancer (TNBC). We are interested in isolating the naturally-derived small-molecule inhibitor that could simultaneously targeting TGFÎ²/BMP pathways and further studying its anti-proliferative/-metastatic effects as well as the un…	: {"Decision"=>"Included"} | Reason: Data extraction done,second revision for data extraction done
28	Polymalic acid nanobioconjugate for simultaneous immunostimulation and inhibition of tumor growth in HER2/neu-positive breast cancer	2013	J Control Release	0168-3659 (Print) 0168-3659	171	Ding, H. and Helguera, G. and RodrÃ­guez, J. A. and Markman, J. and Luria-PÃ©rez, R. and Gangalum, P. and Portilla-Arias, J. and Inoue, S. and Daniels-Wells, T. R. and Black, K. and Holler, E. and Penichet, M. L. and Ljubimova, J. Y.	https://www.ncbi.nlm.nih.gov/pmc/articles/PMC3971991/pdf/nihms-496716.pdf	English	Breast cancer remains the second leading cause of cancer death among women in the United States. Breast cancer prognosis is particularly poor in case of tumors overexpressing the oncoprotein HER2/neu. A new nanobioconjugate of the Polycefin(TM) family of anti-cancer drugs based on biodegradable and non-toxic polymalic acid (PMLA) was engineered for a multi-pronged attack on HER2/neu-positive brea…	: {"Decision"=>"Excluded"} | Reason: Data extraction done
29	A novel synthetic analogue of Ï‰-3 17,18-epoxyeicosatetraenoic acid activates TNF receptor-1/ASK1/JNK signaling to promote apoptosis in human breast cancer cells	2017	Faseb j	0892-6638	31	Dyari, H. R. E. and Rawling, T. and Chen, Y. and Sudarmana, W. and Bourget, K. and Dwyer, J. M. and Allison, S. E. and Murray, M.	https://faseb.onlinelibrary.wiley.com/doi/pdfdirect/10.1096/fj.201700033R?download=true	English	A saturated analog of the cytochrome P450-mediated Ï‰-3-17,18-epoxide of Ï‰-3-eicosapentaenoic acid (C20E) activated apoptosis in human triple-negative MDA-MB-231 breast cancer cells. This study evaluated the apoptotic mechanism of C20E. Increased cytosolic cytochrome c expression and altered expression of pro- and antiapoptotic B-cell lymphoma-2 proteins indicated activation of the mitochondrial…	: {"Decision"=>"Included"} | Reason: Data extraction done,second revision for data extraction done
30	Nanotherapy delivery of c-myc inhibitor targets Protumor Macrophages and preserves Antitumor Macrophages in Breast Cancer	2020	Theranostics	1838-7640	10	Esser, A. K. and Ross, M. H. and Fontana, F. and Su, X. and Gabay, A. and Fox, G. C. and Xu, Y. and Xiang, J. and Schmieder, A. H. and Yang, X. and Cui, G. and Scott, M. and Achilefu, S. and Chauhan, J. and Fletcher, S. and Lanza, G. M. and Weilbaecher, K. N.	https://www.ncbi.nlm.nih.gov/pmc/articles/PMC7359087/pdf/thnov10p7510.pdf	English	Tumor-associated macrophages (TAMs) enhance tumor growth in mice and are correlated with a worse prognosis for breast cancer patients. While early therapies sought to deplete all macrophages, current therapeutics aim to reprogram pro-tumor macrophages (M2) and preserve those necessary for anti-tumor immune responses (M1). Recent studies have shown that c-MYC (MYC) is induced in M2 macrophages in …	: {"Decision"=>"Excluded"} | Reason: not immuno or targeted therapy
31	A potent immunotoxin targeting fibroblast activation protein for treatment of breast cancer in mice	2016	Int J Cancer	0020-7136 (Print) 0020-7136	138	Fang, J. and Xiao, L. and Joo, K. I. and Liu, Y. and Zhang, C. and Liu, S. and Conti, P. S. and Li, Z. and Wang, P.	https://onlinelibrary.wiley.com/doi/pdfdirect/10.1002/ijc.29831?download=true	English	Fibroblast activation protein (FAP) is highly expressed in the tumor-associated fibroblasts (TAFs) of most human epithelial cancers. FAP plays a critical role in tumorigenesis and cancer progression, which makes it a promising target for novel anticancer therapy. However, mere abrogation of FAP enzymatic activity by small molecules is not very effective in inhibiting tumor growth. In this study, …	: {"Decision"=>"Included"} | Reason: Data extraction done,second revision for data extraction done
32	Development of a Novel Humanized Monoclonal Antibody to Secreted Frizzled-Related Protein-2 That Inhibits Triple-Negative Breast Cancer and Angiosarcoma Growth In Vivo	2019	Ann Surg Oncol	1068-9265	26	Garcia, D. and Nasarre, P. and Bonilla, I. V. and Hilliard, E. and Peterson, Y. K. and Spruill, L. and Broome, A. M. and Hill, E. G. and Yustein, J. T. and Mehrotra, S. and Klauber-DeMore, N.	https://link.springer.com/content/pdf/10.1245/s10434-019-07800-2.pdf	English	BACKGROUND: We previously reported that secreted frizzled-related protein-2 (SFRP2) is expressed in a variety of tumors, including sarcoma and breast carcinoma, and stimulates angiogenesis and inhibits tumor apoptosis. Therefore, we hypothesized that a humanized SFRP2 monoclonal antibody (hSFRP2 mAb) would inhibit tumor growth. METHODS: The lead hSFRP2 antibody was tested against a cohort of 22 h…	: {"Decision"=>"Included"} | Reason: Data extraction done,second revision for data extraction done
33	Combination of antibody that inhibits ligand-independent HER3 dimerization and a p110Î± inhibitor potently blocks PI3K signaling and growth of HER2+ breast cancers	2013	Cancer Res	0008-5472 (Print) 0008-5472	73	Garrett, J. T. and Sutton, C. R. and Kurupi, R. and Bialucha, C. U. and Ettenberg, S. A. and Collins, S. D. and Sheng, Q. and Wallweber, J. and Defazio-Eli, L. and Arteaga, C. L.	https://cancerres.aacrjournals.org/content/canres/73/19/6013.full.pdf	English	We examined the effects of LJM716, an HER3 (ERBB3) neutralizing antibody that inhibits ligand-induced and ligand-independent HER3 dimerization, as a single agent and in combination with BYL719, an ATP competitive p110Î±-specific inhibitor, against HER2-overexpressing breast and gastric cancers. Treatment with LJM716 reduced HER2-HER3 and HER3-p85 dimers, P-HER3 and P-AKT, both in vitro and in viv…	: {"Decision"=>"Excluded"} | Reason: combination therapy
34	UM-164: A Potent c-Src/p38 Kinase Inhibitor with In Vivo Activity against Triple-Negative Breast Cancer	2016	Clin Cancer Res	1078-0432	22	Gilani, R. A. and Phadke, S. and Bao, L. W. and Lachacz, E. J. and Dziubinski, M. L. and Brandvold, K. R. and Steffey, M. E. and Kwarcinski, F. E. and Graveel, C. R. and Kidwell, K. M. and Merajver, S. D. and Soellner, M. B.	https://clincancerres.aacrjournals.org/content/clincanres/22/20/5087.full.pdf	English	PURPOSE: c-Src has been shown to play a pivotal role in breast cancer progression, metastasis, and angiogenesis. In the clinic, however, the limited efficacy and high toxicity of existing c-Src inhibitors have tempered the enthusiasm for targeting c-Src. We developed a novel c-Src inhibitor (UM-164) that specifically binds the DFG-out inactive conformation of its target kinases. We hypothesized t…	: {"Decision"=>"Excluded"} | Reason: retracted paper
35	Overcoming Therapeutic Resistance in HER2-Positive Breast Cancers with CDK4/6 Inhibitors	2016	Cancer Cell	1535-6108 (Print) 1535-6108	29	Goel, S. and Wang, Q. and Watt, A. C. and Tolaney, S. M. and Dillon, D. A. and Li, W. and Ramm, S. and Palmer, A. C. and Yuzugullu, H. and Varadan, V. and Tuck, D. and Harris, L. N. and Wong, K. K. and Liu, X. S. and Sicinski, P. and Winer, E. P. and Krop, I. E. and Zhao, J. J.	https://www.ncbi.nlm.nih.gov/pmc/articles/PMC4794996/pdf/nihms760115.pdf	English	Using transgenic mouse models, cell line-based functional studies, and clinical specimens, we show that cyclin D1/CDK4 mediate resistance to targeted therapy for HER2-positive breast cancer. This is overcome using CDK4/6 inhibitors. Inhibition of CDK4/6 not only suppresses Rb phosphorylation, but also reduces TSC2 phosphorylation and thus partially attenuates mTORC1 activity. This relieves feedba…	: {"Decision"=>"Excluded"} | Reason: improving previous therapeutic method
36	Investigational drug MLN0128, a novel TORC1/2 inhibitor, demonstrates potent oral antitumor activity in human breast cancer xenograft models	2012	Breast Cancer Res Treat	0167-6806	136	GÃ¶kmen-Polar, Y. and Liu, Y. and Toroni, R. A. and Sanders, K. L. and Mehta, R. and Badve, S. and Rommel, C. and Sledge, G. W., Jr.	https://link.springer.com/content/pdf/10.1007/s10549-012-2298-8.pdf	English	Aberrant activation of the mammalian target of rapamycin (mTOR) signaling plays an important role in breast cancer progression and represents a potential therapeutic target for breast cancer. In this study, we report the impact of the investigational drug MLN0128, a potent and selective small molecule active-site TORC1/2 kinase inhibitor, on tumor growth and metastasis using human breast cancer x…	: {"Decision"=>"Included"} | Reason: Data extraction done,second revision for data extraction done
37	Trop-2 is a novel target for solid cancer therapy with sacituzumab govitecan (IMMU-132), an antibody-drug conjugate (ADC)	2015	Oncotarget	1949-2553	6	Goldenberg, D. M. and Cardillo, T. M. and Govindan, S. V. and Rossi, E. A. and Sharkey, R. M.	https://www.oncotarget.com/article/4318/pdf/	English	Trop-2 is a novel target for ADC therapy because of its high expression by many solid cancers. The rational development of IMMU-132 represents a paradigm shift as an ADC that binds a well-known moderately-cytotoxic drug, SN-38, to the anti-Trop-2 antibody. In vitro and in vivo studies show enhanced efficacy, while there is a gradual release of SN-38 that contributes to the overall effect. IMMU-13…	: {"Decision"=>"Excluded"} | Reason: a targeted therapy + cytotoxic drug
38	A small-molecule inhibitor, 5'-O-tritylthymidine, targets FAK and Mdm-2 interaction, and blocks breast and colon tumorigenesis in vivo	2013	Anticancer Agents Med Chem	1871-5206 (Print) 1871-5206	13	Golubovskaya, V. M. and Palma, N. L. and Zheng, M. and Ho, B. and Magis, A. and Ostrov, D. and Cance, W. G.	https://www.ncbi.nlm.nih.gov/pmc/articles/PMC3625481/pdf/nihms432776.pdf	English	Focal Adhesion Kinase (FAK) is overexpressed in many types of tumors and plays an important role in survival. We developed a novel approach, targeting FAK-protein interactions by computer modeling and screening of NCI small molecule drug database. In this report we targeted FAK and Mdm-2 protein interaction to decrease tumor growth. By macromolecular modeling we found a model of FAK and Mdm-2 int…	: {"Decision"=>"Included"} | Reason: Data extraction done,second revision for data extraction done
39	MEDI3039, a novel highly potent tumor necrosis factor (TNF)-related apoptosis-inducing ligand (TRAIL) receptor 2 agonist, causes regression of orthotopic tumors and inhibits outgrowth of metastatic triple-negative breast cancer	2019	Breast Cancer Res	1465-5411 (Print) 1465-5411	21	Greer, Y. E. and Gilbert, S. F. and Gril, B. and Narwal, R. and Peacock Brooks, D. L. and Tice, D. A. and Steeg, P. S. and Lipkowitz, S.	https://www.ncbi.nlm.nih.gov/pmc/articles/PMC6380056/pdf/13058_2019_Article_1116.pdf	English	BACKGROUND: TNF-related apoptosis-inducing ligand (TRAIL) receptor agonists are attractive anti-tumor agents because of their capability to induce apoptosis in cancer cells by activating death receptors (DR) 4 and 5 with little toxicity against normal cells. Despite an attractive mechanism of action, previous clinical efforts to use TRAIL receptor agonists have been unsuccessful. In this study, w…	: {"Decision"=>"Excluded"} | Reason: not immuno or targeted therapy
40	A therapeutic microparticle-based tumor lysate vaccine reduces spontaneous metastases in murine breast cancer	2014	AAPS Journal	1550-7416	16	Gross, B. P. and Wongrakpanich, A. and Francis, M. B. and Salem, A. K. and Norian, L. A.	https://www.embase.com/search/results?subaction=viewrecord&id=L605513328&from=export http://dx.doi.org/10.1208/s12248-014-9662-z https://www.ncbi.nlm.nih.gov/pmc/articles/PMC4389752/pdf/12248_2014_Article_9662.pdf	English	Metastatic breast cancer is currently incurable, and available therapies are associated with severe toxicities. Induction of protective anti-tumor immunity is a promising therapeutic approach for disseminated breast cancer, as immune responses are (i) systemic; (ii) antigen-specific; and (iii) capable of generating long-lived â€œmemoryâ€ populations that protect against future tumor recurrences.…	: {"Decision"=>"Excluded"} | Reason: vaccine,Data extraction done
41	Vandetanib as a potential new treatment for estrogen receptor-negative breast cancers	2016	Int J Cancer	0020-7136	138	Hatem, R. and Labiod, D. and ChÃ¢teau-Joubert, S. and de Plater, L. and El Botty, R. and Vacher, S. and Bonin, F. and Servely, J. L. and Dieras, V. and BiÃ¨che, I. and Marangoni, E.	https://onlinelibrary.wiley.com/doi/pdfdirect/10.1002/ijc.29974?download=true	English	The receptor tyrosine kinase RET is implicated in the progression of luminal breast cancers (BC) but its role in estrogen receptor (ER) negative tumors is unknown. Here we investigated the expression of RET in breast cancer patients tumors and patient-derived xenografts (PDX) and evaluated the therapeutic potential of Vandetanib, a tyrosin kinase inhibitor with strong activity against RET, EGFR a…	: {"Decision"=>"Excluded"} | Reason: not immuno or targeted therapy
42	Eps8 vaccine exerts prophylactic antitumor effects in a murine model: a novel vaccine for breast carcinoma	2013	Mol Med Rep	1791-2997	8	He, Y. J. and Zhou, J. and Zhao, T. F. and Hu, L. S. and Gan, J. Y. and Deng, L. and Li, Y.	https://www.spandidos-publications.com/10.3892/mmr.2013.1514/download	English	Cancer vaccines are an effective way to prevent the occurrence of cancer. Epidermal growth factor receptor pathway substrate 8 (Eps8) is a novel tumor-associated antigen, which is overexpressed in the majority of tumor types. In the present study, the Eps8 protein was cloned and characterized, and its feasibility as an antitumor agent in murine breast carcinoma was investigated. The results revea…	: {"Decision"=>"Excluded"} | Reason: Data extraction done
43	Potent inhibition of breast cancer by bis-indole-derived nuclear receptor 4A1 (NR4A1) antagonists	2019	Breast Cancer Res Treat	0167-6806 (Print) 0167-6806	177	Hedrick, E. and Li, X. and Cheng, Y. and Lacey, A. and Mohankumar, K. and Zarei, M. and Safe, S.	https://link.springer.com/content/pdf/10.1007/s10549-019-05279-9.pdf	English	BACKGROUND: Nuclear receptor 4A1 (NR4A1) is overexpressed in mammary tumors, and the methylene-substituted bis-indole derivative 1,1-bis(3'-indolyl)-1-(p-hydroxyphenyl)methane (DIM-C-pPhOH) acts as an NR4A1 antagonist (inverse agonist) and inhibits NR4A1-regulated pro-oncogenic pathways/genes in breast and other cancer cells. METHODS: Buttressed analogs of DIM-C-pPhOH were synthesized by condensa…	: {"Decision"=>"Excluded"} | Reason: not immuno or targeted therapy
44	Oestrogen receptor positive breast cancer metastasis to bone: inhibition by targeting the bone microenvironment in vivo	2016	Clin Exp Metastasis	0262-0898	33	Holen, I. and Walker, M. and Nutter, F. and Fowles, A. and Evans, C. A. and Eaton, C. L. and Ottewell, P. D.	https://link.springer.com/content/pdf/10.1007/s10585-015-9770-x.pdf	English	Clinical trials have shown that adjuvant Zoledronic acid (ZOL) reduces the development of bone metastases irrespective of ER status. However, post-menopausal patients show anti-tumour benefit with ZOL whereas pre-menopausal patients do not. Here we have developed in vivo models of spontaneous ER+ve breast cancer metastasis to bone and investigated the effects of ZOL and oestrogen on tumour cell d…	: {"Decision"=>"Excluded"} | Reason: bone metastasis treatment, not the breast cancer
45	Dual mTOR Kinase Inhibitor MLN0128 Sensitizes HR(+)/HER2(+) Breast Cancer Patient-Derived Xenografts to Trastuzumab or Fulvestrant	2018	Clin Cancer Res	1078-0432	24	Hsu, P. Y. and Wu, V. S. and Kanaya, N. and Petrossian, K. and Hsu, H. K. and Nguyen, D. and Schmolze, D. and Kai, M. and Liu, C. Y. and Lu, H. and Chu, P. and Vito, C. A. and Kruper, L. and Mortimer, J. and Chen, S.	https://clincancerres.aacrjournals.org/content/clincanres/24/2/395.full.pdf	English	Purpose: Therapeutic strategies against hormonal receptor-positive (HR(+))/HER2(+) breast cancers with poor response to trastuzumab need to be optimized.Experimental Design: Two HR(+)/HER2(+) patient-derived xenograft (PDX) models named as COH-SC1 and COH-SC31 were established to explore targeted therapies for HER2(+) breast cancers. RNA sequencing and RPPA (reverse phase protein array) analyses …	: {"Decision"=>"Excluded"} | Reason: combination therapy
46	A nanometer-sized protease inhibitor for precise cancer diagnosis and treatment	2020	J Mater Chem B	2050-750x	8	Hu, P. and Shang, L. and Chen, J. and Chen, X. and Chen, C. and Hong, W. and Huang, M. and Xu, P. and Chen, Z.	https://pubs.rsc.org/en/content/articlepdf/2020/tb/c9tb02081k	English	Inhibition of pro-cancer proteases is a potent anticancer strategy. However, protease inhibitors are mostly developed in the forms of small molecules or peptides, which normally suffer from insufficient metabolic stability. The fast clearance significantly impairs the antitumor effects of these inhibitors. In this study, we report a nanometer-sized inhibitor of a pro-cancer protease, suppressor o…	: {"Decision"=>"Included"} | Reason: Data extraction done,second revision for data extraction done
47	Antitumor and antimetastatic activities of a novel benzothiazole-2-thiol derivative in a murine model of breast cancer	2017	Oncotarget	1949-2553	8	Hu, X. and Li, S. and He, Y. and Ai, P. and Wu, S. and Su, Y. and Li, X. and Cai, L. and Peng, X.	https://www.embase.com/search/results?subaction=viewrecord&id=L614441263&from=export http://dx.doi.org/10.18632/oncotarget.14431 https://www.oncotarget.com/article/14431/pdf/	English	The prognosis of metastatic breast cancer is always very poor. Thus, it is urgent to develop novel drugs with less toxicity against metastatic breast cancer. A new drug (XC-591) derived from benzothiazole-2-thiol was designed and synthesized in our lab. In this study, we tried to assess effects of XC-591 treatment on primary breast cancer and pulmonary metastasis in 4T1 mice model. Furthermore, w…	: {"Decision"=>"Excluded"} | Reason: not immuno or targeted therapy
48	Enhanced cancer therapy through synergetic photodynamic/immune checkpoint blockade mediated by a liposomal conjugate comprised of porphyrin and IDO inhibitor	2019	Theranostics	1838-7640	9	Huang, Z. and Wei, G. and Zeng, Z. and Huang, Y. and Huang, L. and Shen, Y. and Sun, X. and Xu, C. and Zhao, C.	https://www.ncbi.nlm.nih.gov/pmc/articles/PMC6735384/pdf/thnov09p5542.pdf	English	Cancer metastases is still a hurdle for good prognosis and live quality of breast cancer patients. Treatment strategies that can inhibit metastatic cancer while treating primary cancer are needed to improve the therapeutic effect of breast cancer. Methods: In this study, a dual functional drug conjugate comprised of protoporphyrin IX and NLG919, a potent indoleamine-2,3-dioxygenase (IDO) inhibito…	: {"Decision"=>"Excluded"} | Reason: combination therapy
49	Novel hybrid molecule overcomes the limited response of solid tumours to HDAC inhibitors via suppressing JAK1-STAT3-BCL2 signalling	2018	Theranostics	1838-7640	8	Huang, Z. and Zhou, W. and Li, Y. and Cao, M. and Wang, T. and Ma, Y. and Guo, Q. and Wang, X. and Zhang, C. and Zhang, C. and Shen, W. and Liu, Y. and Chen, Y. and Zheng, J. and Yang, S. and Fan, Y. and Xiang, R.	https://www.ncbi.nlm.nih.gov/pmc/articles/PMC6217055/pdf/thnov08p4995.pdf	English	Despite initial progress in preclinical models, most known histone deacetylase inhibitors (HDACis) used as a single agent have failed to show clinical benefits in nearly all types of solid tumours. Hence, the efficacy of HDACis in solid tumours remains uncertain. Herein, we developed a hybrid HDAC inhibitor that sensitized solid tumours to HDAC-targeted treatment. Methods: A hybrid molecule, Roxy…	: {"Decision"=>"Excluded"} | Reason: improving previous therapeutic method
50	Characterization of a Dual Rac/Cdc42 Inhibitor MBQ-167 in Metastatic Cancer	2017	Mol Cancer Ther	1535-7163 (Print) 1535-7163	16	Humphries-Bickley, T. and Castillo-Pichardo, L. and Hernandez-O'Farrill, E. and Borrero-Garcia, L. D. and Forestier-Roman, I. and Gerena, Y. and Blanco, M. and Rivera-Robles, M. J. and Rodriguez-Medina, J. R. and Cubano, L. A. and Vlaar, C. P. and Dharmawardhane, S.	https://mct.aacrjournals.org/content/molcanther/16/5/805.full.pdf	English	The Rho GTPases Rac (Ras-related C3 botulinum toxin substrate) and Cdc42 (cell division control protein 42 homolog) regulate cell functions governing cancer malignancy, including cell polarity, migration, and cell-cycle progression. Accordingly, our recently developed Rac inhibitor EHop-016 (IC(50), 1,100 nmol/L) inhibits cancer cell migration and viability and reduces tumor growth, metastasis, a…	: {"Decision"=>"Included"} | Reason: Data extraction done,second revision for data extraction done
51	Recombinant viral protein VP1 suppresses HER-2 expression and migration/metastasis of breast cancer	2012	Breast Cancer Research and Treatment	1573-7217 0167-6806	136	Hung, S. W. and Chiu, C. F. and Chen, T. A. and Chu, C. L. and Huang, C. C. and Shyur, L. F. and Liang, C. M. and Liang, S. M.	https://www.embase.com/search/results?subaction=viewrecord&id=L52211579&from=export http://dx.doi.org/10.1007/s10549-012-2238-7 https://link.springer.com/content/pdf/10.1007/s10549-012-2238-7.pdf	English	Breast cancer is one of the most common cancers in women worldwide and metastasis is the major cause of breast cancer death. Development of new therapeutic agents for inhibiting breast cancer metastasis is therefore an urgent need. We previously demonstrated that recombinant DNA-derived viral capsid protein VP1 (rVP1) of foot-and-mouth disease virus-induced apoptosis of MCF-7 breast cancer cells …	: {"Decision"=>"Excluded"} | Reason: not immuno or targeted therapy
52	Inhibition of the Aurora A kinase augments the anti-tumor efficacy of oncolytic measles virotherapy	2015	Cancer Gene Ther	0929-1903 (Print) 0929-1903	22	Iankov, I. D. and Kurokawa, C. B. and D'Assoro, A. B. and Ingle, J. N. and Domingo-Musibay, E. and Allen, C. and Crosby, C. M. and Nair, A. A. and Liu, M. C. and Aderca, I. and Federspiel, M. J. and Galanis, E.	https://www.nature.com/articles/cgt201536.pdf	English	Oncolytic measles virus (MV) strains have demonstrated broad spectrum preclinical anti-tumor efficacy, including breast cancer. Aurora A kinase controls mitotic spindle formation and has a critical role in malignant transformation. We hypothesized that the Aurora A kinase inhibitor MLN8237 (alisertib) can increase MV oncolytic effect and efficacy by causing mitotic arrest. Alisertib enhanced MV o…	: {"Decision"=>"Excluded"} | Reason: virus,Data extraction done | USER-NOTES: {"Decision"=>["just survival rate was evaluated"]}
53	Exendin-4, a Glucagonlike Peptide-1 Receptor Agonist, Attenuates Breast Cancer Growth by Inhibiting NF-ÎºB Activation	2017	Endocrinology	0013-7227	158	Iwaya, C. and Nomiyama, T. and Komatsu, S. and Kawanami, T. and Tsutsumi, Y. and Hamaguchi, Y. and Horikawa, T. and Yoshinaga, Y. and Yamashita, S. and Tanaka, T. and Terawaki, Y. and Tanabe, M. and Nabeshima, K. and Iwasaki, A. and Yanase, T.	https://watermark.silverchair.com/en.2017-00461.pdf?token=AQECAHi208BE49Ooan9kkhW_Ercy7Dm3ZL_9Cf3qfKAc485ysgAAAuIwggLeBgkqhkiG9w0BBwagggLPMIICywIBADCCAsQGCSqGSIb3DQEHATAeBglghkgBZQMEAS4wEQQM3ttZwY98q1HzIa-EAgEQgIIClQe529hyJjvweq0hWH-uRprFu67_kNvKH5h5A9pVHLvypSyZP7phczMjop8rXX2IjQehzSo4OHMrCXg1DLE8dRJH1894Q0thLEikwohM8bw9E70HTUthnohF_AVDo_p2eeJnmFOtM4tNqmFHrDnUpBjM2eaq35KiZAl5jPdCp3nqRbxHP344H_Z_Z…	English	Incretin therapies have received much attention because of their tissue-protective effects, which extend beyond those associated with glycemic control. Cancer is a primary cause of death in patients who have diabetes mellitus. We previously reported antiprostate cancer effects of the glucagonlike peptide-1 (GLP-1) receptor (GLP-1R) agonist exendin-4 (Ex-4). Breast cancer is one of the most common…	: {"Decision"=>"Excluded"} | Reason: not immuno or targeted therapy
54	Combined extract of heated 4T1 and a heatkilled preparation of lactobacillus Casei in a mouse model of breast cancer	2017	Iranian Journal of Medical Sciences	1735-3688 0253-0716	42	Jafari, S. and Froushani, S. M. A. and Tokmachi, A.	https://www.embase.com/search/results?subaction=viewrecord&id=L618032954&from=export https://www.ncbi.nlm.nih.gov/pmc/articles/PMC5722963/pdf/IJMS-42-457.pdf	English	Background: The adjuvanticity potential of Lactobacillus casei was first suggested in an old survey. The present study was designed to investigate the efficacy of a new immunotherapy against breast cancer made by mixing an extract of heated 4T1 mammary carcinoma cell line and a heat-killed preparation of Lactobacillus casei. Methods: Female BALB/c mice (6â€“8 weeks old, n=40) were challenged subc…	: {"Decision"=>"Excluded"} | Reason: combination therapy
55	Targeting c-MYC by antagonizing PP2A inhibitors in breast cancer	2014	Proc Natl Acad Sci U S A	0027-8424 (Print) 0027-8424	111	Janghorban, M. and Farrell, A. S. and Allen-Petersen, B. L. and Pelz, C. and Daniel, C. J. and Oddo, J. and Langer, E. M. and Christensen, D. J. and Sears, R. C.	https://www.ncbi.nlm.nih.gov/pmc/articles/PMC4078832/pdf/pnas.201317630.pdf	English	The transcription factor c-MYC is stabilized and activated by phosphorylation at serine 62 (S62) in breast cancer. Protein phosphatase 2A (PP2A) is a critical negative regulator of c-MYC through its ability to dephosphorylate S62. By inactivating c-MYC and other key signaling pathways, PP2A plays an important tumor suppressor function. Two endogenous inhibitors of PP2A, I2PP2A, Inhibitor-2 of PP2…	: {"Decision"=>"Included"} | Reason: Data extraction done,second revision for data extraction done
56	Liposomal borrelidin for treatment of metastatic breast cancer	2018	Drug Delivery and Translational Research	2190-393X	8	Jeong, M. and Kim, H. and Kim, S. and Park, J. H.	<Go to ISI>://WOS:000442867500035 https://link.springer.com/content/pdf/10.1007/s13346-018-0563-z.pdf		Borrelidin is an inhibitor of threonyl-tRNA synthetase with both anticancer and antiangiogenic activities. Although borrelidin could be a potent drug that can treat metastatic cancer through synergistic therapeutic effects, its severe liver toxicity has limited the use for cancer therapeutics. In this study, we developed a liposomal formulation of borrelidin to treat metastatic breast cancer effe…	: {"Decision"=>"Excluded"} | Reason: not immuno or targeted therapy
57	Small molecule nAS-E targeting cAMP response element binding protein (CREB) and CREB-binding protein interaction inhibits breast cancer bone metastasis	2019	J Cell Mol Med	1582-1838 (Print) 1582-1838	23	Jiang, M. and Yan, Y. and Yang, K. and Liu, Z. and Qi, J. and Zhou, H. and Qian, N. and Zhou, Q. and Wang, T. and Xu, X. and Xiao, X. and Deng, L.	https://www.ncbi.nlm.nih.gov/pmc/articles/PMC6349349/pdf/JCMM-23-1224.pdf	English	Bone is the most common metastatic site for breast cancer. The excessive osteoclast activity in the metastatic bone lesions often produces osteolysis. The cyclic-AMP (cAMP)-response element binding protein (CREB) serves a variety of biological functions including the transformation and immortalization of breast cancer cells. In addition, evidence has shown that CREB plays a key role in osteoclast…	: {"Decision"=>"Excluded"} | Reason: bone metastasis treatment, not the breast cancer
58	Repositioning of amprenavir as a novel extracellular signal-regulated kinase-2 inhibitor and apoptosis inducer in MCF-7 human breast cancer	2017	Int J Oncol	1019-6439	50	Jiang, W. and Li, X. and Li, T. and Wang, H. and Shi, W. and Qi, P. and Li, C. and Chen, J. and Bao, J. and Huang, G. and Wang, Y.	https://www.spandidos-publications.com/10.3892/ijo.2017.3860/download	English	Computational drug repositioning by virtually screening existing drugs for additional therapeutic usage could efficiently accelerate anticancer drug discovery. Herein, a library of 1447Â Food and Drug AdministrationÂ (FDA)-approved small molecule drugs was screened inÂ silico for inhibitors of extracellular signal-regulated kinaseÂ 2Â (ERK2). Then, inÂ vitro kinase assay demonstrated amprenavir, …	: {"Decision"=>"Excluded"} | Reason: not a new drug,not immuno or targeted therapy
59	In vivo anti-metastatic effects of uPAR retargeted measles virus in syngeneic and xenograft models of mammary cancer	2015	Breast Cancer Research and Treatment	0167-6806	149	Jing, Y. Q. and Bejarano, M. T. and Zaias, J. and Merchan, J. R.	<Go to ISI>://WOS:000348183700011 https://link.springer.com/content/pdf/10.1007/s10549-014-3236-8.pdf		The urokinase receptor (uPAR) plays a critical role in breast cancer (BC) progression and metastases and is a validated target for novel therapies. The current study investigates the effects of MV-uPA, an oncolytic measles virus fully retargeted against uPAR in syngeneic and xenograft BC metastases models. In vitro replication and cytotoxicity of MVs retargeted against human (MV-h-uPA) or mouse (…	: {"Decision"=>"Excluded"} | Reason: not immuno or targeted therapy
60	Anti-tumour effects of TRAIL-expressing human placental derived mesenchymal stem cells with curcumin-loaded chitosan nanoparticles in a mice model of triple negative breast cancer	2018	Artif Cells Nanomed Biotechnol	2169-1401	46	Kamalabadi-Farahani, M. and Vasei, M. and Ahmadbeigi, N. and Ebrahimi-Barough, S. and Soleimani, M. and Roozafzoon, R.	https://www.tandfonline.com/doi/pdf/10.1080/21691401.2018.1527345?needAccess=true	English	Triple-negative breast cancer (TNBC) is the most aggressive type of breast cancer with poor prognosis. Despite the emergence of new and targeted therapies for other types of breast cancer, chemotherapy, surgery and radiotherapy are the only common therapies for TNBC. Tumour necrosis factor-related apoptosis-inducing ligand (TRAIL), with selective apoptotic properties in tumour cells has been cons…	: {"Decision"=>"Excluded"} | Reason: not immuno or targeted therapy
61	HER2-targeted hybrid peptide that blocks HER2 tyrosine kinase disintegrates cancer cell membrane and inhibits tumor growth in vivo	2013	Mol Cancer Ther	1535-7163	12	Kawamoto, M. and Horibe, T. and Kohno, M. and Kawakami, K.	https://mct.aacrjournals.org/content/molcanther/12/4/384.full.pdf	English	HER2 is a transmembrane oncoprotein encoded by the HER2/neu gene and is overexpressed in approximately 20% to 30% of breast cancers. We have recently designed a novel class of drug, the hybrid peptide, which is chemically synthesized and is composed of a target-binding peptide and a lytic peptide containing cationic-rich amino acid components that disintegrate the cell membrane, leading to cancer…	: {"Decision"=>"Included"} | Reason: Data extraction done,second revision for data extraction done
62	Preclinical evaluation of a novel triple-acting PIM/PI3K/mTOR inhibitor, IBL-302, in breast cancer	2020	Oncogene	0950-9232 (Print) 0950-9232	39	Kennedy, S. P. and O'Neill, M. and Cunningham, D. and Morris, P. G. and Toomey, S. and Blanco-Aparicio, C. and Martinez, S. and Pastor, J. and Eustace, A. J. and Hennessy, B. T.	https://www.ncbi.nlm.nih.gov/pmc/articles/PMC7118022/pdf/41388_2020_Article_1202.pdf	English	The proviral integration of Moloney virus (PIM) family of protein kinases are overexpressed in many haematological and solid tumours. PIM kinase expression is elevated in PI3K inhibitor-treated breast cancer samples, suggesting a major resistance pathway for PI3K inhibitors in breast cancer, potentially limiting their clinical utility. IBL-302 is a novel molecule that inhibits both PIM and PI3K/A…	: {"Decision"=>"Included"} | Reason: Data extraction done,second revision for data extraction done
63	Î±-tocopheryl succinate inhibits osteolytic bone metastasis of breast cancer by suppressing migration of cancer cells and receptor activator of nuclear factor-ÎºB ligand expression of osteoblasts	2018	Journal of Bone Metabolism	2287-7029 2287-6375	25	Kim, B. and Kim, H. H. and Lee, Z. H.	https://www.embase.com/search/results?subaction=viewrecord&id=L621297601&from=export http://dx.doi.org/10.11005/jbm.2018.25.1.23 https://www.ncbi.nlm.nih.gov/pmc/articles/PMC5854820/pdf/jbm-25-23.pdf	English	Background: Breast cancer is one of the most common cancers affecting women and has a high incidence of bone metastasis, causing osteolytic lesions. The elevated expression of receptor activator of nuclear factor-ÎºB ligand (RANKL) in cancer activates osteoclasts, leading to bone destruction. We previously reported that Î±-tocopheryl succinate (Î±TP-suc) inhibited interleukin-1-induced RANKL expr…	: {"Decision"=>"Excluded"} | Reason: bone metastasis treatment, not the breast cancer
64	Antitumor effect of KX-01 through inhibiting Src family kinases and mitosis	2017	Cancer Research and Treatment	2005-9256 1598-2998	49	Kim, S. and Min, A. and Lee, K. H. and Yang, Y. and Kim, T. Y. and Lim, J. M. and Park, S. J. and Nam, H. J. and Kim, J. E. and Song, S. H. and Han, S. W. and Oh, D. Y. and Kim, J. H. and Kim, T. Y. and Hangauer, D. and Lau, J. Y. and Im, K. and Lee, D. S. and Bang, Y. J. and Im, S. A.	https://www.embase.com/search/results?subaction=viewrecord&id=L617265723&from=export http://dx.doi.org/10.4143/crt.2016.168 https://www.ncbi.nlm.nih.gov/pmc/articles/PMC5512373/pdf/crt-2016-168.pdf	English	Purpose KX-01 is a novel dual inhibitor of Src and tubulin. Unlike previous Src inhibitors that failed to show clinical benefit during treatment of breast cancer, KX-01 can potentially overcome the therapeutic limitations of current Src inhibitors through inhibition of both Src and tubulin. The present study further evaluates the activity and mechanism of KX-01 in vitro and in vivo. Materials and…	: {"Decision"=>"Excluded"} | Reason: not immuno or targeted therapy,improving previous therapeutic method
65	Withaferin A inhibits in vivo growth of breast cancer cells accelerated by Notch2 knockdown	2016	Breast Cancer Res Treat	0167-6806 (Print) 0167-6806	157	Kim, S. H. and Hahm, E. R. and Arlotti, J. A. and Samanta, S. K. and Moura, M. B. and Thorne, S. H. and Shuai, Y. and Anderson, C. J. and White, A. G. and Lokshin, A. and Lee, J. and Singh, S. V.	https://link.springer.com/content/pdf/10.1007/s10549-016-3795-y.pdf	English	The present study offers novel insights into the molecular circuitry of accelerated in vivo tumor growth by Notch2 knockdown in triple-negative breast cancer (TNBC) cells. Therapeutic vulnerability of Notch2-altered growth to a small molecule (withaferin A, WA) is also demonstrated. MDA-MB-231 and SUM159 cells were used for the xenograft studies. A variety of technologies were deployed to elucida…	: {"Decision"=>"Excluded"} | Reason: not a treatment
66	The telomerase inhibitor imetelstat alone, and in combination with trastuzumab, decreases the cancer stem cell population and self-renewal of HER2+ breast cancer cells	2015	Breast Cancer Res Treat	0167-6806 (Print) 0167-6806	149	Koziel, J. E. and Herbert, B. S.	https://link.springer.com/content/pdf/10.1007/s10549-015-3270-1.pdf	English	Cancer stem cells (CSCs) are thought to be responsible for tumor progression, metastasis, and recurrence. HER2 overexpression is associated with increased CSCs, which may explain the aggressive phenotype and increased likelihood of recurrence for HER2(+) breast cancers. Telomerase is reactivated in tumor cells, including CSCs, but has limited activity in normal tissues, providing potential for te…	: {"Decision"=>"Excluded"} | Reason: combination therapy
67	Inhibition of the proliferation of acquired aromatase inhibitor-resistant breast cancer cells by histone deacetylase inhibitor LBH589 (panobinostat)	2013	Breast Cancer Res Treat	0167-6806 (Print) 0167-6806	137	Kubo, M. and Kanaya, N. and Petrossian, K. and Ye, J. and Warden, C. and Liu, Z. and Nishimura, R. and Osako, T. and Okido, M. and Shimada, K. and Takahashi, M. and Chu, P. and Yuan, Y. C. and Chen, S.	https://link.springer.com/content/pdf/10.1007/s10549-012-2332-x.pdf	English	Aromatase inhibitors (AIs) are important drugs for treating postmenopausal patients with hormone receptor-positive breast cancer. However, acquired resistance to AI therapies is a significant problem. Our study has revealed that the histone deacetylase inhibitor LBH589 treatment abrogated growth of AI-resistant cells in vitro and in vivo, causing cell cycle G2/M arrest and induced apoptosis. LBH5…	: {"Decision"=>"Excluded"} | Reason: not immuno or targeted therapy
68	A poxviral-based cancer vaccine targeting the transcription factor twist inhibits primary tumor growth and metastases in a model of metastatic breast cancer and improves survival in a spontaneous prostate cancer model	2015	Oncotarget		6	Kwilas, A. R. and Ardiani, A. and Dirmeier, U. and Wottawah, C. and Schlom, J. and Hodge, J. W.	<Go to ISI>://WOS:000363161300129 https://www.oncotarget.com/article/4442/pdf/		Several transcription factors play a role in the alteration of gene expression that occurs during cancer metastasis. Twist expression has been shown to be associated with the hallmarks of the metastatic process, as well as poor prognosis and drug resistance in many tumor types. However, primarily due to their location within the cell and the lack of a hydrophobic groove required for drug attachme…	: {"Decision"=>"Excluded"} | Reason: vaccine,Data extraction done
69	Inhibition of breast cancer growth and metastasis by a biomimetic peptide	2014	Sci Rep	2045-2322	4	Lee, E. and Lee, S. J. and Koskimaki, J. E. and Han, Z. and Pandey, N. B. and Popel, A. S.	https://www.ncbi.nlm.nih.gov/pmc/articles/PMC4238022/pdf/srep07139.pdf	English	Metastasis is the main cause of mortality in cancer patients. Though there are many anti-cancer drugs targeting primary tumor growth, anti-metastatic agents are rarely developed. Angiogenesis and lymphangiogenesis are crucial for cancer progression, particularly, lymphangiogenesis is pivotal for metastasis in breast cancer. Here we report that a novel collagen IV derived biomimetic peptide inhibi…	: {"Decision"=>"Included"} | Reason: Data extraction done,second revision for data extraction done
70	Anti-tumor and anti-metastasis efficacy of E6201, a MEK1 inhibitor, in preclinical models of triple-negative breast cancer	2019	Breast Cancer Res Treat	0167-6806 (Print) 0167-6806	175	Lee, J. and Lim, B. and Pearson, T. and Choi, K. and Fuson, J. A. and Bartholomeusz, C. and Paradiso, L. J. and Myers, T. and Tripathy, D. and Ueno, N. T.	https://link.springer.com/content/pdf/10.1007/s10549-019-05166-3.pdf	English	PURPOSE: Triple-negative breast cancer (TNBC) lacks the receptor targets estrogen receptor, progesterone receptor, and human epidermal growth factor receptor 2, and thus, it does not respond to receptor-targeted treatments. TNBC has higher recurrence, metastasis, and mortality rates than other subtypes of breast cancer. Mounting data suggest that the MAPK (also known as RAS-RAF-MEK-ERK) pathway i…	: {"Decision"=>"Included"} | Reason: Data extraction done,second revision for data extraction done
71	HS-133, a novel fluorescent phosphatidylinositol 3-kinase inhibitor as a potential imaging and anticancer agent for targeted therapy	2014	Oncotarget	1949-2553	5	Lee, J. H. and Jung, K. H. and Lee, H. and Son, M. K. and Yun, S. M. and Ahn, S. H. and Lee, K. R. and Lee, S. and Kim, D. and Hong, S. and Hong, S. S.	https://www.oncotarget.com/article/2507/pdf/	English	As PI3K/Akt signaling is frequently deregulated in a wide variety of human tumors, PI3K inhibitors are an emerging class of drugs for cancer treatment. The monitoring of the drug behavior and distribution in the biological system can play an important role for targeted therapy and provide information regarding the response or resistance to available therapies. In this study, therefore, we have de…	: {"Decision"=>"Included"} | Reason: Data extraction done,second revision for data extraction done
72	Small molecule activator of Nm23/NDPK as an inhibitor of metastasis	2018	Sci Rep	2045-2322	8	Lee, J. J. and Kim, H. S. and Lee, J. S. and Park, J. and Shin, S. C. and Song, S. and Lee, E. and Choi, J. E. and Suh, J. W. and Lee, H. and Kim, E. E. and Seo, E. K. and Shin, D. H. and Lee, H. Y. and Lee, H. Y. and Lee, K. J.	https://www.ncbi.nlm.nih.gov/pmc/articles/PMC6053448/pdf/41598_2018_Article_29101.pdf	English	Nm23-H1/NDPK-A is a tumor metastasis suppressor having NDP kinase (NDPK) activity. Nm23-H1 is positively associated with prolonged disease-free survival and good prognosis of cancer patients. Approaches to increasing the cellular levels of Nm23-H1 therefore have significance in the therapy of metastatic cancers. We found a small molecule, (Â±)-trans-3-(3,4-dimethoxyphenyl)-4-[(E)-3,4-dimethoxysty…	: {"Decision"=>"Included"} | Reason: Data extraction done,second revision for data extraction done
73	Discovery of a novel dipeptidyl boronic acid proteasome inhibitor for the treatment of multiple myeloma and triple-negative breast cancer	2019	Org Biomol Chem	1477-0520	17	Lei, M. and Feng, H. and Bai, E. and Zhou, H. and Wang, J. and Qin, Y. and Zhang, H. and Wang, X. and Liu, Z. and Hai, O. and Liu, J. and Zhu, Y.	https://pubs.rsc.org/en/content/articlepdf/2019/ob/c8ob02668h	English	A series of novel dipeptidyl boronic acid compounds were designed, synthesized and biologically investigated for the inhibition of the Î²5 subunit of 20S proteasome and several compounds showed high activities with IC50 values of less than 10 nM. Some of these compounds potently inhibited the multiple myeloma (MM) cancer cell lines with IC50 values of less than 10 nM. It was reported that the inh…	: {"Decision"=>"Excluded"} | Reason: not a treatment
74	YLT-11, a novel PLK4 inhibitor, inhibits human breast cancer growth via inducing maladjusted centriole duplication and mitotic defect	2018	Cell Death Dis		9	Lei, Q. and Xiong, L. and Xia, Y. and Feng, Z. and Gao, T. and Wei, W. and Song, X. and Ye, T. and Wang, N. and Peng, C. and Li, Z. and Liu, Z. and Yu, L.	https://www.ncbi.nlm.nih.gov/pmc/articles/PMC6194023/pdf/41419_2018_Article_1071.pdf	English	Polo-like kinase 4 (PLK4) is indispensable for precise control of centriole duplication. Abnormal expression of PLK4 has been reported in many human cancers, and inhibition of PLK4 activity results in their mitotic arrest and apoptosis. Therefore, PLK4 may be a valid therapeutic target for antitumor therapy. However, clinically available small-molecule inhibitors targeting PLK4 are deficient and …	: {"Decision"=>"Included"} | Reason: Data extraction done,second revision for data extraction done
75	Wortmannin reduces metastasis and angiogenesis of human breast cancer cells via nuclear factor-ÎºB-dependent matrix metalloproteinase-9 and interleukin-8 pathways	2012	Journal of International Medical Research	0300-0605	40	Li, J. and Li, F. and Wang, H. and Wang, X. and Jiang, Y. and Li, D.	https://www.embase.com/search/results?subaction=viewrecord&id=L365132746&from=export http://dx.doi.org/10.1177/147323001204000305 http://www.jimronline.net/content/full/2012/40/3/1940.pdf https://journals.sagepub.com/doi/pdf/10.1177/147323001204000305	English	OBJECTIVE: To investigate whether inhibition of Akt phosphorylation by the phosphatidylinositol 3-kinase (PI3K) inhibitor, wortmannin, reduces metastasis and angiogenesis in a human breast cancer cell line via nuclear factor (NF)-ÎºBdependent matrix metalloproteinase (MMP)-9 and interleukin (IL)-8 pathways. METHODS: MDA-MB-231 cells were treated with wortmannin 0 - 200 nM for 4 h. Restoration of …	: {"Decision"=>"Excluded"} | Reason: not meet the criteria
76	Chamaejasmenin B, a novel candidate, inhibits breast tumor metastasis by rebalancing TGF-beta paradox	2016	Oncotarget	1949-2553	7	Li, Q. and Wang, Y. and Xiao, H. and Li, Y. and Kan, X. and Wang, X. and Zhang, G. and Wang, Z. and Yang, Q. and Chen, X. and Weng, X. and Chen, Y. and Zhou, B. and Guo, Y. and Liu, X. and Zhu, X.	https://www.oncotarget.com/article/10193/pdf/	English	Metastasis is the leading lethal factor severely restraining the effectiveness of clinical treatment. TGF-beta is the key regulator for metastasis and influences paradoxically on cancer progression. The known TGF-beta blockers exert little selectivity on its functions, indiscriminately causing the anti-metastatic and pro-growth effects. Under such circumstances, specifically rebalancing the oncol…	: {"Decision"=>"Excluded"} | Reason: not immuno or targeted therapy
77	Cryptotanshinone inhibits breast cancer cell growth by suppressing estrogen receptor signaling	2015	Cancer Biol Ther	1538-4047 (Print) 1538-4047	16	Li, S. and Wang, H. and Hong, L. and Liu, W. and Huang, F. and Wang, J. and Wang, P. and Zhang, X. and Zhou, J.	https://www.ncbi.nlm.nih.gov/pmc/articles/PMC4622426/pdf/kcbt-16-01-962960.pdf	English	Estrogen receptor (ER) is a major therapeutic target for the treatment of breast cancer, because of the crucial role of estrogen signaling deregulation in the development and progression of breast cancer. In this study, we report the identification of a novel ERÎ± binding compound, cryptotanshinone (CPT), by screening the CADD database. We also show that CPT effectively inhibits estrogen-induced …	: {"Decision"=>"Excluded"} | Reason: not immuno or targeted therapy
78	Signaling pathway inhibitors target breast cancer stem cells in triple-negative breast cancer	2019	Oncol Rep	1021-335x	41	Li, W. and Yang, H. and Li, X. and Han, L. and Xu, N. and Shi, A.	https://www.spandidos-publications.com/10.3892/or.2018.6805/download	English	The present study aimed to investigate the efficacy of five signaling pathway inhibitors, N-[N-(3,5â€‘difluorophenacetyl)-L-alanyl]-S-phenylglycine t-butyl ester, vismodegib, salinomycin, ruxolitinib and stattic, as novel therapeutic agents that target breast cancer stem cells (BCSCs) in triple-negative breast cancer (TNBC). The inÂ vitro anti-proliferative, anti-invasive, pro-apoptotic and inhib…	: {"Decision"=>"Excluded"} | Reason: not immuno or targeted therapy
79	Anti-HER3 Monoclonal Antibody Inhibits Acquired Trastuzumab-Resistant Gynecologic Cancers	2016	Technol Cancer Res Treat	1533-0338	15	Li, X. and Duan, Y. and Qiao, C. and Zhou, T. and Yu, M. and Geng, J. and Feng, J. and Shen, B. and Lv, M. and Li, Y.	https://journals.sagepub.com/doi/pdf/10.1177/1533034615588422	English	BACKGROUND: Antibody resistance, both de novo and acquired, is usually related to high risk of recurrence and lower survival rate in gynecologic cancers. Prevention or reversal of the resistance often yields beneficial clinical results. It was reported that anti-human epidermal growth factor receptor 3 monoclonal antibody was effective against trastuzumab-resistant breast cancer cells. Here in ou…	: {"Decision"=>"Excluded"} | Reason: not metastatic breast cancer
80	Transferrin receptor-targeted redox/pH-sensitive podophyllotoxin prodrug micelles for multidrug-resistant breast cancer therapy	2019	J Mater Chem B	2050-750x	7	Li, Y. and Chen, M. and Yao, B. and Lu, X. and Zhang, X. and He, P. and Vasilatos, S. N. and Ren, X. and Bian, W. and Yao, C.	https://pubs.rsc.org/en/content/articlepdf/2019/tb/c9tb00651f	English	Podophyllotoxin (PPT), a toxic polyphenol extracted from the roots of Podophyllum species, showed remarkable activity against P-glycoprotein (P-gp) mediated multidrug resistant (MDR) cancer cells. Many PPT-prodrugs based on nano-technology have been developed for increasing aqueous solubility and reducing the side effects of PPT; however, the sensitive linkers in almost all PPT-prodrugs were este…	: {"Decision"=>"Excluded"} | Reason: improving previous therapeutic method
81	Novel multiâ€‘kinase inhibitor, T03 inhibits Taxolâ€‘resistant breast cancer	2018	Mol Med Rep	1791-2997 (Print) 1791-2997	17	Li, Y. and Liu, C. and Tang, K. and Chen, Y. and Tian, K. and Feng, Z. and Chen, J.	https://www.spandidos-publications.com/10.3892/mmr.2017.8179/download	English	Activation of kinase-associated signaling pathways is one of the leading causes of various malignant phenotypes in breast tumors. Strategies of drug discovery and development have investigated approaches to target the inhibition of protein kinase signaling. In the current study, the antiâ€‘tumor activities of a novel multiâ€‘kinase inhibitor, T03 were evaluated in breast cancer. T03 inhibited Tax…	: {"Decision"=>"Included"} | Reason: Data extraction done,second revision for data extraction done
82	Role of inhibitor of yes-associated protein 1 in triple-negative breast cancer with taxol-based chemoresistance	2019	Cancer Sci	1347-9032 (Print) 1347-9032	110	Li, Y. and Wang, S. and Wei, X. and Zhang, S. and Song, Z. and Chen, X. and Zhang, J.	https://www.ncbi.nlm.nih.gov/pmc/articles/PMC6361558/pdf/CAS-110-561.pdf	English	Triple-negative breast cancer (TNBC) is highly clinically aggressive and taxol-based chemoresistance remains a big TNBC therapeutic problem to be solved. Verteporfin, a small molecular yes-associated protein 1 (YAP1) inhibitor, is little known as an antitumor drug for TNBC. Our data showed that YAP1 expression was associated with early relapse in tissue samples of patients with TNBC taxol chemore…	: {"Decision"=>"Excluded"} | Reason: not immuno or targeted therapy
83	Recombinant attenuated Salmonella typhimurium carrying a plasmid co-expressing ENDO-VEGI151 and survivin siRNA inhibits the growth of breast cancer in vivo	2013	Mol Med Rep	1791-2997	7	Li, Z. and Yin, P. H. and Yang, S. S. and Li, Q. Y. and Chang, T. and Fang, L. and Shi, L. X. and Fang, G. E.	https://www.spandidos-publications.com/10.3892/mmr.2013.1308/download	English	The aim of this study was to investigate the antitumor effect of a plasmid co-expressing ENDO-VEGI151 and survivin siRNA on breast cancer in nude mice, and to explore the feasibility of attenuated Salmonella typhimurium (S. typhimurium) as a delivery vector for cancer gene therapy in vivo. Three recombinant expression plasmids pENDOâ€‘VEGI151 (pEV), pSurvivin-siRNA (psi-survivin) and co-expressin…	: {"Decision"=>"Excluded"} | Reason: not immuno or targeted therapy
84	Antitumor effects of a novel histone deacetylase inhibitor NK-HDAC-1 on breast cancer	2013	Oncol Rep	1021-335x	30	Li, Z. H. and Zhang, X. B. and Han, X. Q. and Feng, C. R. and Wang, F. S. and Wang, P. G. and Shen, J. and Shi, Y. K.	https://www.spandidos-publications.com/10.3892/or.2013.2434/download	English	Histone deacetylases (HDACs) are overexpressed in various types of primary human cancer and have become attractive targets for cancer therapy. We designed and synthesized a series of new class of HDAC inhibitors (HDACi). Among these, S-(E)-3-(1-(1-(benzo[d]oxazol-2-yl)-2-methylpropyl)-1H-1,2,3-triazol-4-yl)-N-hydroxyacrylamide (NK-HDAC-1) showed potent antitumor activity. In the present study, we…	: {"Decision"=>"Included"} | Reason: Data extraction done,second revision for data extraction done
85	Autophagy deficiency promotes triple-negative breast cancer resistance to T cell-mediated cytotoxicity by blocking tenascin-C degradation	2020	Nat Commun	2041-1723	11	Li, Z. L. and Zhang, H. L. and Huang, Y. and Huang, J. H. and Sun, P. and Zhou, N. N. and Chen, Y. H. and Mai, J. and Wang, Y. and Yu, Y. and Zhou, L. H. and Li, X. and Yang, D. and Peng, X. D. and Feng, G. K. and Tang, J. and Zhu, X. F. and Deng, R.	https://www.ncbi.nlm.nih.gov/pmc/articles/PMC7393512/pdf/41467_2020_Article_17395.pdf	English	Most triple-negative breast cancer (TNBC) patients fail to respond to T cell-mediated immunotherapies. Unfortunately, the molecular determinants are still poorly understood. Breast cancer is the disease genetically linked to a deficiency in autophagy. Here, we show that autophagy defects in TNBC cells inhibit T cell-mediated tumour killing in vitro and in vivo. Mechanistically, we identify Tenasc…	: {"Decision"=>"Excluded"} | Reason: not immuno or targeted therapy
86	Bifunctional fused polypeptide inhibits the growth and metastasis of breast cancer	2015	Drug Design, Development and Therapy	1177-8881	9	Liang, A. L. and Qian, H. L. and Zhang, T. T. and Zhou, N. and Wang, H. J. and Men, X. T. and Qi, W. and Zhang, P. P. and Fu, M. and Liang, X. and Lin, C. and Liu, Y. J.	https://www.embase.com/search/results?subaction=viewrecord&id=L606488245&from=export http://dx.doi.org/10.2147/DDDT.S90082 https://www.dovepress.com/getfile.php?fileID=27567	English	Breast cancer is the most common cancer and the leading cause of cancer-related death among women worldwide, with urgent need to develop new therapeutics. Targeted therapy is a promising strategy for breast cancer therapy. Stromal-derived factor-1/CXC chemokine receptor 4 (CXCR4) has been implicated in the metastasis of breast cancer, which renders it to be therapeutic target. This study aimed to…	: {"Decision"=>"Included"} | Reason: Data extraction done,second revision for data extraction done
87	Oncolytic Adenovirus Expressing Monoclonal Antibody Trastuzumab for Treatment of HER2-Positive Cancer	2016	Mol Cancer Ther	1535-7163	15	Liikanen, I. and TÃ¤htinen, S. and Guse, K. and Gutmann, T. and Savola, P. and Oksanen, M. and Kanerva, A. and Hemminki, A.	https://mct.aacrjournals.org/content/molcanther/15/9/2259.full.pdf	English	Monoclonal anti-HER2 antibody trastuzumab has significantly improved the survival of patients with HER2-overexpressing tumors. Nevertheless, systemic antibody therapy is expensive, limited in efficacy due to physical tumor barriers, and carries the risk of severe side effects such as cardiomyopathy. Oncolytic viruses mediate cancer-selective transgene expression, kill infected cancer cells while …	: {"Decision"=>"Excluded"} | Reason: improving previous therapeutic method
88	A novel anti-Cyr61 antibody inhibits breast cancer growth and metastasis in vivo	2012	Cancer Immunol Immunother	0340-7004	61	Lin, J. and Huo, R. and Wang, L. and Zhou, Z. and Sun, Y. and Shen, B. and Wang, R. and Li, N.	https://link.springer.com/content/pdf/10.1007/s00262-011-1135-y.pdf	English	Cysteine-rich protein 61(CCN1/Cyr61) has been implicated as an important mediator in proliferation and metastasis of breast cancer, which indicated that blockage of Cyr61 might be a potent target for breast cancer treatment. However, the antitumor effect of anti-Cyr61 antibodies on breast cancer in vivo has not been reported so far. In this study, we reported the effect and likely mechanism of ge…	: {"Decision"=>"Included"} | Reason: Data extraction done,second revision for data extraction done
89	Protein kinase C inhibitor chelerythrine selectively inhibits proliferation of triple-negative breast cancer cells	2017	Sci Rep	2045-2322	7	Lin, W. and Huang, J. and Yuan, Z. and Feng, S. and Xie, Y. and Ma, W.	https://www.ncbi.nlm.nih.gov/pmc/articles/PMC5435721/pdf/41598_2017_Article_2222.pdf	English	Triple-negative breast cancer (TNBC) is a subtype of breast cancer lacking targeted therapy currently. Recent studies imply that protein kinase C may play important roles in TNBC development and could be a specific target. In this study, we evaluated the anti-proliferative activity of PKC inhibitor chelerythrine on a panel of breast cancer cell lines. Chelerythrine selectively inhibited the growt…	: {"Decision"=>"Excluded"} | Reason: not a treatment,Data extraction done
90	Computational design, chemical synthesis, and biological evaluation of a novel ERK inhibitor (BL-EI001) with apoptosis-inducing mechanisms in breast cancer	2015	Oncotarget	1949-2553	6	Liu, B. and Fu, L. and Zhang, C. and Zhang, L. and Zhang, Y. and Ouyang, L. and He, G. and Huang, J.	https://www.oncotarget.com/article/3105/pdf/	English	Extracellular signal-regulated kinase1/2 (ERK1/2) plays a crucial role in the resistance of apoptosis in carcinogenesis; however, its targeted small-molecule inhibitors still remain to be discovered. Thus, in this study, we computationally and experimentally screened a series of small-molecule inhibitors targeting ERK toward different types of human breast cancer cells. Subsequently, we synthesiz…	: {"Decision"=>"Excluded"} | Reason: not meet the criteria
91	Combination Immunotherapy of MUC1 mRNA Nano-vaccine and CTLA-4 Blockade Effectively Inhibits Growth of Triple Negative Breast Cancer	2018	Mol Ther	1525-0016 (Print) 1525-0016	26	Liu, L. and Wang, Y. and Miao, L. and Liu, Q. and Musetti, S. and Li, J. and Huang, L.	https://www.ncbi.nlm.nih.gov/pmc/articles/PMC5763160/pdf/main.pdf	English	Triple negative breast cancer (TNBC), which constitutes 10%-20% of all breast cancers, is associated with aggressive progression, a high rate of metastasis, and poor prognosis. The treatment of patients with TNBC remains a great clinical challenge. Preclinical reports support the combination immunotherapy of cancer vaccines and immune checkpoint blockades in non-immunogenic tumors. In this study,…	: {"Decision"=>"Excluded"} | Reason: combination therapy
92	Extended half-life target module for sustainable UniCAR T-cell treatment of STn-expressing cancers	2020	J Exp Clin Cancer Res	0392-9078 (Print) 0392-9078	39	Loureiro, L. R. and Feldmann, A. and Bergmann, R. and Koristka, S. and Berndt, N. and MÃ¡thÃ©, D. and HegedÃ¼s, N. and Szigeti, K. and Videira, P. A. and Bachmann, M. and Arndt, C.	https://www.ncbi.nlm.nih.gov/pmc/articles/PMC7201957/pdf/13046_2020_Article_1572.pdf	English	BACKGROUND: Adapter chimeric antigen receptor (CAR) approaches have emerged has promising strategies to increase clinical safety of CAR T-cell therapy. In the UniCAR system, the safety switch is controlled via a target module (TM) which is characterized by a small-size and short half-life. The rapid clearance of these TMs from the blood allows a quick steering and self-limiting safety switch of U…	: {"Decision"=>"Excluded"} | Reason: not immuno or targeted therapy
93	Reactivation of p53 by MDM2 Inhibitor MI-77301 for the Treatment of Endocrine-Resistant Breast Cancer	2016	Mol Cancer Ther	1535-7163 (Print) 1535-7163	15	Lu, J. and McEachern, D. and Li, S. and Ellis, M. J. and Wang, S.	https://mct.aacrjournals.org/content/molcanther/15/12/2887.full.pdf	English	Endocrine therapy has been highly effective for the treatment of estrogen receptor-positive breast cancer, but endocrine resistance develops in a significant proportion of patients. In an effort to develop novel therapeutic strategies for the treatment of endocrine-resistant breast cancer, we have evaluated a potent and specific MDM2-p53 interaction inhibitor, MI-77301, which has been advanced in…	: {"Decision"=>"Excluded"} | Reason: not immuno or targeted therapy
94	Development of a RSK Inhibitor as a Novel Therapy for Triple-Negative Breast Cancer	2016	Mol Cancer Ther	1535-7163 (Print) 1535-7163	15	Ludwik, K. A. and Campbell, J. P. and Li, M. and Li, Y. and Sandusky, Z. M. and Pasic, L. and Sowder, M. E. and Brenin, D. R. and Pietenpol, J. A. and O'Doherty, G. A. and Lannigan, D. A.	https://mct.aacrjournals.org/content/molcanther/15/11/2598.full.pdf	English	Metastatic breast cancer is an incurable disease and identification of novel therapeutic opportunities is vital. Triple-negative breast cancer (TNBC) frequently metastasizes and high levels of activated p90RSK (RSK), a downstream MEK-ERK1/2 effector, are found in TNBC. We demonstrate, using direct pharmacologic and genetic inhibition of RSK1/2, that these kinases contribute to the TNBC metastatic…	: {"Decision"=>"Excluded"} | Reason: not a treatment
95	The DNA methyltransferase inhibitor, guadecitabine, targets tumor-induced myelopoiesis and recovers T cell activity to slow tumor growth in combination with adoptive immunotherapy in a mouse model of breast cancer	2020	BMC Immunol	1471-2172	21	Luker, A. J. and Graham, L. J. and Smith, T. M., Jr. and Camarena, C. and Zellner, M. P. and Gilmer, J. S. and Damle, S. R. and Conrad, D. H. and Bear, H. D. and Martin, R. K.	https://www.ncbi.nlm.nih.gov/pmc/articles/PMC7045411/pdf/12865_2020_Article_337.pdf	English	BACKGROUND: Myeloid derived suppressor cells (MDSCs) present a significant obstacle to cancer immunotherapy because they dampen anti-tumor cytotoxic T cell responses. Previous groups, including our own, have reported on the myelo-depletive effects of certain chemotherapy agents. We have shown previously that decitabine increased tumor cell Class I and tumor antigen expression, increased ability o…	: {"Decision"=>"Excluded"} | Reason: not immuno or targeted therapy
96	Stapled EGFR peptide reduces inflammatory breast cancer and inhibits additional HER-driven models of cancer	2019	J Transl Med	1479-5876	17	Maisel, S. A. and Broka, D. and Atwell, B. and Bunch, T. and Kupp, R. and Singh, S. K. and Mehta, S. and Schroeder, J.	https://www.ncbi.nlm.nih.gov/pmc/articles/PMC6582486/pdf/12967_2019_Article_1939.pdf	English	BACKGROUND: The human epidermal growth factor receptor (HER) family of transmembrane tyrosine kinases is overexpressed and correlates with poor prognosis and decreased survival in many cancers. The receptor family has been therapeutically targeted, yet tyrosine kinase inhibitors (TKIs) do not inhibit kinase-independent functions and antibody-based targeting does not affect internalized receptors.…	: {"Decision"=>"Excluded"} | Reason: not immuno or targeted therapy
97	Small-molecule inhibition of the uPARÂ·uPA interaction: synthesis, biochemical, cellular, in vivo pharmacokinetics and efficacy studies in breast cancer metastasis	2013	Bioorg Med Chem	0968-0896 (Print) 0968-0896	21	Mani, T. and Wang, F. and Knabe, W. E. and Sinn, A. L. and Khanna, M. and Jo, I. and Sandusky, G. E. and Sledge, G. W., Jr. and Jones, D. R. and Khanna, R. and Pollok, K. E. and Meroueh, S. O.	https://www.ncbi.nlm.nih.gov/pmc/articles/PMC3625246/pdf/nihms434526.pdf	English	The uPARÂ·uPA protein-protein interaction (PPI) is involved in signaling and proteolytic events that promote tumor invasion and metastasis. A previous study had identified 4 (IPR-803) from computational screening of a commercial chemical library and shown that the compound inhibited uPARÂ·uPA PPI in competition biochemical assays and invasion cellular studies. Here, we synthesize 4 to evaluate in…	: {"Decision"=>"Included"} | Reason: Data extraction done,second revision for data extraction done
98	Asporin Is a Fibroblast-Derived TGF-Î²1 Inhibitor and a Tumor Suppressor Associated with Good Prognosis in Breast Cancer	2015	PLoS Med	1549-1277 (Print) 1549-1277	12	Maris, P. and Blomme, A. and Palacios, A. P. and Costanza, B. and BellahcÃ¨ne, A. and Bianchi, E. and Gofflot, S. and Drion, P. and Trombino, G. E. and Di Valentin, E. and Cusumano, P. G. and Maweja, S. and Jerusalem, G. and Delvenne, P. and Lifrange, E. and Castronovo, V. and Turtoi, A.	https://www.ncbi.nlm.nih.gov/pmc/articles/PMC4556693/pdf/pmed.1001871.pdf	English	BACKGROUND: Breast cancer is a leading malignancy affecting the female population worldwide. Most morbidity is caused by metastases that remain incurable to date. TGF-Î²1 has been identified as a key driving force behind metastatic breast cancer, with promising therapeutic implications. METHODS AND FINDINGS: Employing immunohistochemistry (IHC) analysis, we report, to our knowledge for the first …	: {"Decision"=>"Excluded"} | Reason: not immuno or targeted therapy
99	Inhibition of basal-like breast cancer growth by FTY720 in combination with epidermal growth factor receptor kinase blockade	2017	Breast Cancer Res	1465-5411 (Print) 1465-5411	19	Martin, J. L. and Julovi, S. M. and Lin, M. Z. and de Silva, H. C. and Boyle, F. M. and Baxter, R. C.	https://www.ncbi.nlm.nih.gov/pmc/articles/PMC5545026/pdf/13058_2017_Article_882.pdf	English	BACKGROUND: New molecular targets are needed for women with triple-negative breast cancer (TNBC). This pre-clinical study investigated the combination of the EGFR inhibitor gefitinib with the sphingosine kinase (SphK) inhibitor FTY720 (Fingolimod), aiming to block tumorigenic signaling downstream of IGFBP-3, which is abundantly expressed in basal-like TNBC. METHODS: In studies of breast cancer ce…	: {"Decision"=>"Excluded"} | Reason: combination therapy
100	FKBPL and its peptide derivatives inhibit endocrine therapy resistant cancer stem cells and breast cancer metastasis by downregulating DLL4 and Notch4	2019	BMC Cancer	1471-2407	19	McClements, L. and Annett, S. and Yakkundi, A. and O'Rourke, M. and Valentine, A. and Moustafa, N. and Alqudah, A. and SimÃµes, B. M. and Furlong, F. and Short, A. and McIntosh, S. A. and McCarthy, H. O. and Clarke, R. B. and Robson, T.	https://www.ncbi.nlm.nih.gov/pmc/articles/PMC6460676/pdf/12885_2019_Article_5500.pdf	English	BACKGROUND: Optimising breast cancer treatment remains a challenge. Resistance to therapy is a major problem in both ER- and ER+ breast cancer. Tumour recurrence after chemotherapy and/or targeted therapy leads to more aggressive tumours with enhanced metastatic ability. Self-renewing cancer stem cells (CSCs) have been implicated in treatment resistance, recurrence and the development of metastat…	: {"Decision"=>"Excluded"} | Reason: not immuno or targeted therapy
101	Targeting treatment-resistant breast cancer stem cells with FKBPL and its peptide derivative, AD-01, via the CD44 pathway	2013	Clin Cancer Res	1078-0432	19	McClements, L. and Yakkundi, A. and Papaspyropoulos, A. and Harrison, H. and Ablett, M. P. and Jithesh, P. V. and McKeen, H. D. and Bennett, R. and Donley, C. and Kissenpfennig, A. and McIntosh, S. and McCarthy, H. O. and O'Neill, E. and Clarke, R. B. and Robson, T.	https://clincancerres.aacrjournals.org/content/clincanres/19/14/3881.full.pdf	English	PURPOSE: FK506-binding protein like (FKBPL) and its peptide derivative, AD-01, have already shown tumor growth inhibition and CD44-dependent antiangiogenic activity. Here, we explore the ability of AD-01 to target CD44-positive breast cancer stem cells (BCSC). EXPERIMENTAL DESIGN: Mammosphere assays and flow cytometry were used to analyze the effect of FKBPL overexpression/knockdown and AD-01 tre…	: {"Decision"=>"Excluded"} | Reason: not immuno or targeted therapy
102	Effective targeting of triple-negative breast cancer cells by PF-4942847, a novel oral inhibitor of Hsp 90	2011	Clin Cancer Res	1078-0432	17	Mehta, P. P. and Whalen, P. and Baxi, S. M. and Kung, P. P. and Yamazaki, S. and Yin, M. J.	https://clincancerres.aacrjournals.org/content/clincanres/17/16/5432.full.pdf	English	PURPOSE: Triple-negative breast cancer (TNBC) patients have poor prognoses and survival outcomes such that the development of new targeted therapies is in strong demand. Mechanisms associated with high proliferation and aggressive tumor progression, such as PI3K/PTEN aberration, epidermal growth factor receptor (EGFR) overexpression, and cell-cycle upregulation, play important roles in TNBC. The …	: {"Decision"=>"Excluded"} | Reason: retracted paper
103	The target differences of anti-tumorigenesis potential of curcumin and its analogues against HER-2 positive and triple-negative breast cancer cells	2021	Advanced Pharmaceutical Bulletin	2251-7308 2228-5881	11	Meiyanto, E. and Husnaa, U. and Kastian, R. F. and Putri, H. and Larasati, Y. A. and Khumaira, A. and Pamungkas, D. D. P. and Jenie, R. I. and Kawaichi, M. and Lestari, B. and Yokoyama, T. and Kato, J. Y.	https://www.embase.com/search/results?subaction=viewrecord&id=L2010169278&from=export http://dx.doi.org/10.34172/apb.2021.020 https://www.ncbi.nlm.nih.gov/pmc/articles/PMC7961225/pdf/apb-11-188.pdf	English	Purpose: The current study aims to evaluate the in vitro cytotoxic and cell migration effects of synthetic curcumin and its analogues on HER2 and nuclear factor kappa B (NFÎºB) pathways, as well as the in vivo inhibitory effect on cancer growth of metastatic breast cancer. Methods: Cell viability, protein expression, and protein localization were determined in vitro using MTT assay, western blott…	: {"Decision"=>"Excluded"} | Reason: not immuno or targeted therapy
104	Histone deacetylase inhibitor, suberoylanilide hydroxamic acid (SAHA), enhances anti-tumor effects of the poly (ADP-ribose) polymerase (PARP) inhibitor olaparib in triple-negative breast cancer cells	2015	Breast Cancer Res	1465-5411 (Print) 1465-5411	17	Min, A. and Im, S. A. and Kim, D. K. and Song, S. H. and Kim, H. J. and Lee, K. H. and Kim, T. Y. and Han, S. W. and Oh, D. Y. and Kim, T. Y. and O'Connor, M. J. and Bang, Y. J.	https://www.ncbi.nlm.nih.gov/pmc/articles/PMC4425881/pdf/13058_2015_Article_534.pdf	English	INTRODUCTION: Olaparib, a poly (ADP-ribose) polymerase (PARP) inhibitor, has been found to have therapeutic potential for treating cancers associated with impaired DNA repair capabilities, particularly those with deficiencies in the homologous recombination repair (HRR) pathway. Histone deacetylases (HDACs) are important for enabling functional HRR of DNA by regulating the expression of HRR-relat…	: {"Decision"=>"Excluded"} | Reason: combination therapy
105	Cancer-testis antigen, BORIS based vaccine delivered by dendritic cells is extremely effective against a very aggressive and highly metastatic mouse mammary carcinoma	2011	Cellular Immunology	0008-8749	270	Mkrtichyan, M. and Ghochikyan, A. and Davtyan, H. and Movsesyan, N. and Loukinov, D. and Lobanenkov, V. and Cribbs, D. H. and Laust, A. K. and Nelson, E. L. and Agadjanyan, M. G.	<Go to ISI>://WOS:000294319300011 https://www.ncbi.nlm.nih.gov/pmc/articles/PMC3156877/pdf/nihms301570.pdf		Here, we analyze for the first time the immunological and therapeutic efficacy of a dendritic cell (DC) vaccine based on a cancer-testis antigen, Brother of regulator of imprinted sites (BORIS), an epigenetically acting tumor-promoting transcription factor. Vaccination of mice with DC loaded with truncated form of BORIS (DC/mBORIS) after 4T1 mammary tumor implantation induced strong anti-cancer i…	: {"Decision"=>"Excluded"} | Reason: vaccine,Data extraction done
106	Evaluation of a Recombinant Newcastle Disease Virus Expressing Human IL12 against Human Breast Cancer	2019	Sci Rep	2045-2322	9	Mohamed Amin, Z. and Che Ani, M. A. and Tan, S. W. and Yeap, S. K. and Alitheen, N. B. and Syed Najmuddin, S. U. F. and Kalyanasundram, J. and Chan, S. C. and Veerakumarasivam, A. and Chia, S. L. and Yusoff, K.	https://www.ncbi.nlm.nih.gov/pmc/articles/PMC6768883/pdf/41598_2019_Article_50222.pdf	English	The Newcastle disease virus (NDV) strain AF2240 is an avian avulavirus that has been demonstrated to possess oncolytic activity against cancer cells. However, to illicit a greater anti-cancer immune response, it is believed that the incorporation of immunostimulatory genes such as IL12 into a recombinant NDV backbone will enhance its oncolytic effect. In this study, a newly developed recombinant …	: {"Decision"=>"Excluded"} | Reason: not immuno or targeted therapy
107	Development of (153) Sm-folate-polyethyleneimine-conjugated chitosan nanoparticles for targeted therapy	2015	J Labelled Comp Radiopharm	0362-4803	58	Mollarazi, E. and Jalilian, A. R. and Johari-Daha, F. and Atyabi, F.	https://analyticalsciencejournals.onlinelibrary.wiley.com/doi/pdfdirect/10.1002/jlcr.3305?download=true	English	The aim of this study was to develop biocompatible, water-soluble (153) Sm-labeled chitosan nanoparticles (NPs) containing folate and polyethyleneimine functionalities i.e. chitosan-graft-PEI-folate (CHI-DTPA-g-PEI-FA), suitable for targeted therapy. The physicochemical properties of the obtained NPs were characterized by dynamic light-scattering analysis for their mean size, size distribution, a…	: {"Decision"=>"Excluded"} | Reason: not a treatment
108	Vaccination with tumor cells expressing IL-15 and IL-15RÎ± inhibits murine breast and prostate cancer	2014	Gene Ther	0969-7128 (Print) 0969-7128	21	Morris, J. C. and Ramlogan-Steel, C. A. and Yu, P. and Black, B. A. and Mannan, P. and Allison, J. P. and Waldmann, T. A. and Steel, J. C.	https://www.nature.com/articles/gt201410.pdf	English	A number of antitumor vaccines have recently shown promise in upregulating immune responses against tumor antigens and improving patient survival. In this study, we examine the effectiveness of vaccination using interleukin (IL)-15-expressing tumor cells and also examine their ability to upregulate immune responses to tumor antigens. We demonstrated that the coexpression of IL-15 with its recepto…	: {"Decision"=>"Excluded"} | Reason: vaccine,Data extraction done
109	Targeted Treatment of Metastatic Breast Cancer by PLK1 siRNA Delivered by an Antioxidant Nanoparticle Platform	2017	Molecular Cancer Therapeutics	1535-7163	16	Morry, J. and Ngamcherdtrakul, W. and Gu, S. and Reda, M. and Castro, D. J. and Sangvanich, T. and Gray, J. W. and Yantasee, W.	<Go to ISI>://WOS:000398815800019 https://mct.aacrjournals.org/content/molcanther/16/4/763.full.pdf		Metastatic breast cancer is developed in about 20% to 30% of newly diagnosed patients with early-stage breast cancer despite treatments. Herein, we report a novel nanoparticle platform with intrinsic antimetastatic properties for the targeted delivery of Polo-like kinase 1 siRNA (siPLK1). We first evaluated it in a triple-negative breast cancer (TNBC) model, which shows high metastatic potential.…	: {"Decision"=>"Excluded"} | Reason: not immuno or targeted therapy
110	Preparation of nanoliposomes containing HER2/neu (P5+435) peptide and evaluation of their immune responses and anti-tumoral effects as a prophylactic vaccine against breast cancer	2020	PLoS One	1932-6203	15	Naghibi, L. and Yazdani, M. and Momtazi-Borojeni, A. A. and Razazan, A. and Shariat, S. and Mansourian, M. and Arab, A. and Barati, N. and Arabsalmani, M. and Abbasi, A. and Saberi, Z. and Badiee, A. and Jalali, S. A. and Jaafari, M. R.	https://www.ncbi.nlm.nih.gov/pmc/articles/PMC7728212/pdf/pone.0243550.pdf	English	HER2/neu is an immunogenic protein inducing both humoral and cell-mediated immune responses. The antigen-specific cytotoxic T lymphocytes (CTLs) are the main effector immune cells in the anti-tumor immunity. To induce an effective CTL specific response against P5+435 single peptide derived from rat HER2/neu oncogene, we used a liposome delivery vehicle. In vivo enhancement of liposome stability a…	: {"Decision"=>"Excluded"}| Reason: not immuno or targeted therapy
111	Therapeutic effects of autologous lymphocytes activated with trastuzumab for xenograft mouse models of human breast cancer	2013	Biological and Pharmaceutical Bulletin	0918-6158 1347-5215	36	Nakagawa, S. and Matsuoka, Y. and Ichihara, H. and Yoshida, H. and Yoshida, K. and Ueoka, R.	https://www.embase.com/search/results?subaction=viewrecord&id=L368831152&from=export http://dx.doi.org/10.1248/bpb.b12-01084 https://www.jstage.jst.go.jp/article/bpb/36/5/36_b12-01084/_pdf	English	Trastuzumab (TTZ) is molecular targeted drug used for metastatic breast cancer patients overexpressing human epidermal growth factor receptor 2 (HER2). Therapeutic effects of lymphocytes activated with TTZ (TTZ-LAK) using xenograft mouse models of human breast cancer (MDA-MB-453) cells were examined in vivo. Remarkable reduction of tumor volume in a xenograft mouse models intravenously treated wi…	: {"Decision"=>"Excluded"} | Reason: Data extraction done
112	Tumor-Specific Peptide, Selected from a Phage Peptide Library, Enhances Antitumor Activity of Lactaptin	2016	PLoS One	1932-6203	11	Nemudraya, A. A. and Makartsova, A. A. and Fomin, A. S. and Nushtaeva, A. A. and Koval, O. A. and Richter, V. A. and Kuligina, E. V.	https://www.ncbi.nlm.nih.gov/pmc/articles/PMC4981335/pdf/pone.0160980.pdf	English	A recombinant analogue of lactaptin (RL2), a new potential anticancer molecule, induces apoptosis in cultured tumor cells. The tumor suppression efficacy of RL2 was shown against mouse hepatoma-1 cells and MDA-MB-231 human breast adenocarcinoma cells. The RL2-based therapeutic drug lactaptin is distributed evenly throughout the organism, which reduces its antitumor efficacy. In the current study,…	: {"Decision"=>"Excluded"} | Reason: improving previous therapeutic method
113	DS-8201a, A Novel HER2-Targeting ADC with a Novel DNA Topoisomerase I Inhibitor, Demonstrates a Promising Antitumor Efficacy with Differentiation from T-DM1	2016	Clin Cancer Res	1078-0432	22	Ogitani, Y. and Aida, T. and Hagihara, K. and Yamaguchi, J. and Ishii, C. and Harada, N. and Soma, M. and Okamoto, H. and Oitate, M. and Arakawa, S. and Hirai, T. and Atsumi, R. and Nakada, T. and Hayakawa, I. and Abe, Y. and Agatsuma, T.	https://clincancerres.aacrjournals.org/content/clincanres/22/20/5097.full.pdf	English	PURPOSE: An anti-HER2 antibody-drug conjugate with a novel topoisomerase I inhibitor, DS-8201a, was generated as a new antitumor drug candidate, and its preclinical pharmacologic profile was assessed. EXPERIMENTAL DESIGN: In vitro and in vivo pharmacologic activities of DS-8201a were evaluated and compared with T-DM1 in several HER2-positive cell lines and patient-derived xenograft (PDX) models. …	: {"Decision"=>"Excluded"} | Reason: not metastatic breast cancer
114	LLY17, a novel small molecule STAT3 inhibitor induces apoptosis and suppresses cell migration and tumor growth in triple-negative breast cancer	2020	Breast Cancer Res Treat	0167-6806	181	Pan, L. and Chen, X. and Fu, S. and Yu, W. and Li, C. and Wang, T. and Lo, H. W. and Lin, J.	https://link.springer.com/content/pdf/10.1007/s10549-020-05613-6.pdf	English	PURPOSE: Persistent STAT3 signaling is frequently detected in many cancer types including triple-negative breast cancer, and thus could potentially serve as a viable therapeutic target. We have designed a novel non-peptide compound LLY17 targeting STAT3 using Advanced Multiple Ligand Simultaneous Docking (AMLSD) methods. However, the efficacy of LLY17 has not been evaluated extensively in human a…	: {"Decision"=>"Included"} | Reason: Data extraction done,second revision for data extraction done
115	4,5-Disubstituted 1,2,3-triazoles: Effective Inhibition of Indoleamine 2,3-Dioxygenase 1 Enzyme Regulates T cell Activity and Mitigates Tumor Growth	2019	Sci Rep	2045-2322	9	Panda, S. and Pradhan, N. and Chatterjee, S. and Morla, S. and Saha, A. and Roy, A. and Kumar, S. and Bhattacharyya, A. and Manna, D.	https://www.ncbi.nlm.nih.gov/pmc/articles/PMC6895048/pdf/41598_2019_Article_54963.pdf	English	The improvement of body's own immune system is considered one of the safest approaches to fight against cancer and several other diseases. Excessive catabolism of the essential amino acid, L-tryptophan (L-Trp) assists the cancer cells to escape normal immune obliteration. The formation of disproportionate kynurenine and other downstream metabolites suppress the T cell functions. Blocking of this …	: {"Decision"=>"Excluded"} | Reason: not a treatment
116	Sequential application of a cytotoxic nanoparticle and a PI3K inhibitor enhances antitumor efficacy	2014	Cancer Res	0008-5472 (Print) 0008-5472	74	Pandey, A. and Kulkarni, A. and Roy, B. and Goldman, A. and Sarangi, S. and Sengupta, P. and Phipps, C. and Kopparam, J. and Oh, M. and Basu, S. and Kohandel, M. and Sengupta, S.	https://cancerres.aacrjournals.org/content/canres/74/3/675.full.pdf	English	Nanomedicines that preferentially deploy cytotoxic agents to tumors and molecular targeted therapeutics that inhibit specific aberrant oncogenic drivers are emerging as the new paradigm for the management of cancer. While combination therapies are a mainstay of cancer chemotherapy, few studies have addressed the combination of nanomedicines and molecular targeted therapeutics. Furthermore, limite…	: {"Decision"=>"Excluded"} | Reason: combination therapy
117	Neuromedin B receptor antagonism inhibits migration, invasion, and epithelial-mesenchymal transition of breast cancer cells	2016	Int J Oncol	1019-6439	49	Park, H. J. and Kim, M. K. and Choi, K. S. and Jeong, J. W. and Bae, S. K. and Kim, H. J. and Bae, M. K.	https://www.spandidos-publications.com/10.3892/ijo.2016.3590/download	English	Neuromedin B (NMB) acts as an autocrine growth factor and a pro-angiogenic factor. Its receptor, NMB receptor (NMB-R), is overexpressed in solid tumors. In the present study, we showed that an NMB-R antagonist, PD168368, suppresses migration and invasion of the human breast cancer cell line MDA-MB-231. In addition, PD168368 reduced epithelial-mesenchymal transition (EMT) of breast cancer cells by…	: {"Decision"=>"Excluded"} | Reason: not immuno or targeted therapy
118	Anti-tumor activity of BET inhibitors in androgen-receptor-expressing triple-negative breast cancer	2019	Sci Rep	2045-2322	9	Park, I. H. and Yang, H. N. and Jeon, S. Y. and Hwang, J. A. and Kim, M. K. and Kong, S. Y. and Shim, S. H. and Lee, K. S.	https://www.ncbi.nlm.nih.gov/pmc/articles/PMC6746817/pdf/41598_2019_Article_49366.pdf	English	Triple-negative breast cancer (TNBC) is a heterogeneous disease comprising several subtypes. Androgen-receptor (AR) signaling has been targeted by several investigational agents in luminal AR subtype TNBCs. Bromodomain (BRD) and extra-terminal motif (BET) protein inhibitors have been shown to attenuate AR signaling in metastatic castration-resistant prostate cancer and to overcome enzalutamide re…	: {"Decision"=>"Included"} | Reason: Data extraction done,second revision for data extraction done
119	A new synthetic HDAC inhibitor, MHY218, induces apoptosis or autophagy-related cell death in tamoxifen-resistant MCF-7 breast cancer cells	2012	Invest New Drugs	0167-6997	30	Park, J. H. and Ahn, M. Y. and Kim, T. H. and Yoon, S. and Kang, K. W. and Lee, J. and Moon, H. R. and Jung, J. H. and Chung, H. Y. and Kim, H. S.	https://link.springer.com/content/pdf/10.1007/s10637-011-9752-z.pdf	English	Acquired resistance to tamoxifen (Tam) is a critical problem in breast cancer therapy. Therefore, new potential strategies for Tam-resistant breast cancer are needed recently. In this study, we synthesized a novel histone deacetylase (HDAC) inhibitor, MHY218, for the development of potent inhibitors of HDAC and evaluated its biological activities by monitoring the anticancer effects in Tam-resist…	: {"Decision"=>"Included"} | Reason: Data extraction done,second revision for data extraction done
120	Suppression of the metastatic spread of breast cancer by DN10764 (AZD7762)-mediated inhibition of AXL signaling	2016	Oncotarget		7	Park, J. S. and Lee, C. and Kim, H. K. and Kim, D. and Son, J. B. and Ko, E. and Cho, J. H. and Kim, N. D. and Nan, H. Y. and Kim, C. Y. and Yoon, S. and Lee, S. H. and Choi, H. G.	<Go to ISI>://WOS:000391352800110 https://www.oncotarget.com/article/13088/pdf/		Breast cancer is the most common malignant disease occurring in women and represents a substantial proportion of the global cancer burden. In these patients, metastasis but not the primary tumor is the main cause of breast cancer-related deaths. Here, we report the novel finding that DN10764 (AZD7762, a selective inhibitor of checkpoint kinases 1 and 2) can suppress breast cancer metastasis. In b…	: {"Decision"=>"Included"} | Reason: Data extraction done,second revision for data extraction done
121	RGD Peptide Cell-Surface Display Enhances the Targeting and Therapeutic Efficacy of Attenuated Salmonella-mediated Cancer Therapy	2016	Theranostics	1838-7640	6	Park, S. H. and Zheng, J. H. and Nguyen, V. H. and Jiang, S. N. and Kim, D. Y. and Szardenings, M. and Min, J. H. and Hong, Y. and Choy, H. E. and Min, J. J.	https://www.ncbi.nlm.nih.gov/pmc/articles/PMC4955065/pdf/thnov06p1672.pdf	English	Bacteria-based anticancer therapies aim to overcome the limitations of current cancer therapy by actively targeting and efficiently removing cancer. To achieve this goal, new approaches that target and maintain bacterial drugs at sufficient concentrations during the therapeutic window are essential. Here, we examined the tumor tropism of attenuated Salmonella typhimurium displaying the RGD peptid…	: {"Decision"=>"Excluded"} | Reason: improving previous therapeutic method
122	Silencing Î²3 integrin by targeted ECO/siRNA nanoparticles inhibits EMT and metastasis of triple-negative breast cancer	2015	Cancer Research	1538-7445 0008-5472	75	Parvani, J. G. and Gujrati, M. D. and Mack, M. A. and Schiemann, W. P. and Lu, Z. R.	https://www.embase.com/search/results?subaction=viewrecord&id=L606195004&from=export http://dx.doi.org/10.1158/0008-5472.CAN-14-3485 https://cancerres.aacrjournals.org/content/canres/75/11/2316.full.pdf	English	Metastatic breast cancer is the second leading cause of cancerrelated deaths among women. Triple-negative breast cancer (TNBC) is a highly aggressive subcategory of breast cancer and currently lacks well-defined molecular targets for effective targeted therapies. Disease relapse, metastasis, and drug resistance render standard chemotherapy ineffective in the treatment of TNBC. Because previous st…	: {"Decision"=>"Excluded"} | Reason: not immuno or targeted therapy
123	Precise targeting of cancer metastasis using multi-ligand nanoparticles incorporating four different ligands	2018	Nanoscale	2040-3372	10	Peiris, P. M. and He, F. and Covarrubias, G. and Raghunathan, S. and Turan, O. and Lorkowski, M. and Gnanasambandam, B. and Wu, C. and Schiemann, W. P. and Karathanasis, E.	https://www.embase.com/search/results?subaction=viewrecord&id=L625966359&from=export http://dx.doi.org/10.1039/c8nr02513d https://pubs.rsc.org/en/content/articlepdf/2018/nr/c8nr02513d	English	Metastasis displays a highly heterogeneous cellular population with cancer cells continuously evolving. As a result, a single-ligand nanoparticle cannot account for the continuously changing expression of targetable biomarkers over time and space. To effectively direct nanoparticles to metastasis, we developed a multi-ligand nanoparticle by using four different types of ligands on the same nanopa…	: {"Decision"=>"Excluded"} | Reason: not a treatment
124	Identification of LY2510924, a Novel Cyclic Peptide CXCR4 Antagonist That Exhibits Antitumor Activities in Solid Tumor and Breast Cancer Metastatic Models	2015	Molecular Cancer Therapeutics	1535-7163	14	Peng, S. B. and Zhang, X. Y. and Paul, D. and Kays, L. M. and Gough, W. and Stewart, J. and Uhlik, M. T. and Chen, Q. and Hui, Y. H. and Zamek-Gliszczynski, M. J. and Wijsman, J. A. and Credille, K. M. and Yan, L. Z.	<Go to ISI>://WOS:000349538700016 https://mct.aacrjournals.org/content/molcanther/14/2/480.full.pdf		Emerging evidence demonstrates that stromal cell-derived factor 1 (SDF-1) and CXCR4, a chemokine and chemokine receptor pair, play important roles in tumorigenesis. In this report, we describe a small cyclic peptide, LY2510924, which is a potent and selective CXCR4 antagonist currently in phase II clinical studies for cancer. LY2510924 specifically blocked SDF-1 binding to CXCR4 with IC50 value o…	: {"Decision"=>"Included"} | Reason: Data extraction done,second revision for data extraction done
125	CCR5 blockage by maraviroc: a potential therapeutic option for metastatic breast cancer	2019	Cellular Oncology	2211-3428	42	Pervaiz, A. and Zepp, M. and Mahmood, S. and Ali, D. M. and Berger, M. R. and Adwan, H.	<Go to ISI>://WOS:000458495300008 https://link.springer.com/content/pdf/10.1007/s13402-018-0415-3.pdf		PurposeBone metastasis is observed in up to 70% of breast cancer patients. The currently available treatment options are palliative in nature. Chemokine receptor 5 (CCR5) has gained attention as therapeutic target in various malignancies. Here, we investigated the effects of targeting CCR5 by its antagonist maraviroc in metastatic breast cancer cells.MethodsIn response to maraviroc exposure, cyto…	: {"Decision"=>"Excluded"} | Reason: not a treatment
126	Nonhormonal selective estrogen receptor modulator 1-(2-[4-{(3R,4S)-7-Methoxy-2, 2-dimethyl-3-phenyl-chroman-4yl}phenoxy]ethyl)pyrrolidine hydrochloride (ormeloxifene hydrochloride) for the treatment of breast cancer	2018	Drug Dev Res	0272-4391	79	Pillai, L. S. and Regidi, S. and Varghese, S. D. and Ravindran, S. and Maya, V. and Varghese, J. and Ramaswami, K. and Gopimohan, R. and Gopi, M.	https://onlinelibrary.wiley.com/doi/pdfdirect/10.1002/ddr.21440?download=true	English	Breast cancer is the most common type of diagnosed cancers in women, difficult to treat, and has received international attention because of its aggressive nature and inherent drug resistance mechanisms. Development of a better selective estrogen receptor modulator with good therapeutic profile and less toxicity is very crucial in this scenario. This study was undertaken to evaluate and compare t…	: {"Decision"=>"Excluded"} | Reason: not immuno or targeted therapy
127	A novel sulforaphane-regulated gene network in suppression of breast cancerâ€“induced osteolytic bone resorption	2020	Molecular Cancer Therapeutics	1538-8514 1535-7163	19	Pore, S. K. and Hahm, E. R. and Kim, S. H. and Singh, K. B. and Nyiranshuti, L. and Latoche, J. D. and Anderson, C. J. and Adamik, J. and Galson, D. L. and Weiss, K. R. and Watters, R. J. and Lee, B. and Kumta, P. N. and Singh, S. V.	https://www.embase.com/search/results?subaction=viewrecord&id=L2005693343&from=export http://dx.doi.org/10.1158/1535-7163.MCT-19-0611 https://mct.aacrjournals.org/content/molcanther/19/2/420.full.pdf	English	Bone is the most preferred site for colonization of metastatic breast cancer cells for each subtype of the disease. The standard of therapeutic care for breast cancer patients with bone metastasis includes bisphosphonates (e.g., zoledronic acid), which have poor oral bioavailability, and a humanized antibody (denosumab). However, these therapies are palliative, and a subset of patients still deve…	: {"Decision"=>"Excluded"} | Reason: not immuno or targeted therapy
128	Preclinical activity profile and therapeutic efficacy of the HSP90 inhibitor ganetespib in triple-negative breast cancer	2014	Clin Cancer Res	1078-0432	20	Proia, D. A. and Zhang, C. and Sequeira, M. and Jimenez, J. P. and He, S. and Spector, N. and Shapiro, G. I. and Tolaney, S. and Nagai, M. and Acquaviva, J. and Smith, D. L. and Sang, J. and Bates, R. C. and El-Hariry, I.	https://clincancerres.aacrjournals.org/content/clincanres/20/2/413.full.pdf	English	PURPOSE: Treatment options for patients with triple-negative breast cancer (TNBC) are largely limited to systemic chemotherapies, which have shown disappointing efficacy in the metastatic setting. Here, we undertook a comprehensive evaluation of the activity of ganetespib, a potent inhibitor of HSP90, in this malignancy. EXPERIMENTAL DESIGN: The antitumor and antimetastatic activity of ganetespib…	: {"Decision"=>"Included"} | Reason: Data extraction done,second revision for data extraction done
129	LIM Kinase Inhibitor Pyr1 Reduces the Growth and Metastatic Load of Breast Cancers	2016	Cancer Res	0008-5472	76	Prunier, C. and Josserand, V. and Vollaire, J. and Beerling, E. and Petropoulos, C. and Destaing, O. and Montemagno, C. and Hurbin, A. and Prudent, R. and de Koning, L. and Kapur, R. and Cohen, P. A. and Albiges-Rizo, C. and Coll, J. L. and van Rheenen, J. and Billaud, M. and LafanechÃ¨re, L.	https://hal.archives-ouvertes.fr/hal-01800008/document	English	LIM kinases (LIMK) are emerging targets for cancer therapy, and they function as network hubs to coordinate actin and microtubule dynamics. When LIMKs are inhibited, actin microfilaments are disorganized and microtubules are stabilized. Owing to their stabilizing effect on microtubules, LIMK inhibitors may provide a therapeutic strategy to treat taxane-resistant cancers. In this study, we investi…	: {"Decision"=>"Included"} | Reason: Data extraction done,second revision for data extraction done
130	VR23: A Quinoline-Sulfonyl Hybrid Proteasome Inhibitor That Selectively Kills Cancer via Cyclin E-Mediated Centrosome Amplification	2015	Cancer Res	0008-5472	75	Pundir, S. and Vu, H. Y. and Solomon, V. R. and McClure, R. and Lee, H.	https://cancerres.aacrjournals.org/content/canres/75/19/4164.full.pdf	English	The proteasome is clinically validated as a target for cancer therapeutics. However, proteasome-inhibitory agents that are cancer selective have yet to be developed. In this study, we report the identification of a safe and effective proteasome inhibitor with selective anticancer properties. We screened a chemical library constructed using a hybrid approach that incorporated a 4-piperazinylquinol…	: {"Decision"=>"Included"} | Reason: targeted therapy,Data extraction done,second revision for data extraction done
131	Inulanolide A as a new dual inhibitor of NFAT1-MDM2 pathway for breast cancer therapy	2016	Oncotarget	1949-2553	7	Qin, J. J. and Wang, W. and Sarkar, S. and Voruganti, S. and Agarwal, R. and Zhang, R.	https://www.oncotarget.com/article/8873/pdf/	English	The transcription factor NFAT1 and the oncogene MDM2 have crucial roles in breast cancer development, progression, and metastasis. We have recently discovered that NFAT1 activates MDM2 expression. Here, we identified a small molecule (named Inulanolide A) that dually inhibited both NFAT1 and MDM2 in breast cancer cells in vitro and in vivo. Unlike conventional MDM2 inhibitors, Inulanolide A (InuA…	: {"Decision"=>"Included"} | Reason: Data extraction done,second revision for data extraction done
132	Oral delivery of anti-MDM2 inhibitor SP141-loaded FcRn-targeted nanoparticles to treat breast cancer and metastasis	2016	J Control Release	0168-3659 (Print) 0168-3659	237	Qin, J. J. and Wang, W. and Sarkar, S. and Zhang, R.	https://www.ncbi.nlm.nih.gov/pmc/articles/PMC5224916/pdf/nihms802837.pdf	English	We have recently discovered a specific Murine Double Minute 2 (MDM2) oncogene inhibitor, called SP141, which exerts potent anticancer activity in various breast cancer models. However, its low oral bioavailability is the major hurdle for moving this drug to clinical trial. The present study was designed to discover and validate a novel nano-oral delivery system for this promising anticancer agent…	: {"Decision"=>"Excluded"} | Reason: improving previous therapeutic method
133	Inhibiting NFAT1 for breast cancer therapy: New insights into the mechanism of action of MDM2 inhibitor JapA	2015	Oncotarget	1949-2553	6	Qin, J. J. and Wang, W. and Voruganti, S. and Wang, H. and Zhang, W. D. and Zhang, R.	https://www.oncotarget.com/article/5851/pdf/	English	Transcription factor NFAT1 has been recently identified as a new regulator of the MDM2 oncogene. Targeting the NFAT1-MDM2 pathway represents a novel approach to cancer therapy. We have recently identified a natural product MDM2 inhibitor, termed JapA. As a specific and potent MDM2 inhibitor, JapA inhibits MDM2 at transcriptional and post-translational levels. However, the molecular mechanism rema…	: {"Decision"=>"Excluded"} | Reason: not immuno or targeted therapy
134	Dual Receptor Targeting Cell Penetrating Peptide Modified Liposome for Glioma and Breast Cancer Postoperative Recurrence Therapy	2018	Pharm Res	0724-8741	35	Qiu, Y. and Yu, Q. and Liu, Y. and Tang, J. and Wang, X. and Lu, Z. and Xu, Z. and He, Q.	https://link.springer.com/content/pdf/10.1007/s11095-018-2399-0.pdf	English	PURPOSE: Cell penetrating peptides (CPPs) were widely used as motifs for drug delivery to tumor. In former study, an RGD reverse sequence dGR was used to develop active-targeting liposome R8dGR-Lip, which showed well penetrating ability and treatment efficiency on glioma model. However, recurrence after tumor resection caused by post-operative residual cancer cells was a huge obstacle in tumor tr…	: {"Decision"=>"Excluded"} | Reason: not immuno or targeted therapy
135	Marked enhancement of lysosomal targeting and efficacy of ErbB2-targeted drug delivery by HSP90 inhibition	2016	Oncotarget	1949-2553	7	Raja, S. M. and Desale, S. S. and Mohapatra, B. and Luan, H. and Soni, K. and Zhang, J. and Storck, M. A. and Feng, D. and Bielecki, T. A. and Band, V. and Cohen, S. M. and Bronich, T. K. and Band, H.	https://www.embase.com/search/results?subaction=viewrecord&id=L609301490&from=export http://dx.doi.org/10.18632/oncotarget.7231 https://www.oncotarget.com/article/7231/pdf/	English	Targeted delivery of anticancer drugs to tumor cells using monoclonal antibodies against oncogenic cell surface receptors is an emerging therapeutic strategy. These strategies include drugs directly conjugated to monoclonal antibodies through chemical linkers (Antibody-Drug Conjugates, ADCs) or those encapsulated within nanoparticles that in turn are conjugated to targeting antibodies (Antibody-N…	: {"Decision"=>"Excluded"} | Reason: improving previous therapeutic method
136	ONC201 Demonstrates Antitumor Effects in Both Triple-Negative and Non-Triple-Negative Breast Cancers through TRAIL-Dependent and TRAIL-Independent Mechanisms	2017	Mol Cancer Ther	1535-7163 (Print) 1535-7163	16	Ralff, M. D. and Kline, C. L. B. and KÃ¼Ã§Ã¼kkase, O. C. and Wagner, J. and Lim, B. and Dicker, D. T. and Prabhu, V. V. and Oster, W. and El-Deiry, W. S.	https://mct.aacrjournals.org/content/molcanther/16/7/1290.full.pdf	English	Breast cancer is a major cause of cancer-related death. TNF-related apoptosis-inducing ligand (TRAIL) has been of interest as a cancer therapeutic, but only a subset of triple-negative breast cancers (TNBC) is sensitive to TRAIL. The small-molecule ONC201 induces expression of TRAIL and its receptor DR5. ONC201 has entered clinical trials in advanced cancers. Here, we show that ONC201 is efficaci…	: {"Decision"=>"Excluded"} | Reason: not immuno or targeted therapy
137	Kunitz type protease inhibitor EgKI-1 from the canine tapeworm Echinococcus granulosus as a promising therapeutic against breast cancer	2018	PLoS One	1932-6203	13	Ranasinghe, S. L. and Boyle, G. M. and Fischer, K. and Potriquet, J. and Mulvenna, J. P. and McManus, D. P.	https://www.ncbi.nlm.nih.gov/pmc/articles/PMC6118354/pdf/pone.0200433.pdf	English	EgKI-1, a member of the Kunitz type protease inhibitor family, is highly expressed by the oncosphere of the canine tapeworm Echinococcus granulosus, the stage that is infectious to humans and ungulates, giving rise to a hydatid cyst localized to the liver and other organs. Larval protoscoleces, which develop within the hydatid cyst, have been shown to possess anti-cancer properties, although the …	: {"Decision"=>"Excluded"} | Reason: not immuno or targeted therapy
138	Therapeutic cooperation between auranofin, a thioredoxin reductase inhibitor and anti-PD-L1 antibody for treatment of triple-negative breast cancer	2020	Int J Cancer	0020-7136	146	Raninga, P. V. and Lee, A. C. and Sinha, D. and Shih, Y. Y. and Mittal, D. and Makhale, A. and Bain, A. L. and Nanayakarra, D. and Tonissen, K. F. and Kalimutho, M. and Khanna, K. K.	https://onlinelibrary.wiley.com/doi/pdfdirect/10.1002/ijc.32410?download=true	English	Triple-negative breast cancer (TNBCs) is a very aggressive and lethal form of breast cancer with no effective targeted therapy. Neoadjuvant chemotherapies and radiotherapy remains a mainstay of treatment with only 25-30% of TNBC patients responding. Thus, there is an unmet clinical need to develop novel therapeutic strategies for TNBCs. TNBC cells have increased intracellular oxidative stress and…	: {"Decision"=>"Excluded"} | Reason: combination therapy
139	Anti-cancer effects of F16: A novel vascular endothelial growth factor receptor-specific inhibitor	2017	Tumour Biol	1010-4283	39	Rathinavelu, A. and Alhazzani, K. and Dhandayuthapani, S. and Kanagasabai, T.	https://journals.sagepub.com/doi/pdf/10.1177/1010428317726841	English	Vascular endothelial growth factor receptor-2 is a dynamic target for therapeutic intervention in various types of cancers. This study was aimed to explore the anti-angiogenic activity of a novel vascular endothelial growth factor receptor-specific inhibitor named F16 in both in vitro and in vivo experimental models. This compound effectively reduced cell proliferation, tube formation, and migrat…	: {"Decision"=>"Included"} | Reason: Data extraction done,second revision for data extraction done
140	Conjugated nanoliposome with the HER2/neu-derived peptide GP2 as an effective vaccine against breast cancer in mice xenograft model	2017	PLoS One	1932-6203	12	Razazan, A. and Behravan, J. and Arab, A. and Barati, N. and Arabi, L. and Gholizadeh, Z. and Hatamipour, M. and Reza Nikpoor, A. and Momtazi-Borojeni, A. A. and Mosaffa, F. and Ghahremani, M. H. and Jaafari, M. R.	https://www.ncbi.nlm.nih.gov/pmc/articles/PMC5646774/pdf/pone.0185099.pdf	English	One of the challenging issues in vaccine development is peptide and adjuvant delivery into target cells. In this study, we developed a vaccine and therapeutic delivery system to increase cytotoxic T lymphocyte (CTL) response against a breast cancer model overexpressing HER2/neu. Gp2, a HER2/neu-derived peptide, was conjugated to Maleimide-mPEG2000-DSPE micelles and post inserted into liposomes co…	: {"Decision"=>"Excluded"} | Reason: improving previous therapeutic method
141	Suppression of triple-negative breast cancer metastasis by pan-DAC inhibitor panobinostat via inhibition of ZEB family of EMT master regulators	2014	Breast Cancer Res Treat	0167-6806 (Print) 0167-6806	145	Rhodes, L. V. and Tate, C. R. and Segar, H. C. and Burks, H. E. and Phamduy, T. B. and Hoang, V. and Elliott, S. and Gilliam, D. and Pounder, F. N. and Anbalagan, M. and Chrisey, D. B. and Rowan, B. G. and Burow, M. E. and Collins-Burow, B. M.	https://link.springer.com/content/pdf/10.1007/s10549-014-2979-6.pdf	English	Triple-negative breast cancer (TNBC) is a highly aggressive breast cancer subtype that lacks effective targeted therapies. The epithelial-to-mesenchymal transition (EMT) is a key contributor in the metastatic process. We previously showed the pan-deacetylase inhibitor LBH589 induces CDH1 expression in TNBC cells, suggesting regulation of EMT. The purpose of this study was to examine the effects o…	: {"Decision"=>"Included"} | Reason: Data extraction done,second revision for data extraction done
142	Targeting Cdc42 with the anticancer compound MBQ-167 inhibits cell polarity and growth in the budding yeast S. cerevisiae	2020	Small GTPases	2154-1256 2154-1248	11	Rivera-Robles, M. J. and Medina-VelÃ¡zquez, J. and Asencio-Torres, G. M. and GonzÃ¡lez-Crespo, S. and Rymond, B. C. and RodrÃ­guez-Medina, J. and Dharmawardhane, S.	https://www.embase.com/search/results?subaction=viewrecord&id=L623352622&from=export http://dx.doi.org/10.1080/21541248.2018.1495008 https://www.ncbi.nlm.nih.gov/pmc/articles/PMC7549613/pdf/KSGT_11_1495008.pdf	English	The Rho GTPase Cdc42 is highly conserved in structure and function. Mechanical or chemical cues in the microenvironment stimulate the localized activation of Cdc42 to rearrange the actin cytoskeleton and establish cell polarity. A role for Cdc42 in cell polarization was first discovered in the budding yeast Saccharomyces cerevisiae, and subsequently shown to also regulate directional motility in …	: {"Decision"=>"Excluded"} | Reason: not animal study
143	IL-15 and IL-2 increase Cetuximab-mediated cellular cytotoxicity against triple negative breast cancer cell lines expressing EGFR	2011	Breast Cancer Res Treat	0167-6806	130	Roberti, M. P. and Barrio, M. M. and Bravo, A. I. and Rocca, Y. S. and Arriaga, J. M. and Bianchini, M. and Mordoh, J. and Levy, E. M.	https://link.springer.com/content/pdf/10.1007/s10549-011-1360-2.pdf	English	Triple negative breast cancer (TNBC) patients are not likely to benefit from anti-estrogen or anti-HER2 therapy and this phenotype is associated with a more aggressive clinical course and worse clinical outcome. Taking into account the limited treatment possibilities in TNBC, the aim of the present work was to study a potential therapy based on Cetuximab-mediated immune activity by natural killer…	: {"Decision"=>"Excluded"} | Reason: combination therapy
144	Evaluation of anti-PD-1-based therapy against triple-negative breast cancer patient-derived xenograft tumors engrafted in humanized mouse models	2018	Breast Cancer Res	1465-5411 (Print) 1465-5411	20	Rosato, R. R. and DÃ¡vila-GonzÃ¡lez, D. and Choi, D. S. and Qian, W. and Chen, W. and Kozielski, A. J. and Wong, H. and Dave, B. and Chang, J. C.	https://www.ncbi.nlm.nih.gov/pmc/articles/PMC6125882/pdf/13058_2018_Article_1037.pdf	English	BACKGROUND: Breast cancer has been considered not highly immunogenic, and few patients benefit from current immunotherapies. However, new strategies are aimed at changing this paradigm. In the present study, we examined the in vivo activity of a humanized anti-programmed cell death protein 1 (anti-PD-1) antibody against triple-negative breast cancer (TNBC) patient-derived xenograft (PDX) tumor mo…	: {"Decision"=>"Excluded"} | Reason: not a new drug
145	Herbometallic nano-drug inducing metastatic growth inhibition in breast cancer through intracellular energy depletion	2020	Mol Biol Rep	0301-4851	47	Ruidas, B. and Sur, T. K. and Pal, K. and Som Chaudhury, S. and Prasad, P. and Sinha, K. and Sarkar, P. K. and Das, P. and Das Mukhopadhyay, C.	https://link.springer.com/content/pdf/10.1007/s11033-020-05467-7.pdf	English	Cancer cells need extensive energy supply for their uncontrolled cell division and metastasis which is exclusively dependent on neighboring cells, especially adipocytes. Herein, we have introduced a novel herbometallic nano-drug, Heerak Bhasma nanoparticle (HBNP) from natural resources showing high potential in the reduction of energy supply thereby promoting cell death in breast cancer cells. In…	: {"Decision"=>"Excluded"} | Reason: not immuno or targeted therapy
146	Nano-delivery of RAD6/Translesion Synthesis Inhibitor SMI#9 for Triple-negative Breast Cancer Therapy	2018	Mol Cancer Ther	1535-7163 (Print) 1535-7163	17	Saadat, N. and Liu, F. and Haynes, B. and Nangia-Makker, P. and Bao, X. and Li, J. and Polin, L. A. and Gupta, S. and Mao, G. and Shekhar, M. P.	https://mct.aacrjournals.org/content/molcanther/17/12/2586.full.pdf	English	The triple-negative breast cancer (TNBC) subtype, regardless of their BRCA1 status, has the poorest outcome compared with other breast cancer subtypes, and currently there are no approved targeted therapies for TNBC. We have previously demonstrated the importance of RAD6-mediated translesion synthesis pathway in TNBC development/progression and chemoresistance, and the potential therapeutic benef…	: {"Decision"=>"Excluded"}| Reason: not immuno or targeted therapy
147	A Cytokine Cocktail Augments the Efficacy of Adoptive NK-92 Cell Therapy Against Mouse Xenografts of Human Cancer	2016	Anticancer Res	0250-7005	36	Samara, P. and Skopeliti, M. and Tsiatas, M. L. and Georgaki, S. and Gouloumis, C. and Voelter, W. and Dimopoulos, A. M. and Bamias, A. and Tsitsilonis, O. E.	https://ar.iiarjournals.org/content/anticanres/36/7/3373.full.pdf	English	BACKGROUND/AIM: Peripheral blood mononuclear cells (PBMCs) activated with immobilized monoclonal antibody against cluster of differentiation 3 (CD3) secrete cytokines in their culture supernatant (termed ACD3S). We examined the antitumor efficacy of ACD3S-activated NK-92 cells in vitro and in vivo. MATERIALS AND METHODS: Interleukin (IL) 2-depleted NK-92 cells were reactivated with ACD3S, analyze…	: {"Decision"=>"Excluded"}| Reason: not immuno or targeted therapy
148	Selective inhibition of tumor growth by clonal NK cells expressing an ErbB2/HER2-specific chimeric antigen receptor	2015	Mol Ther	1525-0016 (Print) 1525-0016	23	SchÃ¶nfeld, K. and Sahm, C. and Zhang, C. and Naundorf, S. and Brendel, C. and Odendahl, M. and Nowakowska, P. and BÃ¶nig, H. and KÃ¶hl, U. and Kloess, S. and KÃ¶hler, S. and Holtgreve-Grez, H. and Jauch, A. and Schmidt, M. and Schubert, R. and KÃ¼hlcke, K. and Seifried, E. and Klingemann, H. G. and Rieger, M. A. and Tonn, T. and Grez, M. and Wels, W. S.	https://www.ncbi.nlm.nih.gov/pmc/articles/PMC4445620/pdf/mt2014219a.pdf	English	Natural killer (NK) cells are an important effector cell type for adoptive cancer immunotherapy. Similar to T cells, NK cells can be modified to express chimeric antigen receptors (CARs) to enhance antitumor activity, but experience with CAR-engineered NK cells and their clinical development is still limited. Here, we redirected continuously expanding and clinically usable established human NK-92…	: {"Decision"=>"Excluded"}| Reason: not immuno or targeted therapy
149	Assessment of the Inhibitory Effects of Ficin-hydrolyzed Gelatin Derived from Squid (Uroteuthis duvauceli) on Breast Cancer Cell Lines and Animal Model	2018	Iran J Allergy Asthma Immunol	1735-1502 (Print) 1735-1502	17	Shahidi, S. and Jamili, S. and Ghavam Mostafavi, P. and Rezaie, S. and Khorramizadeh, M.	https://ijaai.tums.ac.ir/index.php/ijaai/article/download/1635/1362	English	Marine novel natural products have been applied for cancer therapy. Enzyme-digested gelatin hydrolysates have proven to serve as promising sources of potent biologically active peptides. Potential anti-breast cancer properties of the extracted Ficin-digesterd gelatin hydrolysate from Indian squid (Uroteuthis duvauceli) was extensively characterized by cellular and animal models. Gelatin was extra…	: {"Decision"=>"Excluded"} | Reason: not immuno or targeted therapy
150	Human umbilical cord matrix-derived stem cells expressing interferon-Î² gene inhibit breast cancer cells via apoptosis	2016	Oncotarget	1949-2553	7	Shen, C. J. and Chan, T. F. and Chen, C. C. and Hsu, Y. C. and Long, C. Y. and Lai, C. S.	https://www.oncotarget.com/article/8997/pdf/	English	Human umbilical cord mesenchymal stem cells (hUCMSCs) derived from the umbilical cord matrix have been reported to be used as anti-tumor gene carrier for attenuation of tumor growth, which extends the half-life and lowers the unexpected cytotoxicity of the gene in vivo. Interferon-Î² (IFNÎ²) is known to possess robust anti-tumor effects on different types of cancer cell lines in vitro. The presen…	: {"Decision"=>"Excluded"} | Reason: not immuno or targeted therapy
151	Novel Small-Molecule CX3CR1 Antagonist Impairs Metastatic Seeding and Colonization of Breast Cancer Cells	2016	Molecular Cancer Research	1541-7786	14	Shen, F. and Zhang, Y. and Jernigan, D. L. and Feng, X. and Yan, J. and Garcia, F. U. and Meucci, O. and Salvino, J. M. and Fatatis, A.	<Go to ISI>://WOS:000379358400002 https://mcr.aacrjournals.org/content/molcanres/14/6/518.full.pdf		Recent evidence indicates that cancer cells, even in the absence of a primary tumor, recirculate from established secondary lesions to further seed and colonize skeleton and soft tissues, thus expanding metastatic dissemination and precipitating the clinical progression to terminal disease. Recently, we reported that breast cancer cells utilize the chemokine receptor CX3CR1 to exit the blood circ…	: {"Decision"=>"Included"} | Reason: Data extraction done,second revision for data extraction done
152	Therapeutic activity of DCC-2036, a novel tyrosine kinase inhibitor, against triple-negative breast cancer patient-derived xenografts by targeting AXL/MET	2019	Int J Cancer	0020-7136	144	Shen, Y. and Zhang, W. and Liu, J. and He, J. and Cao, R. and Chen, X. and Peng, X. and Xu, H. and Zhao, Q. and Zhong, J. and Ding, W. and Lei, X. and Jiang, Y. and Zu, X.	https://onlinelibrary.wiley.com/doi/pdfdirect/10.1002/ijc.31915?download=true	English	Triple-negative breast cancer (TNBC) is insensitive to endocrine therapies and targeted therapies to human epidermal growth factor receptor-2 (HER2), estrogen receptor (ER) and progesterone receptor (PR). New targets and new targeted therapeutic drugs for TNBC are desperately needed. Our study confirmed that DCC-2036 inhibited the proliferation, invasion, migration and epithelial-mesenchymal tran…	: {"Decision"=>"Included"} | Reason: Data extraction done,second revision for data extraction done
153	Selective inhibition of HER2-positive breast cancer cells by the HIV protease inhibitor nelfinavir	2012	J Natl Cancer Inst	0027-8874 (Print) 0027-8874	104	Shim, J. S. and Rao, R. and Beebe, K. and Neckers, L. and Han, I. and Nahta, R. and Liu, J. O.	https://www.ncbi.nlm.nih.gov/pmc/articles/PMC3472971/pdf/djs396.pdf	English	BACKGROUND: Human epidermal growth factor receptor 2 (HER2)-positive breast cancer is highly aggressive and has higher risk of recurrence than HER2-negative cancer. With few treatment options available, new drug targets specific for HER2-positive breast cancer are needed. METHODS: We conducted a pharmacological profiling of seven genotypically distinct breast cancer cell lines using a subset of i…	: {"Decision"=>"Excluded"} | Reason: not immuno or targeted therapy
154	EW-7197, a novel ALK-5 kinase inhibitor, potently inhibits breast to lung metastasis	2014	Mol Cancer Ther	1535-7163	13	Son, J. Y. and Park, S. Y. and Kim, S. J. and Lee, S. J. and Park, S. A. and Kim, M. J. and Kim, S. W. and Kim, D. K. and Nam, J. S. and Sheen, Y. Y.	https://mct.aacrjournals.org/content/molcanther/13/7/1704.full.pdf	English	Advanced tumors produce an excessive amount of transforming growth factor Î² (TGFÎ²), which promotes tumor progression at late stages of malignancy. The purpose of this study was to develop anti-TGFÎ² therapeutics for cancer. We synthesized a novel small-molecule TGFÎ² receptor I kinase (activin receptor-like kinase 5) inhibitor termed N-[[4-([1,2,4]triazolo[1,5-a]pyridin-6-yl)-5-(6-methylpyridin…	: {"Decision"=>"Included"} | Reason: Data extraction done,second revision for data extraction done
155	Steroid Receptor Coactivator-3 (SRC-3/AIB1) as a Novel Therapeutic Target in Triple Negative Breast Cancer and Its Inhibition with a Phospho-Bufalin Prodrug	2015	PLoS One	1932-6203	10	Song, X. and Zhang, C. and Zhao, M. and Chen, H. and Liu, X. and Chen, J. and Lonard, D. M. and Qin, L. and Xu, J. and Wang, X. and Li, F. and O'Malley, B. W. and Wang, J.	https://www.ncbi.nlm.nih.gov/pmc/articles/PMC4592245/pdf/pone.0140011.pdf	English	Triple negative breast cancer (TNBC) has the poorest prognosis of all types of breast cancer and currently lacks efficient targeted therapy. Chemotherapy is the traditional standard-of-care for TNBC, but is frequently accompanied by severe side effects. Despite the fact that high expression of steroid receptor coactivator 3 (SRC-3) is correlated with poor survival in estrogen receptor positive br…	: {"Decision"=>"Included"} | Reason: targeted therapy,Data extraction done,second revision for data extraction done
156	Combination therapy of RY10-4 with the Î³-secretase inhibitor DAPT shows promise in treating HER2-amplified breast cancer	2016	Oncotarget	1949-2553	7	Su, F. and Zhu, S. and Ruan, J. and Muftuoglu, Y. and Zhang, L. and Yuan, Q.	https://www.oncotarget.com/article/6769/pdf/	English	RY10-4, a novel protoapigenone analog, shows potent cytotoxicity against human breast cancer cells. However, breast cancer cell lines overexpressing human epidermal growth factor receptor 2 (HER2), SKBR3 and BT474, showed less sensitivity to RY10-4 when compared to breast cancer cells lines expressing lower levels of HER2, such as MDA-MB-231 and MCF-7 cells. This was associated with aberrant hype…	: {"Decision"=>"Excluded"} | Reason: combination therapy
157	Cathepsin L in tumor angiogenesis and its therapeutic intervention by the small molecule inhibitor KGP94	2016	Clin Exp Metastasis	0262-0898 (Print) 0262-0898	33	Sudhan, D. R. and Rabaglino, M. B. and Wood, C. E. and Siemann, D. W.	https://link.springer.com/content/pdf/10.1007/s10585-016-9790-1.pdf	English	A significant proportion of breast cancer patients harbor clinically undetectable micrometastases at the time of diagnosis. If left untreated, these micro-metastases may lead to disease relapse and possibly death. Hence, there is significant interest in the development of novel anti-metastatic agents that could also curb the growth of pre-established micrometastases. Like primary tumor, the growt…	: {"Decision"=>"Excluded"} | Reason: not animal study
158	Construction and evaluation of a novel humanized HER2-specific chimeric receptor	2014	Breast Cancer Res	1465-5411 (Print) 1465-5411	16	Sun, M. and Shi, H. and Liu, C. and Liu, J. and Liu, X. and Sun, Y.	https://www.ncbi.nlm.nih.gov/pmc/articles/PMC4095682/pdf/bcr3674.pdf	English	INTRODUCTION: The human epidermal growth factor receptor 2 (HER2) represents one of the most studied tumor-associated antigens (TAAs) for cancer immunotherapy. The monoclonal antibody (mAb) trastuzumab has improved the outcomes of patients with HER2+ breast cancer. However, a large number of HER2+ tumors are not responsive to, or become resistant to, trastuzumab-based therapy, and thus more effec…	: {"Decision"=>"Excluded"} | Reason: not immuno or targeted therapy
159	Targeted Therapy for Breast Cancer Stem Cells by Liposomal Delivery of siRNA against Fibronectin EDB	2015	Adv Healthc Mater	2192-2640	4	Sun, Y. and Kim, H. S. and Saw, P. E. and Jon, S. and Moon, W. K.	https://onlinelibrary.wiley.com/doi/pdfdirect/10.1002/adhm.201500190?download=true	English	Targeted therapy for breast cancer stem cell (BCSC): A novel liposomal system (APTEDB -LS-siRNA(EDB) ) that enables simultaneous targeting and knockdown of extra domain B of fibronectin (EDB-FN) shows potent therapeutic efficacy in the BCSC-derived tumors in vivo.	: {"Decision"=>"Excluded"} | Reason: not immuno or targeted therapy
160	Sorafenib combined with HER-2 targeted vaccination can promote effective T cell immunity in vivo	2017	Int Immunopharmacol	1567-5769 (Print) 1567-5769	46	Sunay, M. M. and Foote, J. B. and Leatherman, J. M. and Edwards, J. P. and Armstrong, T. D. and Nirschl, C. J. and Hicks, J. and Emens, L. A.	https://www.ncbi.nlm.nih.gov/pmc/articles/PMC5811992/pdf/nihms937469.pdf	English	The tumor microenvironment (TME) is established and maintained through complex interactions between tumor cells and host stromal elements. Therefore, therapies that target multiple cellular components of the tumor may be most effective. Sorafenib, a multi-kinase inhibitor, alters signaling pathways in both tumor cells and host stromal cells. Thus, we explored the potential immune-modulating effec…	: {"Decision"=>"Excluded"} | Reason: combination therapy
161	SGN-LIV1A: a novel antibody-drug conjugate targeting LIV-1 for the treatment of metastatic breast cancer	2014	Mol Cancer Ther	1535-7163	13	Sussman, D. and Smith, L. M. and Anderson, M. E. and Duniho, S. and Hunter, J. H. and Kostner, H. and Miyamoto, J. B. and Nesterova, A. and Westendorf, L. and Van Epps, H. A. and Whiting, N. and Benjamin, D. R.	https://mct.aacrjournals.org/content/molcanther/13/12/2991.full.pdf	English	In this article, we describe a novel antibody-drug conjugate (ADC; SGN-LIV1A), targeting the zinc transporter LIV-1 (SLC39A6) for the treatment of metastatic breast cancer. LIV-1 was previously known to be expressed by estrogen receptor-positive breast cancers. In this study, we show that LIV-1 expression is maintained after hormonal therapy in primary and metastatic sites and is also upregulated…	: {"Decision"=>"Excluded"} | Reason: not meet the criteria
162	Pharmacological levels of Withaferin A (Withania somnifera) trigger clinically relevant anticancer effects specific to triple negative breast cancer cells	2014	PLoS One	1932-6203	9	Szarc vel Szic, K. and Op de Beeck, K. and Ratman, D. and Wouters, A. and Beck, I. M. and Declerck, K. and Heyninck, K. and Fransen, E. and Bracke, M. and De Bosscher, K. and Lardon, F. and Van Camp, G. and Vanden Berghe, W.	https://www.ncbi.nlm.nih.gov/pmc/articles/PMC3912072/pdf/pone.0087850.pdf	English	Withaferin A (WA) isolated from Withania somnifera (Ashwagandha) has recently become an attractive phytochemical under investigation in various preclinical studies for treatment of different cancer types. In the present study, a comparative pathway-based transcriptome analysis was applied in epithelial-like MCF-7 and triple negative mesenchymal MDA-MB-231 breast cancer cells exposed to different …	: {"Decision"=>"Excluded"} | Reason: not meet the criteria
163	Targeting the cancer-associated fibroblasts as a treatment in triple-negative breast cancer	2016	Oncotarget	1949-2553	7	Takai, K. and Le, A. and Weaver, V. M. and Werb, Z.	https://www.oncotarget.com/article/12658/pdf/	English	Increased collagen expression in tumors is associated with increased risk of metastasis, and triple-negative breast cancer (TNBC) has the highest propensity to develop distant metastases when there is evidence of central fibrosis. Transforming growth factor-Î² (TGF-Î²) ligands regulated by cancer-associated fibroblasts (CAFs) promote accumulation of fibrosis and cancer progression. In the present…	: {"Decision"=>"Excluded"} | Reason: improving previous therapeutic method
164	EphrinA1-EphA2 interaction-mediated apoptosis and FMS-like tyrosine kinase 3 receptor ligand-induced immunotherapy inhibit tumor growth in a breast cancer mouse model	2012	J Gene Med	1099-498X (Print) 1099-498x	14	Tandon, M. and Vemula, S. V. and Sharma, A. and Ahi, Y. S. and Mittal, S. and Bangari, D. S. and Mittal, S. K.	https://onlinelibrary.wiley.com/doi/pdfdirect/10.1002/jgm.1649?download=true	English	BACKGROUND: The receptor tyrosine kinase EphA2 is overexpressed in several types of cancers and is currently being pursued as a target for breast cancer therapeutics. The EphA2 ligand EphrinA1 induces EphA2 phosphorylation and intracellular internalization and degradation, thus inhibiting tumor progression. The hematopoietic growth factor, FMS-like tyrosine kinase 3 receptor ligand (Flt3L), promo…	: {"Decision"=>"Excluded"} | Reason: not immuno or targeted therapy
165	Targeting triple-negative breast cancer cells with the histone deacetylase inhibitor panobinostat	2012	Breast Cancer Res	1465-5411 (Print) 1465-5411	14	Tate, C. R. and Rhodes, L. V. and Segar, H. C. and Driver, J. L. and Pounder, F. N. and Burow, M. E. and Collins-Burow, B. M.	https://www.ncbi.nlm.nih.gov/pmc/articles/PMC3446342/pdf/bcr3192.pdf	English	INTRODUCTION: Of the more than one million global cases of breast cancer diagnosed each year, approximately fifteen percent are characterized as triple-negative, lacking the estrogen, progesterone, and Her2/neu receptors. Lack of effective therapies, younger age at onset, and early metastatic spread have contributed to the poor prognoses and outcomes associated with these malignancies. Here, we i…	: {"Decision"=>"Included"} | Reason: Data extraction done,second revision for data extraction done
166	A novel dual EGFR/HER2 inhibitor KU004 induces cell cycle arrest and apoptosis in HER2-overexpressing cancer cells	2015	Apoptosis	1360-8185	20	Tian, C. and Ding, P. and Yuan, Z. and Li, H. and Zhao, Y. and Sun, L. and Guo, Q. and Wang, Z. and Sun, L. and Zhang, L. and Jiang, Z.	https://link.springer.com/content/pdf/10.1007/s10495-015-1164-7.pdf	English	Human epidermal growth factor receptor 2 (HER2) is a validated therapeutic target in cancer therapy, and HER2 protein-tyrosine kinase inhibitors have attracted considerable attention in the field of searching for novel anticancer drug candidates. In this study, we investigated the anticancer effect of KU004, a novel dual EGFR and HER2 inhibitor in vitro and in vivo. In vitro, KU004 preferentially…	: {"Decision"=>"Excluded"} | Reason: not meet the criteria
167	Bazedoxifene is a novel IL-6/GP130 inhibitor for treating triple-negative breast cancer	2019	Breast Cancer Res Treat	0167-6806	175	Tian, J. and Chen, X. and Fu, S. and Zhang, R. and Pan, L. and Cao, Y. and Wu, X. and Xiao, H. and Lin, H. J. and Lo, H. W. and Zhang, Y. and Lin, J.	https://link.springer.com/content/pdf/10.1007/s10549-019-05183-2.pdf	English	PURPOSE: Triple-negative breast cancer (TNBC) has been ranked as one of the devastating malignancy worldwide. Its disease progression and treatment obstacle is associated with the negligible expression of estrogen receptors (ER(-)), progesterone receptors (PR(-)), and HER2 (HER2(-)). Due to a lack of growth hormone receptors, TNBC is desperately demanding effective therapeutic regimens. A growing…	: {"Decision"=>"Included"} | Reason: Data extraction done,second revision for data extraction done
168	Histone Deacetylase Inhibitor Enhances the Efficacy of MEK Inhibitor through NOXA-Mediated MCL1 Degradation in Triple-Negative and Inflammatory Breast Cancer	2017	Clin Cancer Res	1078-0432 (Print) 1078-0432	23	Torres-Adorno, A. M. and Lee, J. and Kogawa, T. and Ordentlich, P. and Tripathy, D. and Lim, B. and Ueno, N. T.	https://clincancerres.aacrjournals.org/content/clincanres/23/16/4780.full.pdf	English	Purpose: Inflammatory breast cancer (IBC), diagnosed clinically, and triple-negative breast cancer (TNBC), diagnosed by molecular receptor status, are the two most aggressive forms of breast cancer, and both lack effective targeted therapies. We previously demonstrated involvement of histone deacetylase (HDAC) inhibitor entinostat in regulating apoptosis in IBC and TNBC cells; here, we aimed to i…	: {"Decision"=>"Excluded"} | Reason: improving previous therapeutic method
169	Fucose-containing fraction of Ling-Zhi enhances lipid rafts-dependent ubiquitination of TGFÎ² receptor degradation and attenuates breast cancer tumorigenesis	2016	Sci Rep	2045-2322	6	Tsao, S. M. and Hsu, H. Y.	https://www.ncbi.nlm.nih.gov/pmc/articles/PMC5103195/pdf/srep36563.pdf	English	Ganoderma lucidum exerts antitumor activity, but the mechanism of G. lucidum polysaccharides on cancer is unclear. Here, we demonstrated that a fucose-containing fraction of Ling-Zhi (FFLZ) reduced tumor size and suppressed metastasis in vivo. Furthermore, FFLZ inhibited breast cancer cell migration and altered the epithelial-to-mesenchymal transition (EMT) phenotype. Transforming growth factor-Î…	: {"Decision"=>"Excluded"} | Reason: improving previous therapeutic method
170	A FcÎ³RIII-engaging bispecific antibody expands the range of HER2-expressing breast tumors eligible to antibody therapy	2014	Oncotarget	1949-2553	5	Turini, M. and Chames, P. and Bruhns, P. and Baty, D. and Kerfelec, B.	https://www.oncotarget.com/article/2093/pdf/	English	Trastuzumab is established as treatment of HER2high metastatic breast cancers but many limitations impair its efficacy. Here, we report the design of a Fab-like bispecific antibody (HER2bsFab) that displays a moderate affinity for HER2 and a unique, specific and high affinity for FcÎ³RIII. In vitro characterization showed that ADCC was the major mechanism of action of HER2bsFab as no significant …	: {"Decision"=>"Included"} | Reason: Data extraction done,second revision for data extraction done
171	Treatment of breast cancer with autophagy inhibitory microRNAs carried by AGO2-conjugated nanoparticles	2020	J Nanobiotechnology	1477-3155	18	Unal, O. and Akkoc, Y. and Kocak, M. and Nalbat, E. and Dogan-Ekici, A. I. and Yagci Acar, H. and Gozuacik, D.	https://www.ncbi.nlm.nih.gov/pmc/articles/PMC7189576/pdf/12951_2020_Article_615.pdf	English	Nanoparticle based gene delivery systems holds great promise. Superparamagnetic iron oxide nanoparticles (SPIONs) are being heavily investigated due to good biocompatibility and added diagnostic potential, rendering such nanoparticles theranostic. Yet, commonly used cationic coatings for efficient delivery of such anionic cargos, results in significant toxicity limiting translation of the technol…	: {"Decision"=>"Excluded"} | Reason: not immuno or targeted therapy
172	CDK4/6 and autophagy inhibitors synergistically induce senescence in Rb positive cytoplasmic cyclin E negative cancers	2017	Nat Commun	2041-1723	8	Vijayaraghavan, S. and Karakas, C. and Doostan, I. and Chen, X. and Bui, T. and Yi, M. and Raghavendra, A. S. and Zhao, Y. and Bashour, S. I. and Ibrahim, N. K. and Karuturi, M. and Wang, J. and Winkler, J. D. and Amaravadi, R. K. and Hunt, K. K. and Tripathy, D. and Keyomarsi, K.	https://www.ncbi.nlm.nih.gov/pmc/articles/PMC5490269/pdf/ncomms15916.pdf	English	Deregulation of the cell cycle machinery is a hallmark of cancer. While CDK4/6 inhibitors are FDA approved (palbociclib) for treating advanced estrogen receptor-positive breast cancer, two major clinical challenges remain: (i) adverse events leading to therapy discontinuation and (ii) lack of reliable biomarkers. Here we report that breast cancer cells activate autophagy in response to palbocicli…	: {"Decision"=>"Excluded"} | Reason: combination therapy
173	EC359: A First-in-Class Small-Molecule Inhibitor for Targeting Oncogenic LIFR Signaling in Triple-Negative Breast Cancer	2019	Mol Cancer Ther	1535-7163 (Print) 1535-7163	18	Viswanadhapalli, S. and Luo, Y. and Sareddy, G. R. and Santhamma, B. and Zhou, M. and Li, M. and Ma, S. and Sonavane, R. and Pratap, U. P. and Altwegg, K. A. and Li, X. and Chang, A. and ChÃ¡vez-Riveros, A. and Dileep, K. V. and Zhang, K. Y. J. and Pan, X. and Murali, R. and Bajda, M. and Raj, G. V. and Brenner, A. J. and Manthati, V. and Rao, M. K. and Tekmal, R. R. and Nair, H. B. and Nickisch,…	https://mct.aacrjournals.org/content/molcanther/18/8/1341.full.pdf	English	Leukemia inhibitory factor receptor (LIFR) and its ligand LIF play a critical role in cancer progression, metastasis, stem cell maintenance, and therapy resistance. Here, we describe a rationally designed first-in-class inhibitor of LIFR, EC359, which directly interacts with LIFR to effectively block LIF/LIFR interactions. EC359 treatment exhibits antiproliferative effects, reduces invasiveness a…	: {"Decision"=>"Included"} | Reason: Data extraction done,second revision for data extraction done
174	Estrogen receptor coregulator binding modulator (ERX-11) enhances the activity of CDK4/6 inhibitors against estrogen receptor-positive breast cancers	2019	Breast Cancer Res	1465-5411 (Print) 1465-5411	21	Viswanadhapalli, S. and Ma, S. and Sareddy, G. R. and Lee, T. K. and Li, M. and Gilbreath, C. and Liu, X. and Luo, Y. and Pratap, U. P. and Zhou, M. and Blatt, E. B. and Kassees, K. and Arteaga, C. and Alluri, P. and Rao, M. and Weintraub, S. T. and Tekmal, R. R. and Ahn, J. M. and Raj, G. V. and Vadlamudi, R. K.	https://www.ncbi.nlm.nih.gov/pmc/articles/PMC6933697/pdf/13058_2019_Article_1227.pdf	English	BACKGROUND: CDK4/6 inhibitors in combination with endocrine therapy (AE/AI/SERDs) are approved for the treatment of ER+ advanced breast cancer (BCa). However, not all patients benefit from CDK4/6 inhibitors therapy. We previously reported a novel therapeutic agent, ERX-11, that binds to the estrogen receptor (ER) and modulates ER-coregulator interactions. Here, we tested if the combination of ERX…	: {"Decision"=>"Excluded"} | Reason: combination therapy
175	Isomangiferin, a novel potent vascular endothelial growth factor receptor 2 kinase inhibitor, suppresses breast cancer growth, metastasis and angiogenesis	2018	Journal of Breast Cancer	2092-9900 1738-6756	21	Wang, B. and Shen, J. and Wang, Z. and Liu, J. and Ning, Z. and Hu, M.	https://www.embase.com/search/results?subaction=viewrecord&id=L621566816&from=export http://dx.doi.org/10.4048/jbc.2018.21.1.11 https://www.ncbi.nlm.nih.gov/pmc/articles/PMC5880961/pdf/jbc-21-11.pdf	English	Purpose: Vascular endothelial growth factor (VEGF) signal trans-duction mainly depends on its binding to VEGF receptor 2 (VEGFR-2). VEGF downstream signaling proteins mediate several of its effects in cancer progression, including those on tumor growth, metastasis, and blood vessel formation. The activation of VEGFR-2 signaling is a hallmark of and is considered a therapeutic target for breast ca…	: {"Decision"=>"Included"} | Reason: Data extraction done,second revision for data extraction done
176	A small-molecule p53 activator induces apoptosis through inhibiting MDMX expression in breast cancer cells	2011	Neoplasia	1522-8002 (Print) 1476-5586	13	Wang, H. and Yan, C.	https://www.ncbi.nlm.nih.gov/pmc/articles/PMC3132847/pdf/neo1307_0611.pdf	English	The tumor suppressor p53 is often inactivated in breast cancer cells because the overexpression of its repressors (e.g., MDM2 and MDMX). Restoration of p53 activity by small molecules through counteracting p53 repressors can lead to in vivo tumor regression and is therefore considered a promising strategy for treatments of cancer. Recent efforts in high-throughput drug screening and rational drug…	: {"Decision"=>"Excluded"} | Reason: not animal study
177	Exosomal pMHC-I complex targets T cell-based vaccine to directly stimulate CTL responses leading to antitumor immunity in transgenic FVBneuN and HLA-A2/HER2 mice and eradicating trastuzumab-resistant tumor in athymic nude mice	2013	Breast Cancer Res Treat	0167-6806	140	Wang, L. and Xie, Y. and Ahmed, K. A. and Ahmed, S. and Sami, A. and Chibbar, R. and Xu, Q. and Kane, S. E. and Hao, S. and Mulligan, S. J. and Xiang, J.	https://link.springer.com/content/pdf/10.1007/s10549-013-2626-7.pdf	English	One of the major obstacles in human epidermal growth factor receptor 2 (HER2)-specific trastuzumab antibody immunotherapy of HER2-positive breast cancer is the development of trastuzumab resistance, warranting the search for other therapeutic strategies. Using mouse models, we previously demonstrated that ovalbumin (OVA)-specific dendritic cell (DC)-released exosome (EXOOVA)-targeted CD4(+) T cel…	: {"Decision"=>"Excluded"} | Reason: improving previous therapeutic method
178	The pyrido[b]indole MDM2 inhibitor SP-141 exerts potent therapeutic effects in breast cancer models	2014	Nat Commun	2041-1723	5	Wang, W. and Qin, J. J. and Voruganti, S. and Srivenugopal, K. S. and Nag, S. and Patil, S. and Sharma, H. and Wang, M. H. and Wang, H. and Buolamwini, J. K. and Zhang, R.	https://www.nature.com/articles/ncomms6086.pdf	English	A requirement for Mouse Double Minute 2 (MDM2) oncogene activation has been suggested to be associated with cancer progression and metastasis, including breast cancer. To date, most MDM2 inhibitors have been designed to block the MDM2-p53-binding interphase, and have low or no efficacy against advanced breast cancer with mutant or deficient p53. Here we use a high-throughput screening and compute…	: {"Decision"=>"Included"} | Reason: Data extraction done,second revision for data extraction done
179	Bruton's Tyrosine Kinase Inhibitors Prevent Therapeutic Escape in Breast Cancer Cells	2016	Mol Cancer Ther	1535-7163 (Print) 1535-7163	15	Wang, X. and Wong, J. and Sevinsky, C. J. and Kokabee, L. and Khan, F. and Sun, Y. and Conklin, D. S.	https://mct.aacrjournals.org/content/molcanther/15/9/2198.full.pdf	English	We have reported that a novel isoform of BTK (BTK-C) expressed in breast cancer protects these cells from apoptosis. In this study, we show that recently developed inhibitors of BTK, such as ibrutinib (PCI-32765), AVL-292, and CGI-1746, reduce breast cancer cell survival and prevent drug-resistant clones from arising. Ibrutinib treatment impacts HER2(+) breast cancer cell viability at lower conce…	: {"Decision"=>"Excluded"} | Reason: chemotherapy,Data extraction done
180	Prokaryotically and eukaryotically expressed interleukin-24 induces breast cancer growth suppression via activation of apoptosis and inhibition of tumor angiogenesis	2015	Mol Med Rep	1791-2997	11	Wei, S. and Cao, H. and Zhou, X. and Wu, H. and Yang, J.	https://www.spandidos-publications.com/10.3892/mmr.2014.3136/download	English	Melanoma differentiationâ€‘associatedâ€‘7 (mdaâ€‘7)/interleukinâ€‘24 (ILâ€‘24), a unique cytokineâ€‘tumor suppressor, exerts tumorâ€‘selective killing activity in numerous types of cancer cell. Although eukaryotically and prokaryotically expressed recombinant human (rh)ILâ€‘24 proteins have been previously shown to produce potent antitumor effects, to the best of our knowledge, no sideâ€‘byâ€‘sid…	: {"Decision"=>"Included"} | Reason: Data extraction done,second revision for data extraction done
181	Selective mTORC2 Inhibitor Therapeutically Blocks Breast Cancer Cell Growth and Survival	2018	Cancer Res	0008-5472 (Print) 0008-5472	78	Werfel, T. A. and Wang, S. and Jackson, M. A. and Kavanaugh, T. E. and Joly, M. M. and Lee, L. H. and Hicks, D. J. and Sanchez, V. and Ericsson, P. G. and Kilchrist, K. V. and Dimobi, S. C. and Sarett, S. M. and Brantley-Sieders, D. M. and Cook, R. S. and Duvall, C. L.	https://cancerres.aacrjournals.org/content/canres/78/7/1845.full.pdf	English	Small-molecule inhibitors of the mTORC2 kinase (torkinibs) have shown efficacy in early clinical trials. However, the torkinibs under study also inhibit the other mTOR-containing complex mTORC1. While mTORC1/mTORC2 combined inhibition may be beneficial in cancer cells, recent reports describe compensatory cell survival upon mTORC1 inhibition due to loss of negative feedback on PI3K, increased aut…	: {"Decision"=>"Excluded"} | Reason: not immuno or targeted therapy
182	Inhibition of Breast Cancer Metastasis by Presurgical Treatment with an Oral Matrix Metalloproteinase Inhibitor: A Preclinical Proof-of-Principle Study	2016	Mol Cancer Ther	1535-7163 (Print) 1535-7163	15	Winer, A. and Janosky, M. and Harrison, B. and Zhong, J. and Moussai, D. and Siyah, P. and Schatz-Siemers, N. and Zeng, J. and Adams, S. and Mignatti, P.	https://mct.aacrjournals.org/content/molcanther/15/10/2370.full.pdf	English	Breast cancer has the second highest death toll in women worldwide, despite significant progress in early diagnosis and treatments. The main cause of death is metastatic disease. Matrix metalloproteinases (MMP) are required for the initial steps of metastasis, and have therefore been considered as ideal pharmacologic targets for antimetastatic therapy. However, clinical trials of MMP inhibitors w…	: {"Decision"=>"Excluded"} | Reason: improving previous therapeutic method
183	Targeting tumor vasculature with novel Listeria-based vaccines directed against CD105	2011	Cancer Immunology, Immunotherapy	0340-7004 1432-0851	60	Wood, L. M. and Pan, Z. K. and Guirnalda, P. and Tsai, P. and Seavey, M. and Paterson, Y.	https://www.embase.com/search/results?subaction=viewrecord&id=L51330906&from=export http://dx.doi.org/10.1007/s00262-011-1002-x https://link.springer.com/content/pdf/10.1007/s00262-011-1002-x.pdf	English	The FDA approval of bevacizumab (AvastinÂ®, Genentech/Roche), a monoclonal antibody raised against human VEGF-A, as second-line therapy for colon and lung carcinoma validated the approach of targeting human tumors with angiogenesis inhibitors. While the VEGF/VEGFR pathway is a viable target for anti-angiogenesis tumor therapy, additional targets involved in tumor neovascularization have been iden…	: {"Decision"=>"Excluded"} | Reason: vaccine,Data extraction done
184	Formononetin, a novel FGFR2 inhibitor, potently inhibits angiogenesis and tumor growth in preclinical models	2015	Oncotarget	1949-2553	6	Wu, X. Y. and Xu, H. and Wu, Z. F. and Chen, C. and Liu, J. Y. and Wu, G. N. and Yao, X. Q. and Liu, F. K. and Li, G. and Shen, L.	https://www.oncotarget.com/article/6310/pdf/	English	Most anti-angiogenic therapies currently being evaluated in clinical trials target vascular endothelial growth factor (VEGF) pathway, however, the tumor vasculature can acquire resistance to VEGF-targeted therapy by shifting to other angiogenesis mechanisms. Therefore, other potential therapeutic agents that block non-VEGF angiogenic pathways need to be evaluated. Here we identified formononetin …	: {"Decision"=>"Included"} | Reason: targeted therapy,Data extraction done,second revision for data extraction done
185	The cyclin-dependent kinase inhibitor SNS-032 induces apoptosis in breast cancer cells via depletion of Mcl-1 and X-linked inhibitor of apoptosis protein and displays antitumor activity in vivo	2014	Int J Oncol	1019-6439	45	Xie, G. and Tang, H. and Wu, S. and Chen, J. and Liu, J. and Liao, C.	https://www.spandidos-publications.com/10.3892/ijo.2014.2467/download	English	Inhibitors of cyclin-dependent kinases (Cdks) have been reported to have activities in many types of cancer cells by inhibiting Cdk7 and Cdk9, which control transcription. SNS-032 is a potent and selective inhibitor of Cdk2, Cdk7 and Cdk9 and has emerged in clinical trials. Here, we examined the viability of MCF-7 and MDA-MB-435 breast cancer cells in the presence of SNS-032 and observed a dose-d…	: {"Decision"=>"Excluded"} | Reason: not immuno or targeted therapy
186	Honokiol sensitizes breast cancer cells to TNF-Î± induction of apoptosis by inhibiting Nur77 expression	2016	Br J Pharmacol	0007-1188 (Print) 0007-1188	173	Xie, L. and Jiang, F. and Zhang, X. and Alitongbieke, G. and Shi, X. and Meng, M. and Xu, Y. and Ren, A. and Wang, J. and Cai, L. and Zhou, Y. and Xu, Y. and Su, Y. and Liu, J. and Zeng, Z. and Wang, G. and Zhou, H. and Chen, Q. C. and Zhang, X. K.	https://bpspubs.onlinelibrary.wiley.com/doi/pdfdirect/10.1111/bph.13375?download=true	English	BACKGROUND AND PURPOSE: The orphan nuclear receptor Nur77 is implicated in the survival and apoptosis of cancer cells. The purpose of this study was to determine whether and how Nur77 serves to mediate the effect of the inflammatory cytokine TNF-Î± in cancer cells and to identify and characterize new agents targeting Nur77 for cancer therapy. EXPERIMENTAL APPROACH: The effects of TNF-Î± on the ex…	: {"Decision"=>"Excluded"} | Reason: not a new drug,not a treatment
187	Loss of XIST in Breast Cancer Activates MSN-c-Met and Reprograms Microglia via Exosomal miRNA to Promote Brain Metastasis	2018	Cancer Res	0008-5472 (Print) 0008-5472	78	Xing, F. and Liu, Y. and Wu, S. Y. and Wu, K. and Sharma, S. and Mo, Y. Y. and Feng, J. and Sanders, S. and Jin, G. and Singh, R. and Vidi, P. A. and Tyagi, A. and Chan, M. D. and Ruiz, J. and Debinski, W. and Pasche, B. C. and Lo, H. W. and Metheny-Barlow, L. J. and D'Agostino, R. B., Jr. and Watabe, K.	https://cancerres.aacrjournals.org/content/canres/78/15/4316.full.pdf	English	Up to 30% of patients with metastatic breast cancer eventually develop brain metastasis, yet the pathologic mechanism behind this development remains poorly understood. Here, we profiled long noncoding RNAs in brain metastatic tumors from patients with breast cancer and found that the X-inactive-specific transcript (XIST) was significantly downregulated in these tissues. XIST expression levels in…	: {"Decision"=>"Excluded"} | Reason: not immuno or targeted therapy
188	Synergistic anti-cancer activity of CDK4/6 inhibitor palbociclib and dual mTOR kinase inhibitor MLN0128 in pRb-expressing ER-negative breast cancer	2019	Breast Cancer Res Treat	0167-6806 (Print) 0167-6806	174	Yamamoto, T. and Kanaya, N. and Somlo, G. and Chen, S.	https://link.springer.com/content/pdf/10.1007/s10549-018-05104-9.pdf	English	PURPOSE: Palbociclib is an approved cyclin-dependent kinase (CDK) 4/6 inhibitor for treatment of patients with ER-positive and HER2-negative breast cancers. While Retinoblastoma protein (pRb), a major substrate of CDK4/6, is a potential target in triple negative breast cancer (TNBC), the usefulness of CDK4/6 inhibitors in this cancer has not been established. This preclinical study investigated t…	: {"Decision"=>"Excluded"} | Reason: combination therapy
189	YM155, a selective survivin suppressant, inhibits tumor spread and prolongs survival in a spontaneous metastatic model of human triple negative breast cancer	2011	International Journal of Oncology	1019-6439	39	Yamanaka, K. and Nakata, M. and Kaneko, N. and Fushiki, H. and Kita, A. and Nakahara, T. and Koutoku, H. and Sasamata, M.	<Go to ISI>://WOS:000293492900005 https://www.spandidos-publications.com/10.3892/ijo.2011.1077/download		Metastatic triple negative breast cancer [TNBC, with negative expression of estrogen and progesterone receptors and no overexpression of HER2/neu (ErbB-2)] remains a major therapeutic challenge because of its poor overall prognosis and lack of optimal targeted therapies. Survivin has been implicated as an important mediator of breast cancer cell growth and dysfunctions in apoptosis, and its expre…	: {"Decision"=>"Included"} | Reason: Data extraction done,second revision for data extraction done
190	In vivo targeting of metastatic breast cancer via tumor vasculature-specific nano-graphene oxide	2016	Biomaterials	0142-9612	104	Yang, D. Z. and Feng, L. Z. and Dougherty, C. A. and Luker, K. E. and Chen, D. Q. and Cauble, M. A. and Holl, M. M. B. and Luker, G. D. and Ross, B. D. and Liu, Z. and Hong, H.	<Go to ISI>://WOS:000382345000031 https://www.ncbi.nlm.nih.gov/pmc/articles/PMC5644339/pdf/nihms910390.pdf		Angiogenesis, i.e. the formation of neovasculatures, is a critical process during cancer initiation, progression, and metastasis. Targeting of angiogenic markers on the tumor vasculature can result in more efficient delivery of nanomaterials into tumor since no extravasation is required. Herein we demonstrated efficient targeting of breast cancer metastasis in an experimental murine model with na…	: {"Decision"=>"Excluded"} | Reason: improving previous therapeutic method
191	Antitumour activity of the recombination polypeptide GST-NT21MP is mediated by inhibition of CXCR4 pathway in breast cancer	2014	Br J Cancer	0007-0920 (Print) 0007-0920	110	Yang, Q. and Zhang, F. and Ding, Y. and Huang, J. and Chen, S. and Wu, Q. and Wang, Z. and Wang, Z. and Chen, C.	https://www.ncbi.nlm.nih.gov/pmc/articles/PMC3950870/pdf/bjc20141a.pdf	English	BACKGROUND: CXC chemokine receptor 4 (CXCR4) and its ligand stromal cell-derived factor-1Î± (SDF-1Î±, also known as CXCL12) have important roles in promoting tumour growth and metastasis. Therefore, targeting CXCR4 could be a promising strategy for treatment of human cancer. METHODS: To achieve this goal, we developed a highly purified recombination polypeptide (GST-NT21MP), which is a synthetic …	: {"Decision"=>"Excluded"} | Reason: not immuno or targeted therapy
192	Delivery of Anti-miRNA for Triple-Negative Breast Cancer Therapy Using RNA Nanoparticles Targeting Stem Cell Marker CD133	2019	Mol Ther	1525-0016 (Print) 1525-0016	27	Yin, H. and Xiong, G. and Guo, S. and Xu, C. and Xu, R. and Guo, P. and Shu, D.	https://www.ncbi.nlm.nih.gov/pmc/articles/PMC6612664/pdf/main.pdf	English	Triple-negative breast cancer (TNBC) is an aggressive disease with a short median time from relapse to death. The increased aggressiveness, drug resistance, disease relapse, and metastasis are associated with the presence of stem cells within tumors. Several stem cell markers, such as CD24, CD44, CD133, ALDH1, and ABCG2, have been reported, but their roles in breast cancer tumorigenesis remain un…	: {"Decision"=>"Excluded"} | Reason: improving previous therapeutic method
193	SI-CLP inhibits the growth of mouse mammary adenocarcinoma by preventing recruitment of tumor-associated macrophages	2020	Int J Cancer	0020-7136	146	Yin, S. and Wang, N. and Riabov, V. and Mossel, D. M. and Larionova, I. and Schledzewski, K. and Trofimova, O. and Sevastyanova, T. and Zajakina, A. and Schmuttermaier, C. and Gratchev, A. and Flatley, A. and Kremmer, E. and Zavyalova, M. and Cherdyntseva, N. and Simon-Keller, K. and Marx, A. and KlÃ¼ter, H. and Goerdt, S. and Kzhyshkowska, J.	https://onlinelibrary.wiley.com/doi/pdfdirect/10.1002/ijc.32685?download=true	English	Chitinase-like proteins (CLP) are chitin-binding proteins that lack chitin hydrolyzing activity, but possess cytokine-like and growth factor-like properties, and play crucial role in intercellular crosstalk. Both human and mice express two members of CLP family: YKL-40 and stabilin-1 interacting chitinase-like protein (SI-CLP). Despite numerous reports indicating the role of YKL-40 in the support…	: {"Decision"=>"Excluded"} | Reason: not immuno or targeted therapy
194	A novel taspine derivative, HMQ1611, inhibits breast cancer cell growth via estrogen receptor Î± and EGF receptor signaling pathways	2012	Cancer Prev Res (Phila)	1940-6215	5	Zhan, Y. and Zhang, Y. and Liu, C. and Zhang, J. and Smith, W. W. and Wang, N. and Chen, Y. and Zheng, L. and He, L.	https://cancerpreventionresearch.aacrjournals.org/content/canprevres/5/6/864.full.pdf	English	Breast cancer is a common cancer with a leading cause of cancer mortality in women. Currently, the chemotherapy for breast cancer is underdeveloped. Here, we report a novel taspine derivative, HMQ1611, which has anticancer effects using in vitro and in vivo breast cancer models. HMQ1611 reduced cancer cell proliferation in four human breast cancer cell lines including MDA-MB-231, SK-BR-3, ZR-75-3…	: {"Decision"=>"Excluded"} | Reason: not immuno or targeted therapy
195	Addition of the p110Î± inhibitor BYL719 overcomes targeted therapy resistance in cells from Her2-positive-PTEN-loss breast cancer	2016	Tumour Biol	1010-4283	37	Zhang, C. and Xu, B. and Liu, P.	https://link.springer.com/content/pdf/10.1007/s13277-016-5381-7.pdf	English	Breast cancer is one of the leading causes of death for women worldwide. Among various subtypes of breast cancer, human epidermal growth factor receptor 2 (HER2)-positive and phosphatase and tensin homolog (PTEN) loss breast cancer is a cause of great concern in terms of its resistance to HER2-targeted therapies and its poor prognosis. Phosphatidylinositol 3-kinase (PI3K)/AKT hyperphosphorylation…	: {"Decision"=>"Excluded"} | Reason: combination therapy
196	A nano-liposome formulation of the PARP inhibitor Talazoparib enhances treatment efficacy and modulates immune cell populations in mammary tumors of BRCA-deficient mice	2019	Theranostics	1838-7640	9	Zhang, D. and Baldwin, P. and Leal, A. S. and Carapellucci, S. and Sridhar, S. and Liby, K. T.	https://www.ncbi.nlm.nih.gov/pmc/articles/PMC6735511/pdf/thnov09p6224.pdf	English	Two recently approved PARP inhibitors provide an important new therapeutic option for patients with BRCA-mutated metastatic breast cancer. PARP inhibitors significantly prolong progression-free survival in patients, but conventional oral delivery of PARP inhibitors is hindered by limited bioavailability and off-target toxicities, thus compromising the therapeutic benefits and quality of life for …	: {"Decision"=>"Excluded"} | Reason: improving previous therapeutic method
197	The novel VEGF receptor 2 inhibitor YLL545 inhibits angiogenesis and growth in breast cancer	2016	Oncotarget	1949-2553	7	Zhang, J. and Liu, C. and Shi, W. and Yang, L. and Zhang, Q. and Cui, J. and Fang, Y. and Li, Y. and Ren, G. and Yang, S. and Xiang, R.	https://www.oncotarget.com/article/9392/pdf/	English	Their antiangiogenic effects make vascular endothelial growth factor receptor 2 (VEGFR2) inhibitors useful for cancer treatment. However, most of these drugs have unexpected adverse side effects. Here, we show that the novel VEGFR2 inhibitor YLL545 suppressed tumor angiogenesis and growth in triple-negative breast cancer without adverse effects. YLL545 treatment also markedly inhibited proliferat…	: {"Decision"=>"Included"} | Reason: Data extraction done,second revision for data extraction done
198	miRNA-5119 regulates immune checkpoints in dendritic cells to enhance breast cancer immunotherapy	2020	Cancer Immunol Immunother	0340-7004	69	Zhang, M. and Shi, Y. and Zhang, Y. and Wang, Y. and Alotaibi, F. and Qiu, L. and Wang, H. and Peng, S. and Liu, Y. and Li, Q. and Gao, D. and Wang, Z. and Yuan, K. and Dou, F. F. and Koropatnick, J. and Xiong, J. and Min, W.	https://link.springer.com/content/pdf/10.1007/s00262-020-02507-w.pdf	English	Dendritic cell (DC) based immunotherapy is a promising approach to clinical cancer treatment. miRNAs are a class of small non-coding RNA molecules that bind to RNAs to mediate multiple events which are important in diverse biological processes. miRNA mimics and antagomirs may be potent agents to enhance DC-based immunotherapy against cancers. miRNA array analysis was used to identify a representa…	: {"Decision"=>"Excluded"}| Reason: not immuno or targeted therapy
199	Antitumor action of a novel histone deacetylase inhibitor, YF479, in breast cancer	2014	Neoplasia	1522-8002 (Print) 1476-5586	16	Zhang, T. and Chen, Y. and Li, J. and Yang, F. and Wu, H. and Dai, F. and Hu, M. and Lu, X. and Peng, Y. and Liu, M. and Zhao, Y. and Yi, Z.	https://www.ncbi.nlm.nih.gov/pmc/articles/PMC4234873/pdf/main.pdf	English	Accumulating evidence demonstrates important roles for histone deacetylase in tumorigenesis (HDACs), highlighting them as attractive targets for antitumor drug development. Histone deactylase inhibitors (HDACIs), which have shown favorable anti-tumor activity with low toxicity in clinical investigations, are a promising class of anticancer therapeutics. Here, we screened our compound library to e…	: {"Decision"=>"Excluded"} | Reason: not immuno or targeted therapy
200	A new synthetic derivative of cryptotanshinone KYZ3 as STAT3 inhibitor for triple-negative breast cancer therapy	2018	Cell Death Dis		9	Zhang, W. and Yu, W. and Cai, G. and Zhu, J. and Zhang, C. and Li, S. and Guo, J. and Yin, G. and Chen, C. and Kong, L.	https://www.nature.com/articles/s41419-018-1139-z.pdf	English	Silencing STAT3 is confirmed as a promising therapeutic strategy for triple-negative breast cancer (TNBC) therapy to address the issue of its poor prognosis. In this study, the natural product cryptotanshinone was firstly remodeled and modified as a more effective STAT3 inhibitor by structure-based strategy. The synthetic derivative KYZ3 had 22-24-fold increase in antitumor activity than cryptota…	: {"Decision"=>"Excluded"} | Reason: retracted paper
201	Characterization of HJ-PI01 as a novel Pim-2 inhibitor that induces apoptosis and autophagic cell death in triple-negative human breast cancer	2016	Acta Pharmacol Sin	1671-4083 (Print) 1671-4083	37	Zhao, Y. Q. and Yin, Y. Q. and Liu, J. and Wang, G. H. and Huang, J. and Zhu, L. J. and Wang, J. H.	https://www.ncbi.nlm.nih.gov/pmc/articles/PMC5022099/pdf/aps201660a.pdf	English	AIM: Pim-2 is a short-lived serine/threonine kinase, which plays a key role in metastasis of breast cancer through persistent activation of STAT3. Although the crystal structure of Pim-2 has been reported, but thus far no specific Pim-2-targeted compounds have been reported. In this study, we identified a novel Pim-2 inhibitor, HJ-PI01, by in silico analysis and experimental validation. METHODS: …	: {"Decision"=>"Excluded"} | Reason: not a treatment
202	Engineered IL-7 Receptor Enhances the Therapeutic Effect of AXL-CAR-T Cells on Triple-Negative Breast Cancer	2020	Biomed Res Int	2314-6133 (Print)	2020	Zhao, Z. and Li, Y. and Liu, W. and Li, X.	https://www.ncbi.nlm.nih.gov/pmc/articles/PMC6970498/pdf/BMRI2020-4795171.pdf	English	Triple-negative breast cancer (TNBC) is a very aggressive malignant type of tumor that currently lacks effective targeted therapies. In hematological malignancies, chimeric antigen receptor T (CAR-T) cells have shown very significant antitumor ability; however, in solid tumors, the efficacy is poor. In order to apply CAR-T cells in the treatment of TNBC, in this study, constitutively activated IL…	: {"Decision"=>"Excluded"} | Reason: improving previous therapeutic method
203	Î±vÎ²3 integrin-targeted micellar mertansine prodrug effectively inhibits triple-negative breast cancer in vivo	2017	International Journal of Nanomedicine	1178-2013 1176-9114	12	Zhong, P. and Gu, X. and Cheng, R. and Deng, C. and Meng, F. and Zhong, Z.	https://www.embase.com/search/results?subaction=viewrecord&id=L619003873&from=export http://dx.doi.org/10.2147/IJN.S146505 https://www.dovepress.com/getfile.php?fileID=39073	English	Antibody-mertansine (DM1) conjugates (AMCs) are among the very few active targeting therapeutics that are approved or clinically investigated for treating various cancers including metastatic breast cancer. However, none of the AMCs are effective for the treatment of triple-negative breast cancers (TNBCs). Here, we show that cRGD-decorated, redox-activatable micellar mertansine prodrug (cRGD-MMP)…	: {"Decision"=>"Included"} | Reason: Data extraction done,second revision for data extraction done
204	Synergistic inhibitory effects of an engineered antibody-like molecule ATF-Fc and trastuzumab on tumor growth and invasion in a human breast cancer xenograft mouse model	2017	Oncology Letters	1792-1082 1792-1074	14	Zhou, H. and Wang, H. and Yu, G. and Wang, Z. and Zheng, X. and Duan, H. and Sun, J.	https://www.embase.com/search/results?subaction=viewrecord&id=L618522725&from=export http://dx.doi.org/10.3892/ol.2017.6896 https://www.ncbi.nlm.nih.gov/pmc/articles/PMC5656026/pdf/ol-14-05-5189.pdf	English	The overexpression of the oncogene human epidermal growth factor receptor 2 (HER-2) has been associated with decreased disease-free survival and is a marker of poor prognosis of invasive breast cancer. Although the high efficacy of trastuzumab, a drug that targets the HER-2 oncogene, has been widely recognized, the efficiency of the treatment remains at ~30%. Therefore, novel effective treatments…	: {"Decision"=>"Excluded"} | Reason: combination therapy
205	B591, a novel specific pan-PI3K inhibitor, preferentially targets cancer stem cells	2019	Oncogene	0950-9232 (Print) 0950-9232	38	Zhou, H. and Yu, C. and Kong, L. and Xu, X. and Yan, J. and Li, Y. and An, T. and Gong, L. and Gong, Y. and Zhu, H. and Zhang, H. and Yang, X. and Li, Y.	https://www.ncbi.nlm.nih.gov/pmc/articles/PMC6756013/pdf/41388_2018_Article_674.pdf	English	Cancer stem cells (CSCs) have been implicated in metastasis, relapse, and therapeutic resistance of cancer, so successful cancer therapy may therefore require the development of drugs against CSCs or combining anti-CSCs drugs with conventional therapies. The phosphoinositide 3-kinase (PI3K) signaling pathway is one of the most frequently activated signaling pathways in human cancer, playing a cen…	: {"Decision"=>"Excluded"}| Reason: not immuno or targeted therapy
206	A novel small-molecule antagonizes PRMT5-mediated KLF4 methylation for targeted therapy	2019	EBioMedicine	2352-3964	44	Zhou, Z. and Feng, Z. and Hu, D. and Yang, P. and Gur, M. and Bahar, I. and Cristofanilli, M. and Gradishar, W. J. and Xie, X. Q. and Wan, Y.	https://www.ncbi.nlm.nih.gov/pmc/articles/PMC6604046/pdf/main.pdf	English	BACKGROUND: Triple negative breast cancers (TNBCs) have a poor prognosis and are not amenable to endocrine- or HER2-targeted therapies. The malignant and invasive feature of TNBCs is correlated with its high cancer stem cell population. Recent results from us and others have unveiled an oncogenic role for the PRMT5-KLF4 axis in regulating tumor progression by orchestrating the stemness in mammary…	: {"Decision"=>"Included"} | Reason: Data extraction done,second revision for data extraction done
207	Synthetic Lethal Strategy Identifies a Potent and Selective TTK and CLK1/2 Inhibitor for Treatment of Triple-Negative Breast Cancer with a Compromised G(1)-S Checkpoint	2018	Mol Cancer Ther	1535-7163	17	Zhu, D. and Xu, S. and Deyanat-Yazdi, G. and Peng, S. X. and Barnes, L. A. and Narla, R. K. and Tran, T. and Mikolon, D. and Ning, Y. and Shi, T. and Jiang, N. and Raymon, H. K. and Riggs, J. R. and Boylan, J. F.	https://mct.aacrjournals.org/content/molcanther/17/8/1727.full.pdf	English	Historically, phenotypic-based drug discovery has yielded a high percentage of novel drugs while uncovering new tumor biology. CC-671 was discovered using a phenotypic screen for compounds that preferentially induced apoptosis in triple-negative breast cancer cell lines while sparing luminal breast cancer cell lines. Detailed in vitro kinase profiling shows CC-671 potently and selectively inhibit…	: {"Decision"=>"Included"} | Reason: Data extraction done,second revision for data extraction done
208	ARX788, a novel anti-HER2 antibody-drug conjugate, shows anti-tumor effects in preclinical models of trastuzumab emtansine-resistant HER2-positive breast cancer and gastric cancer	2020	Cancer Lett	0304-3835	473	Barok, M. and Le Joncour, V. and Martins, A. and Isola, J. and Salmikangas, M. and Laakkonen, P. and Joensuu, H.	https://www.sciencedirect.com/science/article/abs/pii/S0304383519306597?via%3Dihub	English	The majority of HER2-positive breast or gastric cancers treated with T-DM1 eventually show resistance to this agent. We compared the effects of T-DM1 and ARX788, a novel anti-HER2 antibody-drug conjugate, on cell growth and apoptosis in HER2-positive breast cancer and gastric cancer cell lines sensitive to T-DM1, gastric cancer cell lines resistant to T-DM1, HER2-negative breast cancer cell lines…	: {"Decision"=>"Excluded"} | Reason: combination therapy
209	Somatostatin receptor targeted liposomes with Diacerein inhibit IL-6 for breast cancer therapy	2017	Cancer Lett	0304-3835	388	Bharti, R. and Dey, G. and Banerjee, I. and Dey, K. K. and Parida, S. and Kumar, B. N. and Das, C. K. and Pal, I. and Mukherjee, M. and Misra, M. and Pradhan, A. K. and Emdad, L. and Das, S. K. and Fisher, P. B. and Mandal, M.	https://www.sciencedirect.com/science/article/abs/pii/S0304383516307844?via%3Dihub	English	Selective targeting to the tumor niche remains a major challenge in successful cancer therapy. Somatostatin receptor 2 (SSTR2) is overexpressed in breast cancer cells thus making this receptor an attractive target for selective guidance of ligand-conjugated drug liposomes to the tumor site. In this study, a synthetic somatostatin analogue (SST) was used as SSTR2 targeting agent and Diacerein was …	: {"Decision"=>"Excluded"} | Reason: improving previous therapeutic method
210	C-terminal HSP90 inhibitor L80 elicits anti-metastatic effects in triple-negative breast cancer via STAT3 inhibition	2019	Cancer Lett	0304-3835	447	Cho, T. M. and Kim, J. Y. and Kim, Y. J. and Sung, D. and Oh, E. and Jang, S. and Farrand, L. and Hoang, V. H. and Nguyen, C. T. and Ann, J. and Lee, J. and Seo, J. H.	https://www.sciencedirect.com/science/article/abs/pii/S0304383519300497?via%3Dihub	English	Triple-negative breast cancer (TNBC) is an aggressive heterogeneous disease with a divergent profile. It has an earlier tendency to form metastases and is associated with poor clinical outcomes due to the limited treatment options available. Heat-shock protein (HSP90) represents a potential treatment target as it promotes tumor progression and metastasis by modulating the maturation and stabiliza…	: {"Decision"=>"Included"} | Reason: Data extraction done,second revision for data extraction done
211	ZSTK474, a specific phosphatidylinositol 3-kinase inhibitor, induces G1 arrest of the cell cycle in vivo	2012	Eur J Cancer	0959-8049	48	Dan, S. and Okamura, M. and Mukai, Y. and Yoshimi, H. and Inoue, Y. and Hanyu, A. and Sakaue-Sawano, A. and Imamura, T. and Miyawaki, A. and Yamori, T.	https://www.sciencedirect.com/science/article/abs/pii/S0959804911007933?via%3Dihub	English	Phosphatidylinositol 3-kinase (PI3K) is regarded as a promising therapeutic target because it is often activated in cancer. We previously reported that ZSTK474, a specific PI3K inhibitor, inhibits tumour cell proliferation via G1 arrest of the cell cycle without inducing apoptosis in vitro. However, it remained unclear whether ZSTK474 induces G1 arrest to exert antitumour efficacy in vivo. We rec…	: {"Decision"=>"Excluded"} | Reason: not immuno or targeted therapy
212	Trastuzumab-deBouganin conjugate overcomes multiple mechanisms of T-DM1 drug resistance	2016	Journal of Immunotherapy	1537-4513 1524-9557	39	Dillon, R. L. and Chooniedass, S. and Premsukh, A. and Adams, G. P. and Entwistle, J. and MacDonald, G. C. and Cizeau, J.	https://www.embase.com/search/results?subaction=viewrecord&id=L608873331&from=export http://dx.doi.org/10.1097/CJI.0000000000000115 https://www.ingentaconnect.com/content/wk/jimmu/2016/00000039/00000003/art00002;jsessionid=2ef7j5qj8efi1.x-ic-live-01 https://www.ingentaconnect.com/content/wk/jimmu/2016/00000039/00000003/art00002 https://www.ingentaconnect.com/content/wk/jimmu/2016/00000039/0000000…	English	The development of antibody drug conjugates has provided enhanced potency to tumor-targeting antibodies by the addition of highly potent payloads. In the case of trastuzumab- DM1 (T-DM1), approved for the treatment of metastatic breast cancer, the addition of mertansine (DM1) to trastuzumab substantially increased progression-free survival. Despite these improvements, most patients eventually rel…	: {"Decision"=>"Excluded"} | Reason: combination therapy
213	4-Methyl-3-nitro-benzoic acid, a migration inhibitor, prevents breast cancer metastasis in SCID mice	2011	Cancer Lett	0304-3835	305	Guo, H. and Li, M. and Chen, P. and Blake, D. J. and Kong, X. and Hao, X. and Niu, R. and Zhang, N.	https://www.sciencedirect.com/science/article/abs/pii/S0304383511001212?via%3Dihub	English	Metastasis remains a formidable problem in malignant tumors. In this study, MTT assay revealed that 4-methyl-3-nitro-benzoic acid (MNBA) had no effect on cell viability and did not interfere with cell cycle in any breast cancer cell lines tested. However, treatment with MNBA on breast cancer cells can inhibit EGF-induced migration and chemotaxis in vitro. In vivo assay demonstrated that MNBA and …	: {"Decision"=>"Excluded"} | Reason: chemotherapy
214	Selective inhibition of IDO1, D-1-methyl-tryptophan (D-1MT), effectively increased EpCAM/CD3-bispecific BiTE antibody MT110 efficacy against IDO1(hi)breast cancer via enhancing immune cells activity	2018	Int Immunopharmacol	1567-5769	54	Hong, R. and Zhou, Y. and Tian, X. and Wang, L. and Wu, X.	https://www.sciencedirect.com/science/article/pii/S1567576917303776?via%3Dihub	English	MuS110 and MT110 are BiTE antibodies bispecific for CD3 and EpCAM, which is the most frequently and highly expressed tumor-associated antigen on breast cancer. And pronounced expression of IDO1 has also been reported in breast cancer. Our study aimed to investigate whether IDO1 inhibitor D-1MT combing with MuS110/MT110 had synergistic antitumor effects on IDO expressing EpCAM-positive breast canc…	: {"Decision"=>"Excluded"} | Reason: combination therapy
215	Targeting breast cancer stem cells by novel HDAC3-selective inhibitors	2017	Eur J Med Chem	0223-5234	140	Hsieh, H. Y. and Chuang, H. C. and Shen, F. H. and Detroja, K. and Hsin, L. W. and Chen, C. S.	https://www.sciencedirect.com/science/article/abs/pii/S0223523417306803?via%3Dihub	English	Although histone deacetylase (HDAC) inhibitors have been known to suppress the cancer stem cell (CSC) population in multiple types of cancer cells, it remains unclear which HDAC isoforms and corresponding mechanisms contribute to this anti-CSC activity. Pursuant to our previous finding that HDAC8 regulates CSCs in triple-negative breast cancer (TNBC) cells by targeting Notch1 stability, we invest…	: {"Decision"=>"Excluded"} | Reason: not immuno or targeted therapy
216	TIP60 Inhibitor TH1834 Reduces Breast Cancer Progression in Xenografts in Mice	2019	Omics	1536-2310	23	Idrissou, M. and Judes, G. and Daures, M. and Sanchez, A. and El Ouardi, D. and Besse, S. and Degoul, F. and Penault-Llorca, F. and Bignon, Y. J. and Bernard-Gallon, D.	https://www.liebertpub.com/doi/10.1089/omi.2019.0126?url_ver=Z39.88-2003&rfr_id=ori%3Arid%3Acrossref.org&rfr_dat=cr_pub%3Dpubmed& https://www.liebertpub.com/doi/10.1089/omi.2019.0126?url_ver=Z39.88-2003&rfr_id=ori:rid:crossref.org&rfr_dat=cr_pub%3dpubmed	English		: {"Decision"=>"Included"} | Reason: Data extraction done,second revision for data extraction done
217	Preparation of RGD4C fused anti-TNFÎ± nanobody and inhibitory activity on triple-negative breast cancer in vivo	2020	Life Sci	0024-3205	260	Ji, X. and Han, T. and Kang, N. and Huang, S. and Liu, Y.	https://www.sciencedirect.com/science/article/abs/pii/S0024320520310262?via%3Dihub	English	AIMS: Triple-negative breast cancer (TNBC) is not sensitive to current endocrine treatments, so new treatment strategies need to be explored. Based on previous antitumour studies on anti-TNFÎ± nanobody, we designed a novel fusion nanobody to enhance antitumour activity of the anti-TNFÎ± nanobody in TNBC. MAIN METHODS: The RGD4C contains RGD sequence, which is the smallest recognition unit binding…	: {"Decision"=>"Excluded"} | Reason: Data extraction done
218	Development and evaluation of Î²-galactosidase-sensitive antibody-drug conjugates	2017	Eur J Med Chem	0223-5234	142	Kolodych, S. and Michel, C. and Delacroix, S. and Koniev, O. and Ehkirch, A. and Eberova, J. and CianfÃ©rani, S. and Renoux, B. and Krezel, W. and Poinot, P. and Muller, C. D. and Papot, S. and Wagner, A.	https://www.sciencedirect.com/science/article/abs/pii/S0223523417306116?via%3Dihub	English	The selective destruction of tumour cells while sparing healthy tissues is one of the main challenges in cancer therapy. Antibody-drug conjugates (ADCs) are arguably the most rapidly expanding class of targeted cancer therapies. Efficient drug conjugation and release technologies are essential for the development of these new therapeutic agents. In response to the ever-increasing demand for effic…	: {"Decision"=>"Excluded"} | Reason: not immuno or targeted therapy
219	3B, a novel photosensitizer, inhibits glycolysis and inflammation via miR-155-5p and breaks the JAK/STAT3/SOCS1 feedback loop in human breast cancer cells	2016	Biomed Pharmacother	0753-3322	82	Lei, K. and Du, W. and Lin, S. and Yang, L. and Xu, Y. and Gao, Y. and Xu, B. and Tan, S. and Xu, Y. and Qian, X. and Liang, X. and Liu, J.	https://www.sciencedirect.com/science/article/abs/pii/S0753332216301688?via%3Dihub	English	Compared to normal cells, most cancer cells produce ATP by glycolysis under aerobic conditions rather than via the tricarboxylic acid cycle (TCA). This study is intended to determine whether 3B, a novel photosensitizer, can inhibit glycolysis and inflammation in breast cancer cells. We showed that 3B had the ability to repress glucose consumption as well as the generation of ATP, lactate and lact…	: {"Decision"=>"Excluded"} | Reason: not immuno or targeted therapy
220	Dual-function nanostructured lipid carriers to deliver IR780 for breast cancer treatment: Anti-metastatic and photothermal anti-tumor therapy	2017	Acta Biomaterialia	1742-7061	53	Li, H. P. and Wang, K. K. and Yang, X. and Zhou, Y. W. and Ping, Q. N. and Oupicky, D. and Sun, M. J.	<Go to ISI>://WOS:000401679100035 https://www.sciencedirect.com/science/article/abs/pii/S174270611730079X?via%3Dihub		Cancer treatments that use a combination of approaches with the ability to affect multiple disease pathways have proven highly effective. The present study reports on CXCR4-targeted nanostructured lipid carriers (NLCs) with a CXCR4 antagonist AMD3100 in the shell (AMD-NLCs). AMD-NLCs loaded with IR780 (IR780-AMD-NLCs) reduced the invasiveness of cancer cells, while simultaneously mediating effici…	: {"Decision"=>"Excluded"} | Reason: improving previous therapeutic method
221	Discovery and development of pyrotinib: A novel irreversible EGFR/HER2 dual tyrosine kinase inhibitor with favorable safety profiles for the treatment of breast cancer	2017	Eur J Pharm Sci	0928-0987	110	Li, X. and Yang, C. and Wan, H. and Zhang, G. and Feng, J. and Zhang, L. and Chen, X. and Zhong, D. and Lou, L. and Tao, W. and Zhang, L.	https://www.sciencedirect.com/science/article/abs/pii/S092809871730043X?via%3Dihub	English	The discovery and development of a novel irreversible EGFR/HER2 dual tyrosine kinase inhibitor SHR1258 (pyrotinib) for the treatment of HER2-postive breast cancer is presented. The structure-activity relationship of lead series and their pharmacokinetic properties were evaluated to identify the potential candidates for further in vivo efficacy studies and preclinical safety assessments. Metabolic…	: {"Decision"=>"Included"} | Reason: Data extraction done,second revision for data extraction done
222	IC-4, a new irreversible EGFR inhibitor, exhibits prominent anti-tumor and anti-angiogenesis activities	2013	Cancer Lett	0304-3835	340	Li, Y. B. and Wang, Z. Q. and Yan, X. and Chen, M. W. and Bao, J. L. and Wu, G. S. and Ge, Z. M. and Zhou, D. M. and Wang, Y. T. and Li, R. T.	https://www.sciencedirect.com/science/article/abs/pii/S0304383513005107?via%3Dihub	English	Accumulating evidence suggested that the irreversible tyrosine kinase inhibitors (TKIs) have potential to override the acquired resistance to target-based therapies. Herein, we reported IC-4 as a novel irreversible TKI for epidermal growth factor receptor (EGFR). IC-4 potentially suppressed proliferation, induced apoptosis and a G2/M cell cycle arrest in breast cancer cells, correlating with inhi…	: {"Decision"=>"Excluded"} | Reason: not meet the criteria
223	BML-111 inhibits EMT, migration and metastasis of TAMs-stimulated triple-negative breast cancer cells via ILK pathway	2020	Int Immunopharmacol	1567-5769	85	Lin, L. and Luo, X. and Wang, L. and Xu, F. and He, Y. and Wang, Q. and Yuan, C. and Xu, J. and Yan, L. and Hao, H.	https://www.sciencedirect.com/science/article/pii/S1567576920303611?via%3Dihub	English	Triple-negative breast cancer (TNBC) has a more aggressive phenotype and higher metastasis and recurrence rates than other breast cancer subtypes. The immune microenvironment and hypoxic microenvironment of breast cancer constitute the survival environment of cancer cells, which is an important environment to support cancer cells. LXA(4) and its analog, BML-111 is an important regulator of inflam…	: {"Decision"=>"Included"} | Reason: Data extraction done,second revision for data extraction done
224	The MyD88 inhibitor TJ-M2010-2 suppresses proliferation, migration and invasion of breast cancer cells by regulating MyD88/GSK-3Î² and MyD88/NF-ÎºB signalling pathways	2020	Exp Cell Res	0014-4827	394	Liu, J. H. and Chen, C. and Li, Z. Y. and Zou, Z. M. and Gao, D. C. and Zhang, X. and Kuang, X. W. and Sun, Z. H. and Zheng, W. J. and Zhou, P. and Sun, S. R.	https://www.sciencedirect.com/science/article/abs/pii/S0014482720304043?via%3Dihub	English	MyD88 has been implicated in the tumourigenesis, metastasis and recurrence of breast cancer (BC). Here we utilized TJ-M2010-2 (TJ), an inhibitor of MyD88 homodimerimerization, and siMyD88 to suppress the function of MyD88 in MCF-7 and MDA-MB-231Â cells. BC cells were treated in vitro and xenografted into nude mice to generate a model in vivo. TJ inhibited BC cell growth by impeding proliferation …	: {"Decision"=>"Included"} | Reason: Data extraction done,second revision for data extraction done
225	Assessment of SIRT2 Inhibitors in Mouse Models of Cancer	2019	Methods Mol Biol	1064-3745	1983	NegrÃ³n Abril, Y. L. and FernÃ¡ndez, I. and Weiss, R. S.	https://link.springer.com/protocol/10.1007%2F978-1-4939-9434-2_9	English	New therapeutics directed against established and novel molecular targets are urgently needed to intervene against cancer. Recently, it was reported that several members of the sirtuin family (SIRT1-7), the mammalian orthologs of the silent information regulator 2 (Sir2) protein in Saccharomyces cerevisiae, play important roles in carcinogenesis. Although SIRT2 has been attributed both tumor-prom…	: {"Decision"=>"Excluded"} | Reason: not immuno or targeted therapy
226	EW-7195, a novel inhibitor of ALK5 kinase inhibits EMT and breast cancer metastasis to lung	2011	Eur J Cancer	0959-8049	47	Park, C. Y. and Son, J. Y. and Jin, C. H. and Nam, J. S. and Kim, D. K. and Sheen, Y. Y.	https://www.sciencedirect.com/science/article/abs/pii/S095980491100503X?via%3Dihub	English	Recently, researchers are actively pursuing efforts to develop potent and selective ALK5 (TÎ²RI) kinase inhibitors for clinical development. In this study, the authors examined a novel small molecule inhibitor of ALK5, 3-((4-([1,2,4]triazolo[1,5-a]pyridin-6-yl)-5-(6-methylpyridin-2-yl)-1H-imidazol-2-yl)methylamino)benzonitrile (EW-7195) to determine if it has potential for cancer treatment. The i…	: {"Decision"=>"Included"} | Reason: Data extraction done,second revision for data extraction done
227	Chk1 inhibitor synergizes quinacrine mediated apoptosis in breast cancer cells by compromising the base excision repair cascade	2016	Biochem Pharmacol	0006-2952	105	Preet, R. and Siddharth, S. and Satapathy, S. R. and Das, S. and Nayak, A. and Das, D. and Wyatt, M. D. and Kundu, C. N.	https://www.sciencedirect.com/science/article/abs/pii/S0006295216000411?via%3Dihub	English	Quinacrine (QC) causes apoptosis in breast cancer cells by induction of DNA damage, arrest of cells in S-phase, and by topoisomerase inhibition. Here, we show that QC-mediated apoptosis is not only due to increased DNA damage but also by compromising cell cycle checkpoints and base excision repair (BER) capacity in breast cancer cells. QC decreased CHK1, CDKs (CDC2, MDM2, CDC6), cyclins (B1, E1) …	: {"Decision"=>"Excluded"} | Reason: combination therapy
228	Codelivery of BV6 and anti-IL6 siRNA by hyaluronate-conjugated PEG-chitosan-lactate nanoparticles inhibits tumor progression	2020	Life Sci	0024-3205	260	Salimifard, S. and Karoon Kiani, F. and Sadat Eshaghi, F. and Izadi, S. and Shahdadnejad, K. and Masjedi, A. and Heydari, M. and Ahmadi, A. and Hojjat-Farsangi, M. and Hassannia, H. and Mohammadi, H. and Boroumand-Noughabi, S. and Keramati, M. R. and Jadidi-Niaragh, F.	https://www.sciencedirect.com/science/article/abs/pii/S0024320520311760?via%3Dihub	English	AIMS: Increased expression of inhibitor of apoptosis (IAP) genes has been associated with progressive cancer and chemoresistance. Accordingly, blockade of IAPs by BV6 has resulted in ameliorative outcomes. Interleukin (IL)-6 is another important mediator involved in the growth and survival of tumor cells. Therefore, we hypothesized that simultaneous inhibition of IAPs and IL-6 could be a new prom…	: {"Decision"=>"Excluded"} | Reason: combination therapy
229	Modified gold-based siRNA nanotherapeutics for targeted therapy of triple-negative breast cancer	2017	Nanomedicine (Lond)	1743-5889	12	Shahbazi, R. and Asik, E. and Kahraman, N. and Turk, M. and Ozpolat, B. and Ulubayram, K.	https://www.futuremedicine.com/doi/10.2217/nnm-2017-0081?url_ver=Z39.88-2003&rfr_id=ori%3Arid%3Acrossref.org&rfr_dat=cr_pub%3Dpubmed https://www.futuremedicine.com/doi/10.2217/nnm-2017-0081?url_ver=Z39.88-2003&rfr_id=ori:rid:crossref.org&rfr_dat=cr_pub%3dpubmed	English	AIM: In this study, we aimed to therapeutically target eukaryotic elongation factor 2 kinase (eEF-2K) in an in vivo triple-negative breast cancer (TNBC) tumor model. MATERIALS & METHODS: We synthesized a highly monodisperse nanoformulation using polyethylenimine-modified gold nanoparticles (AuNP-PEI) as siRNA delivery vehicle and evaluated gene downregulation. RESULTS: We found that AuNP-PEI/eEF-…	: {"Decision"=>"Excluded"} | Reason: not immuno or targeted therapy
230	Novel pyrrolopyrimidines as Mps1/TTK kinase inhibitors for breast cancer	2017	Bioorg Med Chem	0968-0896	25	Sugimoto, Y. and Sawant, D. B. and Fisk, H. A. and Mao, L. and Li, C. and Chettiar, S. and Li, P. K. and Darby, M. V. and Brueggemeier, R. W.	https://www.sciencedirect.com/science/article/abs/pii/S0968089616311300?via%3Dihub	English	New targeted therapy approaches for certain subtypes of breast cancer, such as triple-negative breast cancers and other aggressive phenotypes, are desired. High levels of the mitotic checkpoint kinase Mps1/TTK have correlated with high histologic grade in breast cancer, suggesting a potential new therapeutic target for aggressive breast cancers (BC). Novel small molecules targeting Mps1 were desi…	: {"Decision"=>"Included"} | Reason: Data extraction done,second revision for data extraction done
231	GK-1 peptide reduces tumor growth, decreases metastatic burden, and increases survival in a murine breast cancer model	2017	Vaccine	0264-410x	35	Torres-GarcÃ­a, D. and PÃ©rez-Torres, A. and Manoutcharian, K. and Orbe, U. and ServÃ­n-Blanco, R. and Fragoso, G. and Sciutto, E.	https://www.sciencedirect.com/science/article/pii/S0264410X17311581?via%3Dihub	English	GK-1 is a parasite-derived peptide adjuvant of 18 amino acid-length that enhances T-cell function and increases survival in B16-F10 melanoma tumor-bearing mice. This study was designed to evaluate in vivo the antitumor efficacy of GK-1 on 4T1 mouse mammary carcinoma. BALB/c mice with palpable primary tumors were weekly intravenously injected three times with saline solution or three different con…	: {"Decision"=>"Included"} | Reason: Data extraction done,second revision for data extraction done
232	Combined SRC inhibitor saracatinib and anti-ErbB2 antibody H2-18 produces a synergistic antitumor effect on trastuzumab-resistant breast cancer	2016	Biochem Biophys Res Commun	0006-291x	479	Wang, L. and Yu, X. and Dong, J. and Meng, Y. and Yang, Y. and Wang, H. and Wang, C. and Zhang, Y. and Zhao, Y. and Zhao, J. and Wang, H. and Lu, C. and Li, B.	https://www.sciencedirect.com/science/article/abs/pii/S0006291X16315789?via%3Dihub	English	Despite of the effectiveness of the anti-ErbB2 humanized antibody trastuzumab, trastuzumab resistance emerges as a major and common clinical problem. Thus, circumventing trastuzumab resistance has become an urgent need. Recently, Src inhibitor saracatinib has drawn great attention for its key role in trastuzumab response. As shown in our previous study, H2-18, an anti-ErbB2 antibody, could potent…	: {"Decision"=>"Excluded"} | Reason: combination therapy
233	Intercellular adhesion molecule 1 antibody-mediated mesoporous drug delivery system for targeted treatment of triple-negative breast cancer	2019	J Colloid Interface Sci	0021-9797	538	Wang, M. and Liu, W. and Zhang, Y. and Dang, M. and Zhang, Y. and Tao, J. and Chen, K. and Peng, X. and Teng, Z.	https://www.sciencedirect.com/science/article/abs/pii/S0021979718314668?via%3Dihub	English	The development of effective targeted therapies for triple negative breast cancer (TNBC) remains a challenge. This targeted drug delivery system used a near-infrared fluorescence dye cyanine 5.5 (Cy5.5) and an ICAM-1 antibody on thioether-bridged periodic mesoporous organosilica nanoparticles (PMOs). The ICAM-1 antibody and cyanine 5.5-engineered PMOs (PMO-Cy5.5-ICAM) offer excellent in vivo and …	: {"Decision"=>"Excluded"} | Reason: improving previous therapeutic method
234	Effective suppression of breast tumor growth by an anti-EGFR/ErbB2 bispecific antibody	2012	Cancer Lett	0304-3835	325	Wang, S. and Chen, C. and Meng, Y. and Hu, S. and Zheng, L. and Song, J. and Zhang, D. and Li, B. and Guo, Y.	https://www.sciencedirect.com/science/article/abs/pii/S0304383512003928?via%3Dihub	English	Despite the effectiveness of the anti-ErbB2 humanized antibody trastuzumab, less than 35% of patients with ErbB2-overexpressing breast cancer respond to the treatment. Here we engineered an anti-EGFR/ErbB2 bispecific antibody (TC-BsAb) using trastuzumab and cetuximab, an anti-EGFR chimeric antibody. TC-BsAb treatment led to internalization of both EGFR and ErbB2, whereas trastuzumab and cetuximab…	: {"Decision"=>"Excluded"} | Reason: not metastatic breast cancer
235	4-Hydroxybenzoic acid (4-HBA) enhances the sensitivity of human breast cancer cells to adriamycin as a specific HDAC6 inhibitor by promoting HIPK2/p53 pathway	2018	Biochem Biophys Res Commun	0006-291x	504	Wang, X. N. and Wang, K. Y. and Zhang, X. S. and Yang, C. and Li, X. Y.	https://www.sciencedirect.com/science/article/abs/pii/S0006291X18317248?via%3Dihub	English	Breast cancer is reported a very complex disease along with heterogeneous morphological characteristics and unrelated clinical behavior, and is a leading cancer among female. Nevertheless, chemo-resistance is frequently observed. Adriamycin (ADM) is a always employed drug to treat clinical breast cancer. However, strong resistance to ADM limited its clinical efficacy. Deregulation of HDAC6 activi…	: {"Decision"=>"Excluded"} | Reason: improving previous therapeutic method
236	A novel AXL chimeric antigen receptor endows T cells with anti-tumor effects against triple negative breast cancers	2018	Cell Immunol	0008-8749	331	Wei, J. and Sun, H. and Zhang, A. and Wu, X. and Li, Y. and Liu, J. and Duan, Y. and Xiao, F. and Wang, H. and Lv, M. and Wang, L. and Wu, C.	https://www.sciencedirect.com/science/article/abs/pii/S0008874918301618?via%3Dihub	English	Identifying targets for chimeric antigen receptor-modulated T lymphocyte (CAR-T) therapy against solid tumors is an urgent problem to solve. In this study, we showed for the first time that the receptor tyrosine kinase, AXL, is overexpressed in various tumor cell lines and patient tumor tissues including triple negative breast cancer (TNBC) cell lines and patient samples, making AXL a potent nove…	: {"Decision"=>"Excluded"} | Reason: not immuno or targeted therapy
237	Amide-sulfamide modulators as effective anti-tumor metastatic agents targeting CXCR4/CXCL12 axis	2020	Eur J Med Chem	0223-5234	185	Wu, R. and Yu, W. and Yao, C. and Liang, Z. and Yoon, Y. and Xie, Y. and Shim, H. and Bai, R.	https://www.sciencedirect.com/science/article/abs/pii/S0223523419309754?via%3Dihub	English	Breast cancer is the most frequently diagnosed malignancy and the second common cause of death in women worldwide. High mortality in breast cancer is frequently associated with metastatic progression rather than the primary tumor itself. It has been recently identified that the CXCR4/CXCL12 axis plays a pivotal role in breast cancer metastasis, especially in directing metastatic cancer cells to C…	: {"Decision"=>"Included"} | Reason: Data extraction done,second revision for data extraction done
238	MMGZ01, an anti-DLL4 monoclonal antibody, promotes nonfunctional vessels and inhibits breast tumor growth	2016	Cancer Lett	0304-3835	372	Xu, Z. and Wang, Z. and Jia, X. and Wang, L. and Chen, Z. and Wang, S. and Wang, M. and Zhang, J. and Wu, M.	https://www.sciencedirect.com/science/article/abs/pii/S0304383515007764?via%3Dihub	English	Increasing evidence suggests that DLL4 (Delta-like 4)-Notch signaling plays a critical role in cell fate determination and differentiation in tissues. Blocking DLL4-Notch signaling results in inhibition of tumor growth, which is associated with increased nonfunctional vessels and poor perfusion in the tumor. We successfully generated a human DLL4 monoclonal antibody MMGZ01 that binds specifically…	: {"Decision"=>"Included"} | Reason: Data extraction done,second revision for data extraction done
239	Saporin-loaded CD44 and EGFR dual-targeted nanogels for potent inhibition of metastatic breast cancer in vivo	2019	International Journal of Pharmaceutics	0378-5173	560	Chen, J. and He, H. and Deng, C. and Yin, L. C. and Zhong, Z. Y.	<Go to ISI>://WOS:000461326800007 https://www.sciencedirect.com/science/article/abs/pii/S0378517319300754?via%3Dihub		Metastasis poses a long-standing treatment challenge for many cancers including breast cancer. Once spreading out, cell-selective delivery of drug appears especially critical. Here, we report on epidermal growth factor receptor and CD44 dual-targeted hyaluronic acid nanogels (EGFR/CD44-NGs) that afford enhanced targetability and protein therapy for metastatic 4T1 breast cancer in vivo. Flow cytom…	: {"Decision"=>"Excluded"} | Reason: improving previous therapeutic method
240	Pracinostat (SB939), a histone deacetylase inhibitor, suppresses breast cancer metastasis and growth by inactivating the IL-6/STAT3 signalling pathways	2020	Life Sci	0024-3205	248	Chen, J. and Li, N. and Liu, B. and Ling, J. and Yang, W. and Pang, X. and Li, T.	https://www.sciencedirect.com/science/article/abs/pii/S0024320520302174?via%3Dihub	English	AIMS: Histone deacetylases inhibitors have shown favorable antitumor activity in clinical investigations. In the present study, we assessed the effects of a novel hydroxamic acid-based HDAC inhibitor, SB939, on breast cancer metastasis and tumor growth and characterized the underlying molecular mechanisms. MAIN METHODS: MTS, Wound-healing, and Transwell chamber invasion assays were used to detect…	: {"Decision"=>"Included"} | Reason: Data extraction done,second revision for data extraction done
241	Bt354 as a new STAT3 signaling pathway inhibitor against triple negative breast cancer	2018	J Drug Target	1026-7158	26	Chen, Y. and Ji, M. and Zhang, S. and Xue, N. and Xu, H. and Lin, S. and Chen, X.	https://www.tandfonline.com/doi/full/10.1080/1061186X.2018.1452244	English	Inhibition of the signal transducer and activator of transcription 3 (STAT3) signalling pathway has been considered as a novel therapeutic strategy to treat human cancers with constitutively active STAT3. In this study, we screened 1563 compounds and identified Bt354 as a new small-molecule inhibitor of the STAT3 signalling pathway. The effect of Bt354 on STAT3 activity was initially screened and…	: {"Decision"=>"Included"} | Reason: Data extraction done,second revision for data extraction done
242	Design, synthesis and structure-activity relationship of a focused library of Î²-phenylalanine derivatives as novel eEF2K inhibitors with apoptosis-inducing mechanisms in breast cancer	2018	Eur J Med Chem	0223-5234	143	Guo, Y. and Zhao, Y. and Wang, G. and Chen, Y. and Jiang, Y. and Ouyang, L. and Liu, B.	https://www.sciencedirect.com/science/article/abs/pii/S0223523417309686?via%3Dihub	English	Eukaryotic elongation factor 2 kinase (eEF2K) is a Ca(2+)/calmudulin-dependent protein kinase, belonging to a small family of an atypical Ser/Thr-protein kinase. eEF2K has been recently reported to be highly activated or overexpressed in many types of cancer; therefore, eEF2K would be regarded as a promising therapeutic target. In this study, we discovered a Î²-phenylalanine scaffold by virtual h…	: {"Decision"=>"Excluded"} | Reason: not animal study
243	Design, Synthesis, and Biological Evaluation of New Azole Derivatives as Potent Aromatase Inhibitors with Potential Effects against Breast Cancer	2018	Anticancer Agents Med Chem	1871-5206	18	Kalalinia, F. and Jouya, M. and Komachali, A. K. and Aboutourabzadeh, S. M. and Karimi, G. and Behravan, J. and Abnous, K. and Etemad, L. and Kamali, H. and Hadizadeh, F.	https://www.eurekaselect.com/159088/article	English	PURPOSE: Some aromatase inhibitors are FDA-approved agents as first-line therapy in the treatment of endocrine-responsive breast cancer. In this study, we aimed to develop new azole derivatives with higher specificity and potency. METHODS: New aromatase inhibitors were designed by Molecular Operating Environment (MOE) software and synthesized in a one-step SN2 reaction. These compounds were chara…	: {"Decision"=>"Excluded"} | Reason: not animal study
244	Incorporation of lapatinib into human serum albumin nanoparticles with enhanced anti-tumor effects in HER2-positive breast cancer	2015	Colloids and Surfaces B: Biointerfaces	1873-4367 0927-7765	136	Wan, X. and Zheng, X. and Pang, X. and Zhang, Z. and Zhang, Q.	https://www.embase.com/search/results?subaction=viewrecord&id=L606718485&from=export http://dx.doi.org/10.1016/j.colsurfb.2015.10.018 https://www.sciencedirect.com/science/article/abs/pii/S0927776515302502?via%3Dihub	English	Lapatinib, a selective small-molecule dual-tyrosine kinase inhibitor of HER2 and EGFR, is effective in HER2-positive patients with advanced metastatic breast cancer. However, its low and variable oral absorption, large required daily dose and serious gastrointestinal side effects all limit its clinical use. Intravenous administration offers a good option to overcome these disadvantages. However, …	: {"Decision"=>"Excluded"} | Reason: improving previous therapeutic method
245	â€œStarâ€ miR-34a and CXCR4 antagonist based nanoplex for binary cooperative migration treatment against metastatic breast cancer	2020	Journal of Controlled Release	1873-4995 0168-3659	326	Yang, X. and Gao, F. and Zhang, W. and Li, H. and Huang, X. and Wei, J. and Bian, J. and Yang, Y. and Qian, C. and Sun, M.	https://www.embase.com/search/results?subaction=viewrecord&id=L2007320065&from=export http://dx.doi.org/10.1016/j.jconrel.2020.07.029 https://www.sciencedirect.com/science/article/abs/pii/S0168365920304132?via%3Dihub	English	Invasion and metastasis of tumor cells is one of the major obstacles in cancer therapy. The process of tumor metastasis and diffusion is coordinated by multiple pathways associated with chemokine signals and migration microenvironment. In our previous work, chemokine CXC receptor 4 (CXCR4) antagonists showed significant anti-metastatic effects by blocking the CXCR4/stromal cell-derived factor-1(S…	: {"Decision"=>"Excluded"} | Reason: combination therapy
246	Enhanced anti-tumor and anti-metastasis therapy for triple negative breast cancer by CD44 receptor-targeted hybrid self-delivery micelles	2020	Int J Pharm	0378-5173	577	Yang, Y. and Long, Y. and Wang, Y. and Ren, K. and Li, M. and Zhang, Z. and Xiang, B. and He, Q.	https://www.sciencedirect.com/science/article/abs/pii/S0378517320300697?via%3Dihub	English	Tumor growth and metastasis are multistep processes regulated by multiple signaling pathways. The successful treatment of cancer largely depends on the ability to inhibit metastatic process. Multiphase inhibition of metastasis is a promising approach. Here, we described a targeting delivery system which was constructed by mixing hyaluronic acid-d-Î±-tocopheryl succinate (HA-TOS, HT) and low molec…	: {"Decision"=>"Excluded"} | Reason: improving previous therapeutic method
247	Repositioning of antibiotic levofloxacin as a mitochondrial biogenesis inhibitor to target breast cancer	2016	Biochem Biophys Res Commun	0006-291x	471	Yu, M. and Li, R. and Zhang, J.	https://www.sciencedirect.com/science/article/abs/pii/S0006291X16302613?via%3Dihub	English	Targeting mitochondrial biogenesis has become a potential therapeutic strategy in cancer due to their unique metabolic dependencies. In this study, we show that levofloxacin, a FDA-approved antibiotic, is an attractive candidate for breast cancer treatment. This is achieved by the inhibition of proliferation and induction of apoptosis in a panel of breast cancer cell lines while sparing normal br…	: {"Decision"=>"Excluded"} | Reason: not a new drug
248	Systemic delivery of siRNA by T7 peptide modified core-shell nanoparticles for targeted therapy of breast cancer	2016	Eur J Pharm Sci	0928-0987	92	Yu, M. Z. and Pang, W. H. and Yang, T. and Wang, J. C. and Wei, L. and Qiu, C. and Wu, Y. F. and Liu, W. Z. and Wei, W. and Guo, X. Y. and Zhang, Q.	https://www.sciencedirect.com/science/article/abs/pii/S0928098716302342?via%3Dihub	English	Systemic delivery of siRNA is the most challenging step to transfer RNAi to clinical application for breast cancer therapy. In this study, the tumor targeted, T7 peptide modified core-shell nanoparticles (named as T7-LPC/siRNA NPs) were constructed to achieve effective systemic delivery of siRNA. The core-shell structure of T7-LPC/siRNA NPs enables them to encapsulate siRNA in the core and protec…	: {"Decision"=>"Excluded"} | Reason: improving previous therapeutic method
249	Surface modification of pH-sensitive honokiol nanoparticles based on dopamine coating for targeted therapy of breast cancer	2019	Colloids Surf B Biointerfaces	0927-7765	177	Yu, R. and Zou, Y. and Liu, B. and Guo, Y. and Wang, X. and Han, M.	https://www.sciencedirect.com/science/article/abs/pii/S0927776519300475?via%3Dihub	English	At present, there is a higher demand for the efficacy of nanoparticle drugs. It is hoped that more drugs will reach the tumor site and that the drug will be less harmful to other normal cells of the body before reaching the tumor site. Most target research for nanomedicine can achieve better positioning through complex processes, such as synthesis. To overcome these difficulties, such as the comp…	: {"Decision"=>"Excluded"} | Reason: improving previous therapeutic method
250	Rhamnazin, a novel inhibitor of VEGFR2 signaling with potent antiangiogenic activity and antitumor efficacy	2015	Biochem Biophys Res Commun	0006-291x	458	Yu, Y. and Cai, W. and Pei, C. G. and Shao, Y.	https://www.sciencedirect.com/science/article/abs/pii/S0006291X15002879?via%3Dihub	English	Anti-angiogenesis targeting vascular endothelial growth factor receptor 2 (VEGFR2) has emerged as an important tool for cancer therapy. The identification of new drugs from natural products has a long and successful history. In this study, we described a novel VEGFR2 inhibitor, rhamnazin, which inhibits tumor angiogenesis and growth. Rhamnazin significantly inhibited proliferation, migration and …	: {"Decision"=>"Included"} | Reason: targeted therapy,Data extraction done,second revision for data extraction done
251	Phospholipid-stabilized mesoporous carbon nanospheres as versatile carriers for systemic delivery of amphiphobic SNX-2112 (a Hsp90 inhibitor) with enhanced antitumor effect	2015	European Journal of Pharmaceutics and Biopharmaceutics	0939-6411	94	Zhang, X. W. and Zhang, T. P. and Ye, Y. H. and Chen, H. Q. and Sun, H. and Zhou, X. T. and Ma, Z. G. and Wu, B. J.	<Go to ISI>://WOS:000359171300004 https://www.sciencedirect.com/science/article/abs/pii/S0939641115002039?via%3Dihub	English	Systemic delivery of amphiphobic drugs (insoluble in both water and oil) represents a formidable challenge in drug delivery. This work aimed to engineer a functional mesoporous carbon material to efficiently load SNX-2112, an amphiphobic anticancer agent, and to evaluate its performance in tumor-targeting delivery. Hydrothermal reaction combined with high-temperature activation was used to fabric…	: {"Decision"=>"Excluded"} | Reason: improving previous therapeutic method
252	Discovery of a novel small-molecule inhibitor of Fam20C that induces apoptosis and inhibits migration in triple negative breast cancer	2021	Eur J Med Chem	0223-5234	210	Zhao, R. and Fu, L. and Yuan, Z. and Liu, Y. and Zhang, K. and Chen, Y. and Wang, L. and Sun, D. and Chen, L. and Liu, B. and Zhang, L.	https://www.sciencedirect.com/science/article/abs/pii/S0223523420310606?via%3Dihub	English	The family with sequence similarity 20, member C (Fam20C), a Golgi casein kinase, has been recently regarded as a potential therapeutic target for the treatment of triple negative breast cancer (TNBC). Lacking enzyme activity center has been becoming an obstacle to the development of small-molecule inhibitors of Fam20C. Herein, we combined in silico high-throughput screening with chemical synthes…	: {"Decision"=>"Included"} | Reason: Data extraction done,second revision for data extraction done | USER-NOTES: {"Decision"=>["I ordered from library"]}
253	Poly (ADP-ribose) polymerases inhibitor, Zj6413, as a potential therapeutic agent against breast cancer	2016	Biochem Pharmacol	0006-2952	107	Zhou, Q. and Ji, M. and Zhou, J. and Jin, J. and Xue, N. and Chen, J. and Xu, B. and Chen, X.	https://www.sciencedirect.com/science/article/abs/pii/S0006295216001143?via%3Dihub	English	Poly (ADP-ribose) polymerases (PARPs) facilitate repairing of cancer cell DNA damage as a mean to promote cancer proliferation and metastasis. Inhibitors of PARPs which interfering DNA repair, in context of defects in other DNA repair mechanisms, can thus be potentially exploited to inhibit or even kill cancer cells. However, nondiscriminatory inhibition of PARPs, such as PARP2, may lead to undes…	: {"Decision"=>"Included"} | Reason: Data extraction done,second revision for data extraction done
254	Multi-stage inhibition in breast cancer metastasis by orally active triple conjugate, LHTD4 (low molecular weight heparin-taurocholate-tetrameric deoxycholate)	2016	Biomaterials	0142-9612	86	Alam, F. and Al-Hilal, T. A. and Park, J. and Choi, J. U. and Mahmud, F. and Jeong, J. H. and Kim, I. S. and Kim, S. Y. and Hwang, S. R. and Byun, Y.		English	Targeting multiple stages in metastatic breast cancer is one of the effective ways to inhibit metastatic progression. To target human metastatic breast cancer as well as improving patient compliance, we developed an orally active low molecular weight heparin (LMWH)-taurocholate conjugated with tetrameric deoxycholic acid, namely LHTD4, which followed by physical complexation with a synthetic bile…	: {"Decision"=>"Excluded"} | Reason: not immuno or targeted therapy
255	Anti-tumoral Effect of a Cell Penetrating and Interfering Peptide Targeting PP2A/SET Interaction	2020	Folia Med (Plovdiv)	0204-8043	62	Andrini, L. and Marin, G. H. and Inda, A. M. and Bruzzoni-Giovanelli, H. and Garcia, M. and Errecalde, J. and Rebollo, A.		English	OBJECTIVE: To test cell penetrating and interfering peptide Mut3DPT-PP2A/SET in interaction between serine threonine phosphatase PP2A and its physiological inhibitor, the oncoprotein SET. MATERIALS AND METHODS: Adult male C3H/S-strain mice, 60 days old, were given a graft of breast adenocarcinoma cells (TN60) into subcutaneous tissue. Mut3DPT-PP2A/SET peptide was used to block PP2A and SET oncopr…	: {"Decision"=>"Included"} | Reason: Data extraction done,second revision for data extraction done
256	Anti-transforming growth factor ÃŸ antibody treatment rescues bone loss and prevents breast cancer metastasis to bone	2011	PLoS ONE	1932-6203	6	Biswas, S. and Nyman, J. S. and Alvarez, J. and Chakrabarti, A. and Ayres, A. and Sterling, J. and Edwards, J. and Rana, T. and Johnson, R. and Perrien, D. S. and Lonning, S. and Shyr, Y. and Matrisian, L. M. and Mundy, G. R.	https://www.embase.com/search/results?subaction=viewrecord&id=L362904727&from=export http://dx.doi.org/10.1371/journal.pone.0027090	English	Breast cancer often metastasizes to bone causing osteolytic bone resorption which releases active TGFÎ². Because TGFÎ² favors progression of breast cancer metastasis to bone, we hypothesized that treatment using anti-TGFÎ² antibody may reduce tumor burden and rescue tumor-associated bone loss in metastatic breast cancer. In this study we have tested the efficacy of an anti-TGFÎ² antibody 1D11 pre…	: {"Decision"=>"Included"} | Reason: Data extraction done,second revision for data extraction done
257	Trastuzumab emtansine: A novel antibody-drug conjugate for HER2-positive breast cancer	2011	Expert Opinion on Biological Therapy	1471-2598	11	Burris Iii, H. A.	https://www.embase.com/search/results?subaction=viewrecord&id=L361740332&from=export http://dx.doi.org/10.1517/14712598.2011.580273	English	Introduction: Trastuzumab emtansine (T-DM1) is an antibody-drug conjugate (ADC) that combines intracellular delivery of the potent cytotoxic agent, DM1 (a derivative of maytansine) with the antitumor activity of trastuzumab. While there are several ADCs in Phase III development, T-DM1 is the only one in which the targeting antibody has antitumor properties. T-DM1 is also the only ADC that is dire…	: {"Decision"=>"Excluded"} | Reason: not animal study
258	Reversibly Stabilized Polycation Nanoparticles for Combination Treatment of Early- and Late-Stage Metastatic Breast Cancer	2018	Acs Nano	1936-0851	12	Chen, G. and Wang, Y. X. and Wu, P. K. and Zhou, Y. W. and Yu, F. and Zhu, C. F. and Li, Z. T. and Hang, Y. and Wang, K. K. and Li, J. and Sun, M. J. and Oupicky, D.	<Go to ISI>://WOS:000440505000027		Metastatic breast cancer is a major cause of cancer-related female mortality worldwide. The signal transducer and activator of transcription 3 (STAT3) and the chemokine receptor CXCR4 are involved in the metastatic spread of breast cancer. The goal of this study was to develop nanomedicine treatment based on combined inhibition of STAT3 and CXCR4. We synthesized a library of CXCR4-inhibiting poly…	: {"Decision"=>"Excluded"} | Reason: not immuno or targeted therapy
259	Monospecific antibody targeting of CDH11 inhibits epithelial-to-mesenchymal transition and represses cancer stem cell-like phenotype by up-regulating miR-335 in metastatic breast cancer, in vitro and in vivo	2019	BMC Cancer	1471-2407	19	Chen, J. H. and Huang, W. C. and Bamodu, O. A. and Chang, P. M. H. and Chao, T. Y. and Huang, T. H.	https://www.embase.com/search/results?subaction=viewrecord&id=L628304621&from=export http://dx.doi.org/10.1186/s12885-019-5811-1	English	Background: Metastasis is a leading cause of breast cancer mortality. The induction of epithelial-to-mesenchymal transition (EMT) and complex oncogenic signaling is a vital step in the evolution of highly metastatic and therapeutically-intractable breast cancer; necessitating novel target discovery or development of therapeutics that target metastatic breast cells (MBCs). Methods: To achieve this…	: {"Decision"=>"Excluded"}| Reason: not immuno or targeted therapy
260	7-Azaindole-1-carboxamides as a new class of PARP-1 inhibitors	2014	Bioorg Med Chem	0968-0896	22	Cincinelli, R. and Musso, L. and Merlini, L. and Giannini, G. and Vesci, L. and Milazzo, F. M. and Carenini, N. and Perego, P. and Penco, S. and Artali, R. and Zunino, F. and Pisano, C. and Dallavalle, S.		English	7-Azaindole-1-carboxamides were designed as a new class of PARP-1 inhibitors. The compounds displayed a variable pattern of target inhibition profile that, in part, paralleled the antiproliferative activity in cell lines characterized by homologous recombination defects. A selected compound (1l; ST7710AA1) showed significant in vitro target inhibition and capability to substantially bypass the mu…	: {"Decision"=>"Excluded"} | Reason: not immuno or targeted therapy
261	Inducing Optimal Antitumor Immune Response through Coadministering iRGD with Pirarubicin Loaded Nanostructured Lipid Carriers for Breast Cancer Therapy	2017	Mol Pharm	1543-8384	14	Deng, C. and Jia, M. and Wei, G. and Tan, T. and Fu, Y. and Gao, H. and Sun, X. and Zhang, Q. and Gong, T. and Zhang, Z.		English	Chemotherapeutic agents trigger antitumor immune response through inducing immunogenic tumor cell death. However, severe toxicity to immune system and insufficient immunogenic cell death hinder chemotherapy from arousing efficient antitumor immunity in vivo. In this study, the cytotoxic drug, pirarubicin (THP), was entrapped into nanostructured lipid carriers (NLC); THP-NLC significantly reduced …	: {"Decision"=>"Excluded"} | Reason: combination therapy
262	A novel HER2-targeting antibody 5G9 identified by large-scale trastuzumab-based screening exhibits potent synergistic antitumor activity	2020	EBioMedicine	2352-3964	60	Ding, X. and Gu, W. and Zhong, Y. and Hao, X. and Liu, J. and Xia, S. and Luo, L. and Chen, M. and Zhang, C.	https://www.embase.com/search/results?subaction=viewrecord&id=L2007841117&from=export http://dx.doi.org/10.1016/j.ebiom.2020.102996	English	Background: Pertuzumab is currently used in combination with trastuzumab as the first-line treatment for HER2-positive metastatic breast cancer. However, pertuzumab was originally developed independently from trastuzumab and was later incidentally found to have synergistic efficacy when combined with trastuzumab, it remains to be seen whether a more potent synergistic efficacy partner exists for …	: {"Decision"=>"Excluded"} | Reason: combination therapy
263	Neutralization of IL-8 decreases tumor PMN-MDSCs and reduces mesenchymalization of claudin-low triple-negative breast cancer	2017	JCI Insight	2379-3708	2	Dominguez, C. and McCampbell, K. K. and David, J. M. and Palena, C.		English	The complex signaling networks of the tumor microenvironment that facilitate tumor growth and progression toward metastatic disease are becoming a focus of potential therapeutic options. The chemokine IL-8 is overexpressed in multiple cancer types, including triple-negative breast cancer (TNBC), where it promotes the acquisition of mesenchymal features, stemness, resistance to therapies, and the …	: {"Decision"=>"Included"} | Reason: Data extraction done,second revision for data extraction done
264	Bovine herpesvirus 4-based vector delivering the full length xCT DNA efficiently protects mice from mammary cancer metastases by targeting cancer stem cells	2018	OncoImmunology	2162-402X 2162-4011	7	Donofrio, G. and Tebaldi, G. and Lanzardo, S. and Ruiu, R. and Bolli, E. and Ballatore, A. and Rolih, V. and Macchi, F. and Conti, L. and Cavallo, F.	https://www.embase.com/search/results?subaction=viewrecord&id=L623896198&from=export http://dx.doi.org/10.1080/2162402X.2018.1494108	English	Despite marked advancements in its treatment, breast cancer is still the second leading cause of cancer death in women, due to relapses and distal metastases. Breast cancer stem cells (CSCs), are a cellular reservoir for recurrence, metastatic evolution and disease progression, making the development of novel therapeutics that target CSCs, and thereby inhibit metastases, an urgent need. We have p…	: {"Decision"=>"Excluded"} | Reason: not immuno or targeted therapy
265	Usnic Acid Benzylidene Analogues as Potent Mechanistic Target of Rapamycin Inhibitors for the Control of Breast Malignancies	2017	J Nat Prod	0163-3864	80	Ebrahim, H. Y. and Akl, M. R. and Elsayed, H. E. and Hill, R. A. and El Sayed, K. A.		English	(+)-Usnic acid (1) is a common bioactive lichen-derived secondary metabolite with a characteristic dibenzofuran scaffold. It displayed low micromolar antiproliferative activity levels and, notably, induced autophagy in a panel of diverse breast cancer cell lines, suggesting the mechanistic (formerly "mammalian") target of rapamycin (mTOR) as a potential macromolecular target. The cellular autopha…	: {"Decision"=>"Included"} | Reason: Data extraction done,second revision for data extraction done
266	Inhibition of RON kinase potentiates anti-CTLA-4 immunotherapy to shrink breast tumors and prevent metastatic outgrowth	2018	OncoImmunology	2162-402X 2162-4011	7	Ekiz, H. A. and Lai, S. C. A. and Gundlapalli, H. and Haroun, F. and Williams, M. A. and Welm, A. L.	https://www.embase.com/search/results?subaction=viewrecord&id=L623016035&from=export http://dx.doi.org/10.1080/2162402X.2018.1480286	English	The advent of immune checkpoint blockade as a new strategy for immunotherapy has changed the outlook for many aggressive cancers. Although complete tumor eradication is attainable in some cases, durable clinical responses are observed only in a small fraction of patients, underlining urgent need for improvement. We previously showed that RON, a receptor tyrosine kinase expressed in macrophages, s…	: {"Decision"=>"Excluded"} | Reason: combination therapy
267	Superiority of aromatase inhibitor and cyclooxygenase-2 inhibitor combined delivery: Hyaluronate-targeted versus PEGylated protamine nanocapsules for breast cancer therapy	2017	Int J Pharm	0378-5173	529	Elzoghby, A. O. and Mostafa, S. K. and Helmy, M. W. and ElDemellawy, M. A. and Sheweita, S. A.		English	Despite several reports have revealed the beneficial effect of co-administration of COX-2 inhibitors with aromatase inhibitors in managing postmenopausal breast cancer; no nanocarriers for such combined delivery have been developed till now. Therefore, protamine nanocapsules (PMN-NCs) have been developed to co-deliver letrozole (LTZ) that inhibits aromatase-mediated estrogen biosynthesis and cele…	: {"Decision"=>"Excluded"} | Reason: combination therapy
268	A Novel Covalent mTOR Inhibitor, DHM25, Shows in Vivo Antitumor Activity against Triple-Negative Breast Cancer Cells	2015	J Med Chem	0022-2623	58	FouquÃ©, A. and Delalande, O. and Jean, M. and Castellano, R. and Josselin, E. and Malleter, M. and Shoji, K. F. and Hung, M. D. and Rampanarivo, H. and Collette, Y. and van de Weghe, P. and Legembre, P.		English	Constitutive activation of the PI3K/mTOR signaling pathway contributes to carcinogenesis and metastasis in most, if not all, breast cancers. From a chromene backbone reported to inhibit class I PI3K catalytic subunits, several rounds of chemical syntheses led to the generation of a new collection of chromologues that showed enhanced ability to kill PI3K-addicted cancer cells and to inhibit Akt ph…	: {"Decision"=>"Included"} | Reason: targeted therapy,Data extraction done,second revision for data extraction done
269	Vaccinia Virus GLV-1h153 Is Effective in Treating and Preventing Metastatic Triple-Negative Breast Cancer	2012	Annals of Surgery	0003-4932	256	Gholami, S. and Chen, C. H. and Lou, E. and De Brot, M. and Fujisawa, S. and Chen, N. H. G. and Szalay, A. A. and Fong, Y. M.	<Go to ISI>://WOS:000308670900015		Objective: This study aimed to investigate the therapeutic impact of a new oncolytic vaccinia virus in a triple-negative breast cancer (TNBC) murine model and its potential for treating distant metastatic disease. Background: TNBCs are aggressive tumors associated with a high metastatic rate. Their lack of targets for hormonal/biological therapy presents significant clinical challenges and a dire…	: {"Decision"=>"Excluded"} | Reason: virus,Data extraction done
270	Phosphatidylserine-targeting antibodies augment the anti-tumorigenic activity of anti-PD-1 therapy by enhancing immune activation and downregulating pro-oncogenic factors induced by T-cell checkpoint inhibition in murine triple-negative breast cancers	2016	Breast Cancer Research	1465-542X 1465-5411	18	Gray, M. J. and Gong, J. and Hatch, M. M. S. and Nguyen, V. and Hughes, C. C. W. and Hutchins, J. T. and Freimark, B. D.	https://www.embase.com/search/results?subaction=viewrecord&id=L610362752&from=export http://dx.doi.org/10.1186/s13058-016-0708-2	English	Background: The purpose of this study was to investigate the potential of antibody-directed immunotherapy targeting the aminophospholipid phosphatidylserine, which promotes immunosuppression when exposed in the tumor microenvironment, alone and in combination with antibody treatment towards the T-cell checkpoint inhibitor PD-1 in breast carcinomas, including triple-negative breast cancers. Method…	: {"Decision"=>"Included"} | Reason: Data extraction done,second revision for data extraction done
271	Tumor-Homing Cell-Penetrating Peptide Linked to Colloidal Mesoporous Silica Encapsulated (-)-Epigallocatechin-3-gallate as Drug Delivery System for Breast Cancer Therapy in Vivo	2015	ACS Appl Mater Interfaces	1944-8244	7	Ding, J. and Yao, J. and Xue, J. and Li, R. and Bao, B. and Jiang, L. and Zhu, J. J. and He, Z.		English	Chemotherapy is the use of chemical drugs to prevent cancer cell proliferation, invasion, and metastasis, but a serious obstacle is that chemotherapeutics strikes not only on cancerous cells, but also on normal cells. Thus, anticancer drugs without side effects should be developed and extracted. (-)-Epigallocatechin-3-gallate (EGCG), a major ingredient of green tea, possesses excellent medicinal …	: {"Decision"=>"Excluded"} | Reason: improving previous therapeutic method
272	Free paclitaxel-loaded E-selectin binding peptide modified micelle self-assembled from hyaluronic acid-paclitaxel conjugate inhibit breast cancer metastasis in a murine model	2017	Int J Pharm	0378-5173	528	Han, X. and Dong, X. and Li, J. and Wang, M. and Luo, L. and Li, Z. and Lu, X. and He, R. and Xu, R. and Gong, M.		English	The present work seeks to construct a nanovehicle for the efficient suppression of breast cancer metastasis through targeting E-selectin on tumor vascular endothelial cells and hyaluronic acid-receptor on tumor cells. Herein, a new ligand-PEG-lipid conjugate, E-selectin binding peptide-polyethene glycol-1-octadecylamine (Esbp-PEG-OA), was used as the targeting molecule of micelle self-assembled f…	: {"Decision"=>"Excluded"}| Reason: not immuno or targeted therapy
273	2-(4-Hydroxy-3-methoxyphenyl)-benzothiazole suppresses tumor progression and metastatic potential of breast cancer cells by inducing ubiquitin ligase CHIP	2014	Scientific Reports	2045-2322	4	Hiyoshi, H. and Goto, N. and Tsuchiya, M. and Iida, K. and Nakajima, Y. and Hirata, N. and Kanda, Y. and Nagasawa, K. and Yanagisawa, J.	<Go to ISI>://WOS:000345298900014		Breast cancer is the most common malignancy among women and has poor survival and high recurrence rates for aggressive metastatic disease. Notably, triple-negative breast cancer (TNBC) is a highly aggressive cancer and there is no preferred agent for TNBC therapy. In this study, we show that a novel agent, 2-(4-hydroxy-3-methoxyphenyl)-benzothiazole (YL-109), has ability to inhibit breast cancer …	: {"Decision"=>"Included"} | Reason: Data extraction done,second revision for data extraction done
274	6-shogaol, an active constituent of dietary ginger, impairs cancer development and lung metastasis by inhibiting the secretion of CC-chemokine ligand 2 (CCL2) in tumor-associated dendritic cells	2015	J Agric Food Chem	0021-8561	63	Hsu, Y. L. and Hung, J. Y. and Tsai, Y. M. and Tsai, E. M. and Huang, M. S. and Hou, M. F. and Kuo, P. L.		English	This study has two novel findings: it is not only the first to demonstrate that tumor-associated dendritic cells (TADCs) facilitate lung and breast cancer metastasis in vitro and in vivo by secreting inflammatory mediator CC-chemokine ligand 2 (CCL2), but it is also the first to reveal that 6-shogaol can decrease cancer development and progression by inhibiting the production of TADC-derived CCL2…	: {"Decision"=>"Excluded"} | Reason: not meet the criteria
275	Effective nanotherapeutic approach for metastatic breast cancer treatment by supplemental oxygenation and imaging-guided phototherapy	2020	Nano Research	1998-0124	13	Hu, J. L. and Wang, F. and Liu, F. and Sun, W. T. and Jiang, Q. Y. and Liu, Y. H. and Zhao, Y. and Liu, X. Q.	<Go to ISI>://WOS:000522594700001		Metastasis remains the primary cause for mortality of breast cancer. Despite advances in current therapeutic agents, patients with metastatic breast cancer still have poor prognoses. Tumor hypoxia, a key microenvironment factor, is emerging as an attractive target to prevent metastasis and is also involved with resistance to phototherapy. Here, we show an effective nanotherapeutic approach based …	: {"Decision"=>"Excluded"} | Reason: not immuno or targeted therapy
276	Effects of PI3K inhibitor NVP-BKM120 on overcoming drug resistance and eliminating cancer stem cells in human breast cancer cells	2015	Cell Death Dis		6	Hu, Y. and Guo, R. and Wei, J. and Zhou, Y. and Ji, W. and Liu, J. and Zhi, X. and Zhang, J.		English	The multidrug resistance (MDR) phenotype often accompanies activation of the phosphatidylinositol 3-kinase (PI3K)/AKT pathway, which renders a survival signal to withstand cytotoxic anticancer drugs and enhances cancer stem cell (CSC) characteristics. As a result, PI3K/AKT-blocking approaches have been proposed as antineoplastic strategies, and inhibitors of PI3K/AKT are currently being trailed c…	: {"Decision"=>"Excluded"} | Reason: Chemo and targeted therapy
277	An antisense oligonucleotide targeting TGF-Î²2 inhibits lung metastasis and induces CD86 expression in tumor-associated macrophages	2017	Ann Oncol	0923-7534	28	Huber-Ruano, I. and RaventÃ³s, C. and Cuartas, I. and SÃ¡nchez-Jaro, C. and Arias, A. and Parra, J. L. and Wosikowski, K. and Janicot, M. and Seoane, J.		English	BACKGROUND: The transforming growth factor (TGF)-Î² pathway is a well-described inducer of immunosuppression and can act as an oncogenic factor in advanced tumors. Several preclinical and clinical studies show that the TGF-Î² pathway can be considered a promising molecular target for cancer therapy. The human genome has three TGF-Î² isoforms and not much is known about the oncogenic response to e…	: {"Decision"=>"Included"} | Reason: Data extraction done,second revision for data extraction done
278	Immunotherapy with Listeria reduces metastatic breast cancer in young and old mice through different mechanisms	2017	Oncoimmunology	2162-402X	6	Jahangir, A. and Chandra, D. and Quispe-Tintaya, W. and Singh, M. and Selvanesan, B. C. and Gravekamp, C.	<Go to ISI>://WOS:000410856100021		Cancer immunotherapy is one of the most promising and benign therapies against metastatic cancer. However, most cancer patients are old and elderly react less efficient to cancer vaccines than young adults, due to T cell unresponsiveness. Here we present data of cancer vaccination in young and old mice with metastatic breast cancer (4T1 model). We tested adaptive and innate immune responses to fo…	: {"Decision"=>"Included"} | Reason: Data extraction done,second revision for data extraction done
279	Targeted Maytansinoid Conjugate Improves Therapeutic Index for Metastatic Breast Cancer Cells	2018	Bioconjugate Chemistry	1043-1802	29	Jiang, Z. Y. and Yang, Z. and Li, F. and Li, Z. and Fishkin, N. and Burgess, K.	<Go to ISI>://WOS:000445439500007		This study was undertaken to target cell surface receptors other than the ones typically associated with breast cancer {estrogen receptor (ER), progesterone receptor (PR), and human epidermal growth factor receptor 2 (HER2)}. It was also launched to use small molecules other than those most widely used for active targeting in general (e.g. folate and carbonic anhydrase IX ligands). Specifically, …	: {"Decision"=>"Excluded"} | Reason: Data extraction done
280	(212)Pb-Labeled Antibody 225.28 Targeted to Chondroitin Sulfate Proteoglycan 4 for Triple-Negative Breast Cancer Therapy in Mouse Models	2018	Int J Mol Sci	1422-0067	19	Kasten, B. B. and Oliver, P. G. and Kim, H. and Fan, J. and Ferrone, S. and Zinn, K. R. and Buchsbaum, D. J.		English	Triple-negative breast cancer (TNBC) is an aggressive subtype of breast cancer with a poor prognosis. There is a clinical need for effective, targeted therapy strategies that destroy both differentiated TNBC cells and TNBC cancer initiating cells (CICs), as the latter are implicated in the metastasis and recurrence of TNBC. Chondroitin sulfate proteoglycan 4 (CSPG4) is overexpressed on differenti…	: {"Decision"=>"Included"} | Reason: Data extraction done,second revision for data extraction done
281	Lead optimization of a dihydropyrrolopyrimidine inhibitor against phosphoinositide 3-kinase (PI3K) to improve the phenol glucuronic acid conjugation	2013	Bioorg Med Chem Lett	0960-894x	23	Kawada, H. and Ebiike, H. and Tsukazaki, M. and Nakamura, M. and Morikami, K. and Yoshinari, K. and Yoshida, M. and Ogawa, K. and Shimma, N. and Tsukuda, T. and Ohwada, J.		English	Our lead compound for a phosphoinositide 3-kinase (PI3K) inhibitor (1) was metabolically unstable because of rapid glucuronidation of the phenol moiety. Based on structure-activity relationship (SAR) information and a FlexSIS docking simulation score, aminopyrimidine was identified as a bioisostere of phenol. An X-ray structure study revealed a hydrogen bonding pattern of aminopyrimidine derivati…	: {"Decision"=>"Excluded"} | Reason: not meet the criteria
282	Discovery of a Potent, Selective, and Orally Available MTHFD2 Inhibitor (DS18561882) with in Vivo Antitumor Activity	2019	J Med Chem	0022-2623	62	Kawai, J. and Toki, T. and Ota, M. and Inoue, H. and Takata, Y. and Asahi, T. and Suzuki, M. and Shimada, T. and Ono, K. and Suzuki, K. and Takaishi, S. and Ohki, H. and Matsui, S. and Tsutsumi, S. and Hirota, Y. and Nakayama, K.		English	We report the discovery of a potent and isozyme-selective MTHFD2 inhibitor, DS18561882 (2). Through investigation of the substituents on our tricyclic coumarin scaffold (1,2,3,4-tetrahydrochromeno[3,4-c]pyridin-5-one), MTHFD2 inhibitory activity was shown to be elevated by incorporating an amine moiety at the 8-position and a methyl group at the 7-position of the initial lead 1. X-ray structure a…	: {"Decision"=>"Included"} | Reason: Data extraction done,second revision for data extraction done
283	Targeting metastatic breast cancer with peptide epitopes derived from autocatalytic loop of Prss14/ST14 membrane serine protease and with monoclonal antibodies	2019	Journal of Experimental & Clinical Cancer Research		38	Kim, K. Y. and Yoon, M. and Cho, Y. and Lee, K. H. and Park, S. and Lee, S. R. and Choi, S. Y. and Lee, D. and Yang, C. and Cho, E. H. and Jeon, S. D. and Kim, S. H. and Kim, C. and Kim, M. G.	<Go to ISI>://WOS:000483021800001		Background In order to develop a new immunotherapeutic agent targeting metastatic breast cancers, we chose to utilize autocatalytic feature of the membrane serine protease Prss14/ST14, a specific prognosis marker for ER negative breast cancer as a target molecule. Methods The study was conducted using three mouse breast cancer models, 4 T1 and E0771 mouse breast cancer cells into their syngeneic …	: {"Decision"=>"Included"} | Reason: Data extraction done,second revision for data extraction done
284	Proline Isomerization-Regulated Tumor Microenvironment-Adaptable Self-Assembly of Peptides for Enhanced Therapeutic Efficacy	2019	Nano Lett	1530-6984	19	Li, M. and Ning, Y. and Chen, J. and Duan, X. and Song, N. and Ding, D. and Su, X. and Yu, Z.		English	Nanomedicines have been demonstrated as promising strategies for cancer therapy due to the advantages in pharmacokinetics and drug targeting delivery to tumor tissues. However, creation of delivery platforms able to intrinsically and spatially optimize drug cellular uptake during the entire delivering process remain challenging. To address this challenge, here we report on tumor microenvironment-…	: {"Decision"=>"Excluded"} | Reason: improving previous therapeutic method
285	R5, a neutralizing antibody to Robo1, suppresses breast cancer growth and metastasis by inhibiting angiogenesis via down-regulating filamin A	2020	Exp Cell Res	0014-4827	387	Li, Q. and Cao, J. and He, Y. and Liu, X. and Mao, G. and Wei, B. and Liao, S. and Zhang, Q. and Li, J. and Zheng, L. and Wang, L. and Qi, C.		English	Breast cancer (BC) is one of the most common cancers among women in both developed and developing countries with a rising incidence. Using the MMTV-PyMT transgenic mouse model and xenografted breast cancer model, we found that R5, a neutralizing antibody to Robo1, significantly inhibited BC growth and metastasis. Angiogenesis is involved in the growth and metastasis of BC. Interestingly, R5 signi…	: {"Decision"=>"Included"} | Reason: Data extraction done,second revision for data extraction done
286	Cascaded Aptamers-Governed Multistage Drug-Delivery System Based on Biodegradable Envelope-Type Nanovehicle for Targeted Therapy of HER2-Overexpressing Breast Cancer	2018	ACS Appl Mater Interfaces	1944-8244	10	Liang, T. and Yao, Z. and Ding, J. and Min, Q. and Jiang, L. and Zhu, J. J.		English	Tumor-specific therapeutic platforms with improved targeting efficacy and minimized side effect are crucial in cancer therapy. Capitalizing on the recognition capability and biocompatibility of aptamers, we herein designed a multistage targeted drug-delivery system using multiple biodegradable molecules-enveloped nanovehicle that can be employed to efficiently treat human epithelial growth factor…	: {"Decision"=>"Excluded"} | Reason: not a treatment
587	Reductions in Myeloid-Derived Suppressor Cells and Lung Metastases using AZD4547 Treatment of a Metastatic Murine Breast Tumor Model	2014	Cellular Physiology and Biochemistry	1015-8987	33	Liu, L. and Ye, T. H. and Han, Y. P. and Song, H. and Zhang, Y. K. and Xia, Y. and Wang, N. Y. and Xiong, Y. and Song, X. J. and Zhu, Y. X. and Li, D. L. and Zeng, J. and Ran, K. and Peng, C. T. and Wei, Y. Q. and Yu, L. T.	<Go to ISI>://WOS:000334493600008		Background: AZD4547, a small-molecule inhibitor targeting the tyrosine kinase of Fibroblast Growth Factor Receptors (FGFRs), is currently under phase II clinical study for human subjects having breast cancer, while the underlying mechanism remains elusive. The aim of this study is to explore the potential mechanism by which AZD4547 inhibits breast tumor lung metastases at the level of the tumor m…	: {"Decision"=>"Included"} | Reason: Data extraction done,second revision for data extraction done
288	Effects of two different immunotherapies on triple negative breast cancer in animal model	2013	Cell Immunol	0008-8749	284	Liu, X. and Hu, J. and Cao, W. and Qu, H. and Wang, Y. and Ma, Z. and Li, F.		English	The ability of immune system to react specifically against tumors inspirited the study of triple negative breast cancer (TNBC) immunotherapies. Sixty spontaneous breast cancer TA2 mice were randomly divided into three groups: GM-CSF group, with therapy of granulocyte-macrophage colony-stimulating factor (GM-CSF) combined with breast cancer stem cells associated antigens and cytosine-phosphorothio…	: {"Decision"=>"Included"} | Reason: Data extraction done,second revision for data extraction done
289	A prostaglandin E (PGE) receptor EP4 antagonist protects natural killer cells from PGE2-mediated immunosuppression and inhibits breast cancer metastasis	2013	OncoImmunology	2162-4011 2162-402X	2	Ma, X. and Holt, D. and Kundu, N. and Reader, J. and Goloubeva, O. and Take, Y. and Fulton, A. M.	https://www.embase.com/search/results?subaction=viewrecord&id=L368524915&from=export http://dx.doi.org/10.4161/onci.22647 http://www.landesbioscience.com/journals/oncoimmunology/2012ONCOIMM0294R.pdf?nocache=1716522662	English	Cyclooxygenase-2 is frequently upregulated in epithelial tumors and contributes to poor outcomes in multiple malignancies. The COX-2 product prostaglandin E2 (PGE2) promotes tumor growth and metastasis by acting on a family of four G protein-coupled receptors (EP 1-4). Using a novel small molecule EP 4 antagonist (RQ-15986) and a syngeneic murine model of metastatic breast cancer, we determined t…	: {"Decision"=>"Included"} | Reason: Data extraction done,second revision for data extraction done
290	uPAR antibody (huATN-658) and Zometa reduce breast cancer growth and skeletal lesions	2020	Bone Research	2095-6231 2095-4700	8	Mahmood, N. and Arakelian, A. and Khan, H. A. and Tanvir, I. and Mazar, A. P. and Rabbani, S. A.	https://www.embase.com/search/results?subaction=viewrecord&id=L2004723640&from=export http://dx.doi.org/10.1038/s41413-020-0094-3	English	Urokinase plasminogen activator receptor (uPAR) is implicated in tumor growth and metastasis due to its ability to activate latent growth factors, proteases, and different oncogenic signaling pathways upon binding to different ligands. Elevated uPAR expression is correlated with the increased aggressiveness of cancer cells, which led to its credentialing as an attractive diagnostic and therapeuti…	: {"Decision"=>"Included"} | Reason: Data extraction done,second revision for data extraction done
291	New inhibitors of angiogenesis with antitumor activity in vivo	2015	J Med Chem	0022-2623	58	MarÃ­n-Ramos, N. I. and Alonso, D. and Ortega-GutiÃ©rrez, S. and Ortega-Nogales, F. J. and Balabasquer, M. and VÃ¡zquez-Villa, H. and Andradas, C. and Blasco-Benito, S. and PÃ©rez-GÃ³mez, E. and Canales, Ã and JimÃ©nez-Barbero, J. and Marquina, A. and del Prado, J. M. and SÃ¡nchez, C. and MartÃ­n-Fontecha, M. and LÃ³pez-RodrÃ­guez, M. L.		English	Angiogenesis is a requirement for the sustained growth and proliferation of solid tumors, and the development of new compounds that induce a sustained inhibition of the proangiogenic signaling generated by tumor hypoxia still remains as an important unmet need. In this work, we describe a new antiangiogenic compound (22) that inhibits proangiogenic signaling under hypoxic conditions in breast can…	: {"Decision"=>"Included"} | Reason: targeted therapy,Data extraction done,second revision for data extraction done
292	Choline Kinase Alpha Inhibition by EB-3D Triggers Cellular Senescence, Reduces Tumor Growth and Metastatic Dissemination in Breast Cancer	2018	Cancers	2072-6694	10	Mariotto, E. and Viola, G. and Ronca, R. and Persano, L. and Aveic, S. and Bhujwalla, Z. M. and Mori, N. and Accordi, B. and Serafin, V. and Lopez-Cara, L. C. and Bortolozzi, R.	<Go to ISI>://WOS:000448656500050		Choline kinase (ChoK) is the first enzyme of the Kennedy pathway leading to the biosynthesis of phosphatidylcholine (PtdCho), the most abundant phospholipid in eukaryotic cell membranes. EB-3D is a novel choline kinase alpha 1 (ChoK alpha 1) inhibitor with potent antiproliferative activity against a panel of several cancer cell lines. ChoK alpha 1 is particularly overexpressed and hyperactivated …	: {"Decision"=>"Included"} | Reason: Data extraction done,second revision for data extraction done
293	Functional characterization of CFI-400945, a Polo-like kinase 4 inhibitor, as a potential anticancer agent	2014	Cancer Cell	1535-6108	26	Mason, J. M. and Lin, D. C. and Wei, X. and Che, Y. and Yao, Y. and Kiarash, R. and Cescon, D. W. and Fletcher, G. C. and Awrey, D. E. and Bray, M. R. and Pan, G. and Mak, T. W.		English	PLK4 was identified as a promising therapeutic target through a systematic approach that combined RNAi screening with gene expression analysis in human breast cancers and cell lines. A drug discovery program culminated in CFI-400945, a potent and selective PLK4 inhibitor. Cancer cells treated with CFI-400945 exhibit effects consistent with PLK4 kinase inhibition, including dysregulated centriole …	: {"Decision"=>"Excluded"} | Reason: not immuno or targeted therapy
294	Taxol-Loaded MSC-Derived Exosomes Provide a Therapeutic Vehicle to Target Metastatic Breast Cancer and Other Carcinoma Cells	2019	Cancers	2072-6694	11	Melzer, C. and Rehn, V. and Yang, Y. Y. and Bahre, H. and von der Ohe, J. and Hass, R.	<Go to ISI>://WOS:000475351200062		MSC-derived exosomes display, among others, an efficient biocompatibility and a reduced intrinsic immunogenicity, representing a valuable vehicle for drug delivery in a tumor-therapeutic approach. Following treatment of several human mesenchymal stroma/stem-like cell (MSC) populations with sub-lethal concentrations of taxol for 24 h, exosomes were isolated and applied to different human cancer po…	: {"Decision"=>"Excluded"} | Reason: improving previous therapeutic method
295	A monoclonal antibody targeting ErbB2 domain III inhibits ErbB2 signaling and suppresses the growth of ErbB2-overexpressing breast tumors	2016	Oncogenesis	2157-9024	5	Meng, Y. and Zheng, L. and Yang, Y. and Wang, H. and Dong, J. and Wang, C. and Zhang, Y. and Yu, X. and Wang, L. and Xia, T. and Zhang, D. and Guo, Y. and Li, B.	https://www.embase.com/search/results?subaction=viewrecord&id=L625435387&from=export http://dx.doi.org/10.1038/oncsis.2016.25	English	The anti-ErbB2 antibodies trastuzumab and pertuzumab in combination have recently been approved for the treatment of patients with ErbB2-positive metastatic breast cancer. Pertuzumab, which binds to ErbB2 near the center of domain II, and trastuzumab, which binds to the juxtamembrane region of ErbB2 domain IV, directly interfere with domain II-and domain IV-mediated heterodimerization contacts, r…	: {"Decision"=>"Excluded"} | Reason: not immuno or targeted therapy
296	AZD8931, an equipotent, reversible inhibitor of signaling by epidermal growth factor receptor (EGFR), HER2, and HER3: preclinical activity in HER2 non-amplified inflammatory breast cancer models	2014	J Exp Clin Cancer Res	0392-9078 (Print) 0392-9078	33	Mu, Z. and Klinowska, T. and Dong, X. and Foster, E. and Womack, C. and Fernandez, S. V. and Cristofanilli, M.		English	INTRODUCTION: Epidermal growth factor receptor (EGFR) overexpression has been associated with prognostic and predictive value in inflammatory breast cancer (IBC). Epidermal growth factor receptor 2 (HER2) overexpression is observed at a higher rate in IBC compared with noninflammatory breast cancer. Current clinically available anti-HER2 therapies are effective only in patients with HER2 amplifie…	: {"Decision"=>"Excluded"} | Reason: not meet the criteria
297	Targeted Nanocurcumin Therapy Using Annexin A2 Antibody Improves Tumor Accumulation and Therapeutic Efficacy Against Highly Metastatic Breast Cancer	2016	Journal of Biomedical Nanotechnology	1550-7033	12	Mukerjee, A. and Ranjan, A. P. and Vishwanatha, J. K.	<Go to ISI>://WOS:000378788600003		A major challenge in pharmaceutical research is effective targeting strategies to their sites of action. Emerging knowledge and the current progress in nanotechnology based delivery systems has opened up exciting ways towards successful targeted nanodelivery systems. For cancer therapy, nanoparticle-based drug formulations hold several advantages over free drugs, including improved pharmacokineti…	: {"Decision"=>"Excluded"} | Reason: improving previous therapeutic method
298	Sialyltransferase Inhibitors Suppress Breast Cancer Metastasis	2021	J Med Chem	0022-2623	64	Fu, C. W. and Tsai, H. E. and Chen, W. S. and Chang, T. T. and Chen, C. L. and Hsiao, P. W. and Li, W. S.		English	We report the synthesis and evaluation of a series of cell-permeable and N- versus O-selective sialyltransferase inhibitors. Inhibitor design entailed the functionalization of lithocholic acid at C(3) and at the cyclopentane ring side chain. Among the series, FCW34 and FCW66 were shown to inhibit MDA-MB-231 cell migration as effectively as ST3GALIII-gene knockdown did. FCW34 was shown to inhibit …	: {"Decision"=>"Excluded"} | Reason: NO PDF in english
299	Inhibition of growth and metastasis of breast cancer by targeted delivery of 17-hydroxy-jolkinolide B via hyaluronic acid-coated liposomes	2021	Carbohydrate polymers	1879-1344	257	Liu, D. and Zhang, Q. and Wang, J. and Guan, S. and Cai, D. and Liu, J.	https://www.embase.com/search/results?subaction=viewrecord&id=L634213426&from=export http://dx.doi.org/10.1016/j.carbpol.2020.117572 https://www.sciencedirect.com/science/article/abs/pii/S0144861720317458?via%3Dihub	English	Hyaluronic acid (HA)-coated liposomes were designed for the targeted delivery of 17-hydroxy-jolkinolide B (HA-Lip-HJB). HA-Lip-HJB had a particle size of 130.8â€‰Â±â€‰1.9â€‰nm, zeta potential of -52.36â€‰Â±â€‰1.91â€‰mV, and encapsulation efficiency of 89.2â€‰Â±â€‰1.5 %. In vitro cell experiments indicated that modification of HA-Lip-HJB increased its cytotoxicity and cellular uptake via CD44 rece…	: {"Decision"=>"Excluded"} | Reason: improving previous therapeutic method
300	Anti-breast cancer activity of GPC3-specific CAR-T cells inducing interleukin-12 expression in immunocompetent mice	2018	Tumor	1000-7431	38	Liu, Y. and Li, Z. and Jiang, H.	https://www.embase.com/search/results?subaction=viewrecord&id=L623315038&from=export http://dx.doi.org/10.3781/j.issn.1000-7431.2018.11.137	Chinese	Objective: To construct the murine chimeric antigen receptor-redirected T lymphocyte (CAR-T) that can target glypican 3 (GPC3) and express interleukin-12 (IL-12) in an activation-dependent manner, and to explore the anti-cancer efficacy of CAR-T cells in immunocompetent mice bearing GPC3 positive (GPC3+) breast cancer. Methods: Gene recombination technology was used to construct the retroviral ve…	: {"Decision"=>"Excluded"} | Reason: No PDF
301	Antitumor and Anti-Metastatic Effects of Citral-Loaded Nanostructured Lipid Carrier in 4T1-Induced Breast Cancer Mouse Model	2020	Molecules		25	Nordin, N. and Yeap, S. K. and Rahman, H. S. and Zamberi, N. R. and Mohamad, N. E. and Abu, N. and Masarudin, M. J. and Abdullah, R. and Alitheen, N. B.	<Go to ISI>://WOS:000553858800207		Cancer nano-therapy has been progressing rapidly with the introduction of many novel drug delivery systems. The previous study has reported on the in vitro cytotoxicity of citral-loaded nanostructured lipid carrier (NLC-Citral) on MDA-MB-231 cells and some preliminary in vivo antitumor effects on 4T1 breast cancer cells challenged mice. However, the in vivo apoptosis induction and anti-metastatic…	: {"Decision"=>"Excluded"} | Reason: not immuno or targeted therapy
302	Anti-tumor activity and toxicokinetics analysis of MGAH22, an anti-HER2 monoclonal antibody with enhanced FcÎ³ receptor binding properties	2011	Breast Cancer Research	1465-542X 1465-5411	13	Nordstrom, J. L. and Gorlatov, S. and Zhang, W. and Yang, Y. and Huang, L. and Burke, S. and Li, H. and Ciccarone, V. and Zhang, T. and Stavenhagen, J. and Koenig, S. and Stewart, S. J. and Moore, P. A. and Johnson, S. and Bonvini, E.	https://www.embase.com/search/results?subaction=viewrecord&id=L51747380&from=export http://dx.doi.org/10.1186/bcr3069	English	Introduction: Response to trastuzumab in metastatic breast cancer correlates with expression of the high binding variant (158V) of the activating FcÎ³ receptor IIIA (CD16A). We engineered MGAH22, a chimeric anti-HER2 monoclonal antibody with specificity and affinity similar to trastuzumab, with an Fc domain engineered for increased binding to both alleles of human CD16A.Methods: MGAH22 was compar…	: {"Decision"=>"Excluded"} | Reason: not a treatment study/just toxicity and dose study
303	Preparation and evaluation of the tumor-specific antigen-derived synthetic mucin 1 peptide: A potential candidate for the targeting of breast carcinoma	2016	Nucl Med Biol	0969-8051	43	Okarvi, S. M. and Al Jammaz, I.		English	PURPOSE: The goal of this study was to prepare a synthetic peptide derived from breast tumor associated antigen and to evaluate its potential as a breast cancer imaging agent. METHODS: A mucin 1 derived peptide was synthesized by solid-phase peptide synthesis and examined for its radiochemical and metabolic stability. The tumor cell binding affinity of (99m)Tc-MUC1 peptide was investigated on MUC…	: {"Decision"=>"Excluded"} | Reason: not immuno or targeted therapy
304	A novel small molecule STAT3 inhibitor SLSI-1216 suppresses proliferation and tumor growth of triple-negative breast cancer cells through apoptotic induction	2020	Biochem Pharmacol	0006-2952	178	Park, S. K. and Byun, W. S. and Lee, S. and Han, Y. T. and Jeong, Y. S. and Jang, K. and Chung, S. J. and Lee, J. and Suh, Y. G. and Lee, S. K.	https://www.sciencedirect.com/science/article/abs/pii/S0006295220302872?via%3Dihub	English	Triple-negative breast cancer (TNBC) is the most aggressive type of breast cancer, characterized by the lack of expression of estrogen receptor, progesterone receptor, and human epidermal growth factor receptor 2. Owing to the absence of molecular targets, there are limited treatment options, and TNBC patients exhibit high mortality rates. Signal transducer and activator of transcription 3 (STAT3…	: {"Decision"=>"Included"} | Reason: Data extraction done,second revision for data extraction done | USER-NOTES: {"Decision"=>["i ordered from library"]}
305	Ceramide targets xIAP and cIAP1 to sensitize metastatic colon and breast cancer cells to apoptosis induction to suppress tumor progression	2014	Bmc Cancer	1471-2407	14	Paschall, A. V. and Zimmerman, M. A. and Torres, C. M. and Yang, D. F. and Chen, M. R. and Li, X. and Bieberich, E. and Bai, A. P. and Bielawski, J. and Bielawska, A. and Liu, K. B.	<Go to ISI>://WOS:000330049300001		Background: Ceramide is a bioeffector that mediates various cellular processes, including apoptosis. However, the mechanism underlying ceramide function in apoptosis is apparently cell type-dependent and is not well-understood. We aimed at identifying molecular targets of ceramide in metastatic human colon and breast cancer cells, and determining the efficacy of ceramide analog in suppression of …	: {"Decision"=>"Excluded"} | Reason: not immuno or targeted therapy
306	Surface Engineered Protein Nanoparticles With Hyaluronic Acid Based Multilayers For Targeted Delivery Of Anticancer Agents	2016	ACS applied materials & interfaces	1944-8252	8	Pulakkat, S. and Balaji, S. A. and Rangarajan, A. and Raichur, A. M.	https://www.embase.com/search/results?subaction=viewrecord&id=L624927554&from=export http://dx.doi.org/10.1021/acsami.6b04179	English	Layer-by-layer (LbL) technique was employed to modify the surface of doxorubicin (Dox)-loaded bovine serum albumin (BSA) nanoparticles using hyaluronic acid (HA) to enable targeted delivery to overexpressed CD44 receptors in metastatic breast cancer cells. LbL technique offers a versatile approach to modify the surface of colloidal nanoparticles without any covalent modification. Dox-loaded BSA (…	: {"Decision"=>"Excluded"} | Reason: improving previous therapeutic method
307	A Novel Specific Anti-CD73 Antibody Inhibits Triple-Negative Breast Cancer Cell Motility by Regulating Autophagy	2019	Int J Mol Sci	1422-0067	20	Qiao, Z. and Li, X. and Kang, N. and Yang, Y. and Chen, C. and Wu, T. and Zhao, M. and Liu, Y. and Ji, X.		English	Increasing researches have focused on cancer metastasis and development. The ectonucleotidase CD73 is one of the most common cell surface enzymes that are involved in immunosuppression. In this study, the recombinant plasmid pET28a-CD73 was constructed and the CD73 protein was overexpressed in E. coli as an inclusion body that was then subjected to refolding. The anti-CD73 monoclonal antibody (3F…	: {"Decision"=>"Included"} | Reason: Data extraction done,second revision for data extraction done
308	Inhibition of Metastatic Tumor Growth and Metastasis via Targeting Metastatic Breast Cancer by Chlorotoxin-Modified Liposomes	2014	Molecular Pharmaceutics	1543-8384	11	Qin, C. and He, B. and Dai, W. B. and Zhang, H. and Wang, X. Q. and Wang, J. C. and Zhang, X. and Wang, G. J. and Yin, L. F. and Zhang, Q.	<Go to ISI>://WOS:000342857000002		A liposome system modified with chlorotoxin (ClTx), a scorpion venom peptide previously utilized for targeting brain tumors, was established. Its targeting efficiency and antimetastasis behavior against metastatic breast cancer highly expressed MMP-2, the receptor of ClTx, were investigated. 4T1, a metastatic breast cancer cell line derived from a murine breast tumor, was selected as the cell mod…	: {"Decision"=>"Excluded"} | Reason: Chemo and targeted therapy
309	Generation of Novel Diagnostic and Therapeutic Exosomes to Detect and Deplete Protumorigenic M2 Macrophages	2020	Advanced Therapeutics	2366-3987	3	Rashid, M. H. and Borin, T. F. and Ara, R. and Alptekin, A. and Liu, Y. and Arbab, A. S.	https://www.embase.com/search/results?subaction=viewrecord&id=L2004826534&from=export http://dx.doi.org/10.1002/adtp.201900209	English	Given their protumorigenic function and prevalence in most malignant tumors with lower survival; early detection, and intervention of CD206-positive M2 macrophages may boost the clinical outcome. To determine in vivo distribution of M2 macrophages, 111In-oxine-based radiolabeling of the targeted exosomes is adopted. When these radiolabeled targeted exosomes are injected into breast tumor-bearing …	: {"Decision"=>"Excluded"} | Reason: improving previous therapeutic method
310	Physiologically-based pharmacokinetic/ pharmacodynamic model of MBQ-167 to predict tumor growth inhibition in mice	2020	Pharmaceutics	1999-4923	12	Reig-LÃ³pez, J. and Maldonado, M. M. and Merino-Sanjuan, M. and Cruz-Collazo, A. M. and Ruiz-CalderÃ³n, J. F. and Mangas-SanjuÃ¡n, V. and Dharmawardhane, S. and Duconge, J.	https://www.embase.com/search/results?subaction=viewrecord&id=L2005227529&from=export http://dx.doi.org/10.3390/pharmaceutics12100975	English	MBQ-167 is a dual inhibitor of the Rho GTPases Rac and Cdc42 that has shown promising results as an anti-cancer therapeutic at the preclinical stage. This drug has been tested in vitro and in vivo in metastatic breast cancer mouse models. The aim of this study is to develop a physiologically based pharmacokinetic/pharmacodynamic (PBPK-PD) model of MBQ-167 to predict tumor growth inhibition follow…	: {"Decision"=>"Excluded"} | Reason: not a treatment
311	Perhexiline promotes HER3 ablation through receptor internalization and inhibits tumor growth	2015	Breast Cancer Res	1465-5411 (Print) 1465-5411	17	Ren, X. R. and Wang, J. and Osada, T. and Mook, R. A., Jr. and Morse, M. A. and Barak, L. S. and Lyerly, H. K. and Chen, W.		English	INTRODUCTION: Human epidermal growth factor receptor HER3 has been implicated in promoting the aggressiveness and metastatic potential of breast cancer. Upregulation of HER3 has been found to be a major mechanism underlying drug resistance to EGFR and HER2 tyrosine kinase inhibitors and to endocrine therapy in the treatment of breast cancer. Thus, agents that reduce HER3 expression at the plasma …	: {"Decision"=>"Included"} | Reason: targeted therapy,Data extraction done,second revision for data extraction done
312	The Discovery of a Dual TTK Protein Kinase/CDC2-Like Kinase (CLK2) Inhibitor for the Treatment of Triple Negative Breast Cancer Initiated from a Phenotypic Screen	2017	J Med Chem	0022-2623	60	Riggs, J. R. and Nagy, M. and Elsner, J. and Erdman, P. and Cashion, D. and Robinson, D. and Harris, R. and Huang, D. and Tehrani, L. and Deyanat-Yazdi, G. and Narla, R. K. and Peng, X. and Tran, T. and Barnes, L. and Miller, T. and Katz, J. and Tang, Y. and Chen, M. and Moghaddam, M. F. and Bahmanyar, S. and Pagarigan, B. and Delker, S. and LeBrun, L. and Chamberlain, P. P. and Calabrese, A. and…		English	Triple negative breast cancer (TNBC) remains a serious unmet medical need with discouragingly high relapse rates. We report here the synthesis and structure-activity relationship (SAR) of a novel series of 2,4,5-trisubstituted-7H-pyrrolo[2,3-d]pyrimidines with potent activity against TNBC tumor cell lines. These compounds were discovered from a TNBC phenotypic screen and possess a unique dual inh…	: {"Decision"=>"Included"} | Reason: Data extraction done,second revision for data extraction done
313	Development of a VLP-Based Vaccine Displaying an xCT Extracellular Domain for the Treatment of Metastatic Breast Cancer	2020	Cancers		12	Rolih, V. and Caldeira, J. and Bolli, E. and Salameh, A. and Conti, L. and Barutello, G. and Riccardo, F. and Magri, J. and Lamolinara, A. and Parra, K. and Valenzuela, P. and Francia, G. and Iezzi, M. and Pericle, F. and Cavallo, F.	<Go to ISI>://WOS:000549214900001		Metastatic breast cancer (MBC) is the leading cause of cancer death in women due to recurrence and resistance to conventional therapies. Thus, MBC represents an important unmet clinical need for new treatments. In this paper we generated a virus-like particle (VLP)-based vaccine (AX09) to inhibit de novo metastasis formation and ultimately prolong the survival of patients with MBC. To this aim, w…	: {"Decision"=>"Excluded"} | Reason: vaccine,Data extraction done
314	Follistatin is a metastasis suppressor in a mouse model of HER2-positive breast cancer	2017	Breast Cancer Research	1465-542X 1465-5411	19	Seachrist, D. D. and Sizemore, S. T. and Johnson, E. and Abdul-Karim, F. W. and Weber Bonk, K. L. and Keri, R. A.	https://www.embase.com/search/results?subaction=viewrecord&id=L616587720&from=export http://dx.doi.org/10.1186/s13058-017-0857-y	English	Background: Follistatin (FST) is an intrinsic inhibitor of activin, a member of the transforming growth factor-Î² superfamily of ligands. The prognostic value of FST and its family members, the follistatin-like (FSTL) proteins, have been studied in various cancers. However, these studies, as well as limited functional analyses of the FSTL proteins, have yielded conflicting results on the role of …	: {"Decision"=>"Excluded"} | Reason: not immuno or targeted therapy
315	Growth inhibitory and anti-metastatic activity of epithelial cell adhesion molecule targeted three-way junctional delta-5-desaturase siRNA nanoparticle for breast cancer therapy	2020	Nanomedicine-Nanotechnology Biology and Medicine	1549-9634	30	Shah, H. and Pang, L. Z. and Wang, H. Z. and Shu, D. and Qian, S. Y. and Sathish, V.	<Go to ISI>://WOS:000593924100005		8-Hydroxyoctanoic acid (8-HOA) produced through cyclooxygenase-2 (COX-2) catalyzed dihomo-gamma-linolenic acid (DGLA) peroxidation in delta-5-desaturase inhibitory (D5D siRNA) condition showed an inhibitory effect on breast cancer cell proliferation and migration. However, in vivo use of naked D5D siRNA was limited by off-target silencing and degradation by endonucleases. To overcome the limitati…	: {"Decision"=>"Excluded"} | Reason: not immuno or targeted therapy
316	Generation of a novel long-acting thymosin alpha1-Fc fusion protein and its efficacy for the inhibition of breast cancer in vivo	2018	Biomed Pharmacother	0753-3322	108	Shen, X. and Li, Q. and Wang, F. and Bao, J. and Dai, M. and Zheng, H. and Lao, X.		English	Thymosin alpha1 (TÎ±1) is a multifunctional polypeptide involved in immunoregulation, which universally exists in various organs. The clinical application, however, is limited because of its short half-life. The Fc domain of human IgG has functional properties, improving the affinity and serum half-life. In this study, we fused TÎ±1 to Fc domain of human IgG1 for generation of a novel long-acting…	: {"Decision"=>"Excluded"} | Reason: improving previous therapeutic method
317	Novel guanide-substituted compounds bind to CXCR4 and inhibit breast cancer metastasis	2014	Anticancer Drugs	0959-4973	25	Shepard, J. B. and Wilkinson, R. A. and Starkey, J. R. and Teintze, M.		English	CXCR4 has been shown to be overexpressed on breast cancer cells including the human MDA-MB-231 cell line. Cancer cells overexpressing the CXCR4 receptor are capable of undergoing metastasis to organs expressing high levels of CXCL12. We have synthesized numerous guanide, biguanide, phenylguanide, and naphthylguanide compounds that bind to CXCR4 at the CXCL12-binding site and thus should prevent C…	: {"Decision"=>"Excluded"} | Reason: not meet the criteria
318	Arctigenin Attenuates Breast Cancer Progression through Decreasing GM-CSF/TSLP/STAT3/Î²-Catenin Signaling	2020	Int J Mol Sci	1422-0067	21	Shi, H. and Zhao, L. and Guo, X. and Fang, R. and Zhang, H. and Dong, G. and Fu, J. and Yan, F. and Zhang, J. and Ning, Z. and Ma, Q. and Li, Z. and Li, C. and Dai, J. and Si, C. and Xiong, H.		English	Invasive breast cancer is highly regulated by tumor-derived cytokines in tumor microenvironment. The development of drugs that specifically target cytokines are promising in breast cancer treatment. In this study, we reported that arctigenin, a bioactive compound from Arctium lappa L., could decrease tumor-promoting cytokines GM-CSF, MMP-3, MMP-9 and TSLP in breast cancer cells. Arctigenin not on…	: {"Decision"=>"Excluded"} | Reason: not a treatment
319	Resveratrol Inhibits the Migration and Metastasis of MDA-MB-231 Human Breast Cancer by Reversing TGF-Î²1-Induced Epithelial-Mesenchymal Transition	2019	Molecules	1420-3049	24	Sun, Y. and Zhou, Q. M. and Lu, Y. Y. and Zhang, H. and Chen, Q. L. and Zhao, M. and Su, S. B.		English	Metastasis is a major cause of death in patients with breast cancer. In the process of cancer development, epithelial-mesenchymal transition (EMT) is crucial to promoting the invasion and migration of tumor cells. In a previous study, the role of resveratrol in migration and metastasis was investigated in MDA-MB-231 (MDA231) human breast cancer cells and a xenograft-bearing mouse model. Additiona…	: {"Decision"=>"Excluded"} | Reason: not immuno or targeted therapy
320	The Identification of Small Molecule Inhibitors That Reduce Invasion and Metastasis of Aggressive Cancers	2021	Int J Mol Sci	1422-0067	22	van de Merbel, A. F. and van Hooij, O. and van der Horst, G. and van Rijt-van de Westerlo, C. C. M. and van der Mark, M. H. and Cheung, H. and Kroon, J. and Verhaegh, G. W. and Tijhuis, J. and Wellink, A. and Maas, P. and ViÃ«tor, H. and Schalken, J. A. and van der Pluijm, G.		English	Transformed epithelial cells can activate programs of epithelial plasticity and switch from a sessile, epithelial phenotype to a motile, mesenchymal phenotype. This process is linked to the acquisition of an invasive phenotype and the formation of distant metastases. The development of compounds that block the acquisition of an invasive phenotype or revert the invasive mesenchymal phenotype into …	: {"Decision"=>"Included"} | Reason: Data extraction done,second revision for data extraction done
321	Multifunctional HER2-antibody conjugated polymeric nanocarrier-based drug delivery system for multi-drug-resistant breast cancer therapy	2014	ACS Appl Mater Interfaces	1944-8244	6	Vivek, R. and Thangam, R. and NipunBabu, V. and Rejeeth, C. and Sivasubramanian, S. and Gunasekaran, P. and Muthuchelian, K. and Kannan, S.		English	Nanotechnology-based medical approaches have made tremendous potential for enhancing the treatment efficacy with minimal doses of chemotherapeutic drugs against cancer. In this study, using tamoxifen (Tam), biodegradable antibody conjugated polymeric nanoparticles (NPs) was developed to achieve targeted delivery as well as sustained release of the drug against breast cancer cells. Poly(D,L-lactic…	: {"Decision"=>"Excluded"} | Reason: combination therapy,Chemo and targeted therapy
322	Neoadjuvant immunotherapy with chitosan and interleukin-12 to control breast cancer metastasis	2014	OncoImmunology	2162-402X 2162-4011	3	Vo, J. L. N. and Yang, L. and Kurtz, S. L. and Smith, S. G. and Koppolu, B. P. and Ravindranathan, S. and Zaharoff, D. A.	https://www.embase.com/search/results?subaction=viewrecord&id=L605567880&from=export http://dx.doi.org/10.4161/21624011.2014.968001	English	Metastasis accounts for approximately 90% of breast cancer-related deaths. Therefore, novel approaches which prevent or control breast cancer metastases are of significant clinical interest. Interleukin-12 (IL-12)-based immunotherapies have shown promise in controlling metastatic disease, yet modest responses and severe toxicities due to systemic administration of IL-12 in early trials have hinde…	: {"Decision"=>"Excluded"} | Reason: natural compond + combination therapy
323	Systemic Delivery of NAC-1 siRNA by Neuropilin-Targeted Polymersomes Sensitizes Antiangiogenic Therapy of Metastatic Triple-Negative Breast Cancer	2020	Biomacromolecules	1525-7797	21	Wang, H. Y. and Wang, X. H. and Zhang, Y. and Cheng, R. and Yuan, J. D. and Zhong, Z. Y.	<Go to ISI>://WOS:000599993400043		Antiangiogenic therapy with bevacizumab while being interesting for metastatic triple-negative breast cancer (mTNBC) is restrained by tumor hypoxia elevation and cancer stem cell enrichment. Here, we find that neuropilin-1 (NRP-1)-targeted delivery of nucleus accumbens-associated protein-1 (NAC-1) siRNA mediated by tLyP-1 peptide-functionalized chimaeric polymersomes (tLyP-1-Ps) effectively sensi…	: {"Decision"=>"Excluded"} | Reason: improving previous therapeutic method
324	A specific peptide ligand-modified lipid nanoparticle carrier for the inhibition of tumor metastasis growth	2013	Biomaterials	0142-9612	34	Wang, Z. and Yu, Y. and Dai, W. and Cui, J. and Wu, H. and Yuan, L. and Zhang, H. and Wang, X. and Wang, J. and Zhang, X. and Zhang, Q.		English	Tumor metastasis accounts for 90% of cancer-associated deaths and is almost inaccessible by chemotherapy, surgical operation or radiotherapy. Here, a tumor metastasis-specific nanocarrier system has been constructed by modification of stealth lipid nanoparticles with a specific peptide ligand. Highly metastatic breast cancer MDA-MB-231 that stably expressed luciferase (MDA-MB-231/Luc) was used as…	: {"Decision"=>"Excluded"}| Reason: not immuno or targeted therapy
325	The novel Jab1 inhibitor CSN5i-3 suppresses cell proliferation and induces apoptosis in human breast cancer cells	2019	Neoplasma	0028-2685 (Print) 0028-2685	66	Xiao, H. and Claret, F. X. and Shen, Q.		English	Jab1 is a vital subunit of the CSN family and is reported to be overexpressed in numerous cancer types. Due to the importance of Jab1/CSN5 in cancer cell proliferation and survival, Jab1 is considered a promising therapeutic target. Therefore, we evaluated the anticancer effect of the novel Jab1 inhibitor CSN5i-3 in breast cancer cells. In our study, we found that Jab1 was overexpressed in breast…	: {"Decision"=>"Included"} | Reason: Data extraction done,second revision for data extraction done
326	Primary tumor and pre-metastatic niches co-targeting "peptides-lego" hybrid hydroxyapatite nanoparticles for metastatic breast cancer treatment	2018	Biomaterials Science	2047-4830	6	Xiong, H. and Du, S. and Zhang, P. and Jiang, Z. J. and Zhou, J. P. and Yao, J.	<Go to ISI>://WOS:000448405200006		Both tumor metastasis resisting therapy (TMRT) and tumor metastasis targeting therapy (TMTT) attempt to improve tumor metastasis treatment, but they are limited by dynamic metastatic escape or insufficient micrometastases drug accumulation, respectively. Doxorubicin (DOX)-loaded functional peptide combination (PMC)-modified hydroxyapatite (HP) multi-mode nanoparticles (DPH) were developed to real…	: {"Decision"=>"Excluded"} | Reason: improving previous therapeutic method
327	Drug sensitivity research of mTOR inhibitor on breast cancer stem cells	2015	National Medical Journal of China	0376-2491	95	Yan, L. and Xiaobei, Z. and Peng, L. and Jin, Z.	https://www.embase.com/search/results?subaction=viewrecord&id=L605580471&from=export http://dx.doi.org/10.3760/cma.j.issn.0376-2491.2015.24.008	Chinese	Objective: To test the antitumor effects of the mTOR inhibitor everolimus in breast cancer stem cells and total cells in vitro and in vivo. Methods: In vitro studies, we sorted ESA+ CD44+ CD24-/low cells as stem cells using flow cytometry from primary breast cancer cells. Apoptosis and the cell cycle distributions of stem cells were examined by flow cytometry. The tumorigenicity of stem cells aft…	: {"Decision"=>"Excluded"} | Reason: NO PDF in english
328	Design and optimization of novel hydroxamate-based histone deacetylase inhibitors of Bis-substituted aromatic amides bearing potent activities against tumor growth and metastasis	2014	J Med Chem	0022-2623	57	Yang, F. and Zhang, T. and Wu, H. and Yang, Y. and Liu, N. and Chen, A. and Li, Q. and Li, J. and Qin, L. and Jiang, B. and Wang, X. and Pang, X. and Yi, Z. and Liu, M. and Chen, Y.		English	Histone deacetylases (HDACs) are one of the most promising drug targets for cancer therapy, and since more than 90% of all cancer-related deaths are associated with tumor metastasis, developing strategies to inhibit tumor metastasis while retaining anti-tumor growth activity are of great interest. Herein we demonstrated the design and identification of a series of novel hydroxamate-based HDAC inh…	: {"Decision"=>"Excluded"} | Reason: not immuno or targeted therapy
329	Celastrol inhibits cancer metastasis by suppressing M2-like polarization of macrophages	2018	Biochem Biophys Res Commun	0006-291x	503	Yang, Y. and Cheng, S. and Liang, G. and Honggang, L. and Wu, H.		English	In recent years, a large amount of clinical and experimental data has shown that M2-like polarized tumor-associated macrophages (TAMs) play an important role in cancer metastasis. Therefore, TAMs, especially M2-like TAMs is a promising target for anti-tumor metastasis therapy. Here, we found that celastrol dose-dependently suppressed IL-13 induced CD206 expression both in RAW264.7 and in primary …	: {"Decision"=>"Excluded"} | Reason: not immuno or targeted therapy
330	Bispecific CD3-HAC carried by E1A-engineered mesenchymal stromal cells against metastatic breast cancer by blocking PD-L1 and activating T cells	2019	Journal of Hematology & Oncology	1756-8722	12	Yang, Y. Y. and Zhang, X. L. and Lin, F. Z. and Xiong, M. S. and Fan, D. M. and Yuan, X. F. and Lu, Y. and Song, Y. W. and Zhang, Y. Z. and Hao, M. and Ye, Z. and Zhang, Y. J. and Wang, J. X. and Xiong, D. S.	<Go to ISI>://WOS:000466013900003		BackgroundPD-1/PD-L1 blockade can confer durable benefits in the treatment of metastatic cancers, but the response rate remains modest and potential adverse effects occur sometimes. Concentrating immunotherapeutic agents at the site of disease was believed to break local immune tolerance and reduce systemic toxicity. E1A-engineered mesenchymal stromal cell (MSC.E1A) was an attractive transfer sys…	: {"Decision"=>"Excluded"}| Reason: not immuno or targeted therapy
331	Discovery of an Orally Selective Inhibitor of Signal Transducer and Activator of Transcription 3 Using Advanced Multiple Ligand Simultaneous Docking	2017	J Med Chem	0022-2623	60	Yu, W. and Li, C. and Zhang, W. and Xia, Y. and Li, S. and Lin, J. Y. and Yu, K. and Liu, M. and Yang, L. and Luo, J. and Chen, Y. and Sun, H. and Kong, L.		English	Targeting signal transducer and activator of transcription 3 (STAT3) is a potential anticancer strategy. However, STAT3 inhibitors with good selectivity and bioavailability are rare. The aim of this study was to discover selective direct STAT3 inhibitors with good druglikeness. By the advanced multiple ligand simultaneous docking (AMLSD) method, compound 9 was designed as an orally bioavailable S…	: {"Decision"=>"Included"} | Reason: Data extraction done,second revision for data extraction done
332	CXCR4-Targeted and Redox Responsive Dextrin Nanogel for Metastatic Breast Cancer Therapy	2017	Biomacromolecules	1525-7797	18	Zhang, F. R. and Gong, S. M. and Wu, J. and Li, H. P. and Oupicky, D. and Sun, M. J.	<Go to ISI>://WOS:000403387100012		The unsatisfied results of cancer therapy are caused by many issues and metastasis of cancer cells is one of the major challenge. It has been reported that inhibiting the SDF1/CXCR4 interaction can significantly reduce the metastasis of breast cancer cells to regional lymph nodes and lung. Herein, a nanogel system equipped with the FDA-approved CXCR4 antagonist AMD3100 was developed and evaluated…	: {"Decision"=>"Excluded"} | Reason: improving previous therapeutic method
333	Cargo-free immunomodulatory nanoparticles combined with anti-PD-1 antibody for treating metastatic breast cancer	2021	Biomaterials	0142-9612	269	Zhang, Y. N. and Hughes, K. R. and Raghani, R. M. and Ma, J. and Orbach, S. and Jeruss, J. S. and Shea, L. D.	<Go to ISI>://WOS:000617938500001		The presence of immunosuppressive innate immune cells such as myeloid derived suppressor cells (MDSCs), Ly6C-high monocytes, and tumor-associated macrophages (TAMs) at a tumor can inhibit effector T cell and NK cell function. Immune checkpoint blockade using anti-PD-1 antibody aims to overcome the immune suppressive environment, yet only a fraction of patients responds. Herein, we test the hypoth…	: {"Decision"=>"Excluded"} | Reason: combination therapy
334	XIAOPI formula inhibits the pre-metastatic niche formation in breast cancer via suppressing TAMs/CXCL1 signaling	2020	Cell Communication and Signaling		18	Zheng, Y. F. and Wang, N. and Wang, S. Q. and Yang, B. W. and Situ, H. L. and Zhong, L. D. and Lin, Y. and Wang, Z. Y.	<Go to ISI>://WOS:000522414000001		Background Recent findings suggested that premetastatic niche (PMN) is a prerequisite in mediating cancer metastasis. Previously we demonstrated that XIAOPI formula could inhibit breast cancer lung metastasis via inhibiting tumor associated macrophages (TAMs)-secreted CXCL1. Herein, we aimed to explore the effects of XIAOPI formula on preventing breast cancer PMN formation and its underlying mole…	: {"Decision"=>"Excluded"} | Reason: not immuno or targeted therapy
335	Para-toluenesulfonamide, a novel potent carbonic anhydrase inhibitor, improves hypoxia-induced metastatic breast cancer cell viability and prevents resistance to Î±PD-1 therapy in triple-negative breast cancer	2023	Biomed. Pharmacother.	["1950-6007", "0753-3322"]	167	Chen, H.-Y. and Lin, C.-E. and Wu, S.-C. and Yang, Z.-Y. and Chiang, Y.-F. and Huang, K.-C. and Wang, K.-L. and Ali, M. and Shieh, T.-M. and Chang, H.-Y. and Huang, T.-C. and Hsia, S.-M.	https://www.embase.com/search/results?subaction=viewrecord&id=L2027171068&from=export U2 - L2027171068	English	Overexpression of the hypoxia-induced transmembrane enzyme carbonic anhydrase IX (CA9) has been associated with poor prognosis and chemoresistance in aggressive breast cancer. This study aimed to investigate the involvement of CA9 in the anti-tumor activity of para-toluenesulfonamide (PTS) and elucidate its mechanism of action against breast cancer both in vitro and in vivo. MCF-7 and MDA-MB-231 …	: {"Decision"=>"Included"} | Reason: Not a new drug
336	Disintegrin-like Protein Strategy to Inhibit Aggressive Triple-Negative Breast Cancer	2023	Int. J. Mol. Sci.	["1422-0067", "1661-6596"]	24	Limam, I. and Abdelkarim, M. and El Ayeb, M. and Crepin, M. and Marrakchi, N. and Di Benedetto, M.	https://www.embase.com/search/results?subaction=viewrecord&id=L2024880115&from=export U2 - L2024880115	English	Venoms are a rich source of bioactive compounds, and among them is leberagin-C (Leb-C), a disintegrin-like protein derived from the venom of Macrovipera lebetina transmediterrannea snakes. Leb-C has shown promising inhibitory effects on platelet aggregation. Previous studies have demonstrated that this SECD protein specifically targets Î±5Î²1, Î±vÎ²3, and Î±vÎ²6 integrins through a mimic mechanis…	: {"Decision"=>"Included"} | Reason: Not immunotherapy
337	Discovery of unglycosylated indolocarbazoles as ROCK2 isoform-selective inhibitors for the treatment of breast cancer metastasis	2023	Eur. J. Med. Chem.	["1768-3254", "0223-5234"]	250	Wang, J. and Gao, T. and Ma, Y. and Zhang, Y. and Yi, Y. and Yan, F. and Cheng, Z. and Yu, Y. and Li, J. and Chen, Z. and Ding, W. and Ma, Z.	https://www.embase.com/search/results?subaction=viewrecord&id=L2022613804&from=export U2 - L2022613804	English	Breast cancer metastasis is a major challenge in clinical therapy because of the absence of effective treatments. Rho-associated coiled-coil kinase (ROCK), which is essential for cell invasion and migration, has recently been suggested as a potential target for the treatment of cancer metastasis. Herein, we report the structureâˆ’activity relationships (SAR) of indolocarbazoles against ROCK2 and …	: {"Decision"=>"Included"} | Reason: targeted therapy
338	Antitumor effect of CAR-T cells targeting transmembrane tumor necrosis factor alpha combined with PD-1 mAb on breast cancers	2023	J. Immunother. Cancer	2051-1426	11	Ba, H. and Dai, Z. and Zhang, Z. and Zhang, P. and Yin, B. and Wang, J. and Li, Z. and Zhou, X.	https://www.embase.com/search/results?subaction=viewrecord&id=L2022575797&from=export U2 - L2022575797	English	Background Our previous study showed that transmembrane tumor necrosis factor alpha (tmTNF-Î±) is overexpressed in primary breast cancers including triple-negative breast cancers (TNBCs). Chimeric antigen receptor engineered-T (CAR-T) cells have been successfully used mainly in B-cell malignancies. Methods We generated CAR-T cells targeting tmTNF-Î± but not secreted tumor necrosis factor alpha an…	: {"Decision"=>"Included"} | Reason: not TNBC
339	CST6 protein and peptides inhibit breast cancer bone metastasis by suppressing CTSB activity and osteoclastogenesis.	2021	Theranostics	1838-7640 (Electronic)	11	Li X and Liang Y and Lian C and Peng F and Xiao Y and He Y and Ma C and Wang Y and Zhang P and Deng Y and Su Y and Luo C and Kong X and Yang Q and Liu T and Hu G	https://pubmed.ncbi.nlm.nih.gov/34815788/	English	Background: Bone metastasis is a frequent symptom of breast cancer and current targeted therapy has limited efficacy. Osteoclasts play critical roles to drive osteolysis and metastatic outgrowth of tumor cells in bone. Previously we identified CST6 as a secretory protein significantly downregulated in bone-metastatic breast cancer cells. Functional analysis showed that CST6 suppresses breast-to-b…	: {"Decision"=>"Included"} | Reason: not a drug evaluation
340	Anti-TGF-Î²/PD-L1 bispecific antibody promotes T cell infiltration and exhibits enhanced antitumor activity in triple-negative breast cancer.	2022	Journal for immunotherapy of cancer	2051-1426 (Electronic)	10	Yi M and Wu Y and Niu M and Zhu S and Zhang J and Yan Y and Zhou P and Dai Z and Wu K	https://pubmed.ncbi.nlm.nih.gov/36460337/	English	BACKGROUND: Agents blocking programmed cell death protein 1/programmed death-ligand 1 (PD-1/PD-L1) have been approved for triple-negative breast cancer (TNBC). However, the response rate of anti-PD-1/PD-L1 is still unsatisfactory, partly due to immunosuppressive factors such as transforming growth factor-beta (TGF-Î²). In our previous pilot study, the bispecific antibody targeting TGF-Î² and muri…	: {"Decision"=>"Included"} | Reason: Data extraction done,second revision for data extraction done
341	TGFB2-AS1 inhibits triple-negative breast cancer progression via interaction with SMARCA4 and regulating its targets TGFB2 and SOX2.	2022	Proceedings of the National Academy of Sciences of the United States of America	1091-6490 (Electronic)	119	Zhou C and Wang D and Li J and Wang Q and Wo L and Zhang X and Hu Z and Wang Z and Zhan M and He M and Hu G and Chen X and Shen K and Chen GQ and Zhao Q	https://pubmed.ncbi.nlm.nih.gov/36126099/	English	Triple-negative breast cancer (TNBC) is the most challenging breast cancer subtype for its high rates of relapse, great metastatic potential, and short overall survival. How cancer cells acquire metastatic potency through the conversion of noncancer stem-like cells into cancer cells with stem-cell properties is poorly understood. Here, we identified the long noncoding RNA (lncRNA) TGFB2-AS1 as an…	: {"Decision"=>"Included"} | Reason: Not immunotherapy
342	Antitumor Effect of Demethylzeylasteral (T-96) on Triple-Negative Breast Cancer via LSD1-Mediate Epigenetic Mechanisms.	2022	Analytical cellular pathology (Amsterdam)	2210-7185 (Electronic)	2022	Shen Z and Gu Y and Jiang R and Qian H and Li S and Xu L and Gu W and Zuo Y	https://pubmed.ncbi.nlm.nih.gov/36276611/	English	Background and Purpose. Breast cancer ranks first in the incidence of female tumors. Triple-negative breast cancer (TNBC), one type of breast cancer, is more aggressive and has a worse prognosis. Demethylzeylasteral (T-96) is isolated from Tripterygium wilfordii Hook F. Our previous study found that T96 could inhibit TNBC invasion via suppressing the canonical and noncanonical TGF-Î² signaling pa…	: {"Decision"=>"Included"} | Reason: Not immunotherapy
343	Targeting Mcl-1 by a small molecule NSC260594 for triple-negative breast cancer therapy.	2023	Scientific reports	2045-2322 (Electronic)	13	Dong S and Matossian MD and Yousefi H and Khosla M and Collins-Burow BM and Burow ME and Alahari SK	https://pubmed.ncbi.nlm.nih.gov/37481672/	English	Triple-negative breast cancers (TNBCs) are aggressive forms of breast cancer and tend to grow and spread more quickly than most other types of breast cancer. TNBCs can neither be targeted by hormonal therapies nor the antibody trastuzumab that targets the HER2 protein. There are urgent unmet medical needs to develop targeted drugs for TNBCs. We identified a small molecule NSC260594 from the NCI d…	: {"Decision"=>"Included"} | Reason: targeted therapy
344	Bispecific antibody targeting TROP2xCD3 suppresses tumor growth of triple negative breast cancer	2021	J. Immunother. Cancer	2051-1426	9	Liu, H. and Bai, L. and Huang, L. and Ning, N. and Li, L. and Li, Y. and Dong, X. and Du, Q. and Xia, M. and Chen, Y. and Zhao, L. and Li, Y. and Meng, Q. and Wang, J. and Duan, Y. and Ming, J. and Yuan, A.Q. and Yang, X.-P.	https://www.embase.com/search/results?subaction=viewrecord&id=L636144582&from=export U2 - L636144582	English	Background Triple negative breast cancer (TNBC) is a subtype of breast cancers with poor prognosis and targeted drug therapies are limited. To develop novel and efficacious therapies for TNBC, we developed a bispecific antibody F7AK3 that recognizes both trophoblast cell surface antigen 2 (TROP2) and CD3 and evaluated its antitumor activities both in vitro and in vivo. Methods The binding affinit…	: {"Decision"=>"Included"} | Reason: targeted therapy
345	Discovery, Synthesis, and Evaluation of Highly Selective Vascular Endothelial Growth Factor Receptor 3 (VEGFR3) Inhibitor for the Potential Treatment of Metastatic Triple-Negative Breast Cancer	2021	J. Med. Chem.	["1520-4804", "0022-2623"]	64	Li, Y. and Yang, G. and Zhang, J. and Tang, P. and Yang, C. and Wang, G. and Chen, J. and Liu, J. and Zhang, L. and Ouyang, L.	https://www.embase.com/search/results?subaction=viewrecord&id=L2014265158&from=export U2 - L2014265158	English	We herein report the identification, structural optimization, and structure-activity relationship of thieno[2,3-d]pyrimidine derivatives as a novel kind of selective vascular endothelial growth factor receptor 3 (VEGFR3) inhibitors. N-(4-Chloro-3-(trifluoromethyl)phenyl)-4-(6-(4-(4-methylpiperazin-1-yl)phenyl)thieno[2,3-d]pyrimidin-4-yl)piperazine-1-carboxamide (38k) was the most potent VEGFR3 in…	: {"Decision"=>"Included"} | Reason: Data extraction done,second revision for data extraction done
346	Discovery of YH677 as a cancer stemness inhibitor that suppresses triple-negative breast cancer growth and metastasis by regulating the TGFÎ² signaling pathway.	2023	Cancer letters	1872-7980 (Electronic)	560	Zhang Y and Chen J and Mi D and Ling J and Li H and He P and Liu N and Chen Q and Chen Y and Huang L	https://pubmed.ncbi.nlm.nih.gov/36965539/	English	Triple-negative breast cancer (TNBC) has a poor prognosis due to the lack of specific and highly effective therapeutic agents. Cancer stem cells (CSCs) are one of the main factors contributing to TNBC relapse and metastasis. Therefore, targeting CSCs selectively with small molecules is a novel strategy for drug development. In this study, the natural product harmine (HM) was identified as a hit c…	: {"Decision"=>"Included"} | Reason: Data extraction done,second revision for data extraction done
347	A specific RAGE-binding peptide inhibits triple negative breast cancer growth through blocking of Erk1/2/NF-ÎºB pathway.	2023	European journal of pharmacology	1879-0712 (Electronic)	954	Dai X and Hou Y and Deng T and Lin G and Cao Y and Yu G and Wei W and Zheng Q and Huang L and Ma S	https://pubmed.ncbi.nlm.nih.gov/37380046/	English	Triple-negative breast cancer (TNBC) is an aggressive cancer that poses a significant threat to women's health. Unfortunately, the lack of clinical targets leads the poor clinical outcomes in TNBC. Many cancers demonstrate overexpression of receptor for advanced glycation end products (RAGE), which can contribute to cancer progression. Despite the potential therapeutic value of blocking RAGE for …	: {"Decision"=>"Included"} | Reason: Data extraction done,second revision for data extraction done
348	Inhibition of growth and metastasis of breast cancer by targeted delivery of 17-hydroxy-jolkinolide B via hyaluronic acid-coated liposomes	2021	Carbohydr Polym	1879-1344	257	Liu, D. and Zhang, Q. and Wang, J. and Guan, S. and Cai, D. and Liu, J.	https://www.embase.com/search/results?subaction=viewrecord&id=L634213426&from=export U2 - L634213426	English	Hyaluronic acid (HA)-coated liposomes were designed for the targeted delivery of 17-hydroxy-jolkinolide B (HA-Lip-HJB). HA-Lip-HJB had a particle size of 130.8 Â± 1.9 nm, zeta potential of -52.36 Â± 1.91 mV, and encapsulation efficiency of 89.2 Â± 1.5 %. In vitro cell experiments indicated that modification of HA-Lip-HJB increased its cytotoxicity and cellular uptake via CD44 receptor-mediated en…	: {"Decision"=>"Included"} | Reason: Not immunotherapy
349	Selective HDAC3 Inhibitors with Potent In Vivo Antitumor Efficacy against Triple-Negative Breast Cancer.	2023	Journal of medicinal chemistry	1520-4804 (Electronic)	66	Pulya S and Himaja A and Paul M and Adhikari N and Banerjee S and Routholla G and Biswas S and Jha T and Ghosh B	https://pubmed.ncbi.nlm.nih.gov/37660352/	English	HDAC3 modulation shows promise for breast cancer, including triple-negative cases. Novel pyrazino-hydrazide-based HDAC3 inhibitors were designed and synthesized. Lead compound 4i exhibited potent HDAC3 inhibition (IC(50) = 14 nM) with at least 121-fold selectivity. It demonstrated strong cytotoxicity against triple-negative breast cancer cells (IC(50): 0.55 Î¼M for 4T1, 0.74 Î¼M for MDA-MB-231) w…	: {"Decision"=>"Included"} | Reason: targeted therapy
350	The novel STAT3 inhibitor WZ-2-033 causes regression of human triple-negative breast cancer and gastric cancer xenografts.	2022	Acta pharmacologica Sinica	1745-7254 (Electronic)	43	Zhong Y and Deng L and Shi S and Huang QY and Ou-Yang SM and Mo JS and Zhu K and Qu XM and Liu PQ and Wang YX and Zhang XL	https://pubmed.ncbi.nlm.nih.gov/34267347/	English	Hyperactive signal transducer and activator of transcription 3 (STAT3) signaling is frequently detected in human triple-negative breast cancer (TNBC) and gastric cancer, leading to uncontrolled tumor growth, resistance to chemotherapy, and poor prognosis. Thus, inhibition of STAT3 signaling is a promising therapeutic approach for both TNBC and gastric cancer, which have high incidences and mortal…	: {"Decision"=>"Included"} | Reason: targeted therapy
351	Tocilizumab inhibits IL-8 and the proangiogenic potential of triple negative breast cancer cells.	2021	Molecular carcinogenesis	1098-2744 (Electronic)	60	Alraouji NN and Aboussekhra A	https://pubmed.ncbi.nlm.nih.gov/33264466/	English	Triple-negative breast cancer (TNBC) is the most aggressive subtype of the disease with lack of recognized molecular targets for therapy. TNBC cells are known to secrete high levels of the proinflammatory cytokines interleukin-6 (IL-6) and IL-8, which promote angiogenesis and favor the growth and spread of the disease. In the present study, we have shown that the humanized anti-IL-6 receptor toci…	: {"Decision"=>"Included"} | Reason: not a drug evaluation
352	Anti-GD2 antibody dinutuximab inhibits triple-negative breast tumor growth by targeting GD2(+) breast cancer stem-like cells.	2021	Journal for immunotherapy of cancer	2051-1426 (Electronic)	9	Ly S and Anand V and El-Dana F and Nguyen K and Cai Y and Cai S and Piwnica-Worms H and Tripathy D and Sahin AA and Andreeff M and Battula VL	https://pubmed.ncbi.nlm.nih.gov/33722905/	English	BACKGROUND: Triple-negative breast cancer (TNBC) is the most aggressive breast cancer subtype with no effective standard therapy. Breast cancer stem-like cells (BCSCs) in primary TNBCs are reported to be responsible for metastatic spread of the disease and resistance to chemotherapy, but no available therapeutic tools target BCSCs. We previously reported that the ganglioside GD2 is highly express…	: {"Decision"=>"Included"} | Reason: Not a new drug
353	Small molecule nitroalkenes inhibit RAD51-mediated homologous recombination and amplify triple-negative breast cancer cell killing by DNA-directed therapies.	2023	Redox biology	2213-2317 (Electronic)	66	Hong L and Braden DC and Zhao Y and Skoko JJ and Chang F and Woodcock SR and Uvalle C and Casey A and Wood K and Salvatore SR and Asan A and Harkness T and Fagunloye A and Razzaghi M and Straub A and Spies M and Brown DD and Lee AV and Schopfer F and Freeman BA and Neumann CA	https://pubmed.ncbi.nlm.nih.gov/37633047/	English	Nitro fatty acids (NO(2)-FAs) are endogenously generated lipid signaling mediators from metabolic and inflammatory reactions between conjugated diene fatty acids and nitric oxide or nitrite-derived reactive species. NO(2)-FAs undergo reversible Michael addition with hyperreactive protein cysteine thiolates to induce posttranslational protein modifications that can impact protein function. Herein,…	: {"Decision"=>"Included"} | Reason: Not immunotherapy
354	Pirfenidone suppressed triple-negative breast cancer metastasis by inhibiting the activity of the TGF-Î²/SMAD pathway.	2023	Journal of cellular and molecular medicine	1582-4934 (Electronic)	27	Luo D and Zeng X and Zhang S and Li D and Cheng Z and Wang Y and Long J and Hu Z and Long S and Zhou J and Zhang S and Zeng Z	https://pubmed.ncbi.nlm.nih.gov/36651490/	English	Among breast cancer patients, metastases are the leading cause of death. Despite decades of effort, little progress has been made to improve the treatment of breast cancer metastases, especially triple-negative breast cancer (TNBC). The extracellular matrix plays an important role in tumour growth and metastasis by causing its deposition, remodelling, and signalling. As we know, the process of fi…	: {"Decision"=>"Included"} | Reason: Not a new drug
355	Alteration of MDM2 by the Small Molecule YF438 Exerts Antitumor Effects in Triple-Negative Breast Cancer.	2021	Cancer research	1538-7445 (Electronic)	81	Shan P and Yang F and Qi H and Hu Y and Zhu S and Sun Z and Zhang Z and Wang C and Hou C and Yu J and Wang L and Zhou Z and Li P and Zhang H and Wang K	https://pubmed.ncbi.nlm.nih.gov/33985974/	English	Triple-negative breast cancer (TNBC) exhibits a high mortality rate and is the most aggressive subtype of breast cancer. As previous studies have shown that histone deacetylases (HDAC) may represent molecular targets for TNBC treatment, we screened a small library of synthetic molecules and identified a potent HDAC inhibitor (HDACi), YF438, which exerts effective anti-TNBC activity both in vitro …	: {"Decision"=>"Excluded"}| Reason: vaccines
356	PAK inhibitor FRAX486 decreases the metastatic potential of triple-negative breast cancer cells by blocking autophagy.	2024	British journal of cancer	1532-1827 (Electronic)	130	Lyu L and Li H and Lu K and Jiang S and Li H	https://pubmed.ncbi.nlm.nih.gov/38110664/	English	BACKGROUND: Triple-negative breast cancer (TNBC) is a unique breast cancer subtype with a high risk of metastasis and recurrence and a poor prognosis. Epithelial-mesenchymal transition (EMT) endows epithelial cells with the ability to move to distant sites, which is essential for the metastasis of TNBC to organs, including the lung. Autophagy, an intracellular degradation process that involves fo…	: {"Decision"=>"Included"} | Reason: Data extraction done,second revision for data extraction done
357	Design, Synthesis, and Biological Activity of Marinacarboline Analogues as STAT3 Pathway Inhibitors for Docetaxel-Resistant Triple-Negative Breast Cancer.	2023	Journal of medicinal chemistry	1520-4804 (Electronic)	66	Byun WS and Lim H and Hong J and Bae ES and Lee SB and Kim Y and Lee J and Lee SK and Hong S	https://pubmed.ncbi.nlm.nih.gov/36786551/	English	Metastatic triple-negative breast cancer (mTNBC) is a fatal type of breast cancer (BC), and signal transducer and activator of transcription 3 (STAT3) has emerged as an effective target for mTNBC. In the present study, compound MC0704 was found to be a novel synthetic STAT3 pathway inhibitor, and its potential antitumor activity was demonstrated using in vitro and in vivo models in docetaxel-resi…	: {"Decision"=>"Included"} | Reason: targeted therapy
358	Discovery of a Novel Src Homology-2 Domain Containing Protein Tyrosine Phosphatase-2 (SHP2) and Cyclin-Dependent Kinase 4 (CDK4) Dual Inhibitor for the Treatment of Triple-Negative Breast Cancer.	2022	Journal of medicinal chemistry	1520-4804 (Electronic)	65	Chen X and Shu C and Li W and Hou Q and Luo G and Yang K and Wu X	https://pubmed.ncbi.nlm.nih.gov/35447031/	English	The treatment of triple-negative breast cancer (TNBC) remains a huge clinical challenge and dual-targeted small-molecule drugs might provide new therapeutic options for this type of breast cancer. In this work, we discovered a series of SHP2 and CDK4 dual inhibitors through a fused pharmacophore strategy and structural optimization. Notably, lead compound 10 with excellent SHP2 (IC(50) = 4.3 nM) …	: {"Decision"=>"Included"} | Reason: targeted therapy
359	Microtubule Acetylation-Specific Inhibitors Induce Cell Death and Mitotic Arrest via JNK/AP-1 Activation in Triple-Negative Breast Cancer Cells.	2023	Molecules and cells	0219-1032 (Electronic)	46	Ahn S and Kwon A and Oh Y and Rhee S and Song WK	https://pubmed.ncbi.nlm.nih.gov/36794420/	English	Microtubule acetylation has been proposed as a marker of highly heterogeneous and aggressive triple-negative breast cancer (TNBC). The novel microtubule acetylation inhibitors GM-90257 and GM-90631 (GM compounds) cause TNBC cancer cell death but the underlying mechanisms are currently unknown. In this study, we demonstrated that GM compounds function as anti-TNBC agents through activation of the …	: {"Decision"=>"Included"} | Reason: targeted therapy
360	Discovery of Novel Dual-Target Inhibitor of Bromodomain-Containing Protein 4/Casein Kinase 2 Inducing Apoptosis and Autophagy-Associated Cell Death for Triple-Negative Breast Cancer Therapy.	2021	Journal of medicinal chemistry	1520-4804 (Electronic)	64	Zhang J and Tang P and Zou L and Zhang J and Chen J and Yang C and He G and Liu B and Liu J and Chiang CM and Wang G and Ye T and Ouyang L	https://pubmed.ncbi.nlm.nih.gov/34908415/	English	Bromodomain-containing protein 4 (BRD4) is an attractive epigenetic target in human cancers. Inhibiting the phosphorylation of BRD4 by casein kinase 2 (CK2) is a potential strategy to overcome drug resistance in cancer therapy. The present study describes the synthesis of multiple BRD4-CK2 dual inhibitors based on rational drug design, structure-activity relationship, and in vitro and in vivo eva…	: {"Decision"=>"Included"} | Reason: targeted therapy
361	Discovery of Novel Fedratinib-Based HDAC/JAK/BRD4 Triple Inhibitors with Remarkable Antitumor Activity against Triple Negative Breast Cancer.	2023	Journal of medicinal chemistry	1520-4804 (Electronic)	66	Zhao C and Zhang Y and Zhang J and Li S and Liu M and Geng Y and Liu F and Chai Q and Meng H and Li M and Li J and Zheng Y and Zhang Y	https://pubmed.ncbi.nlm.nih.gov/37796543/	English	Multitarget HDAC inhibitors capable of simultaneously blocking the BRD4-LIFR-JAK1-STAT3 signaling pathway hold great potential for the treatment of TNBC and other solid tumors. Herein, novel Fedratinib-based multitarget HDAC inhibitors were rationally designed, synthesized, and biologically evaluated, among which compound 25ap stood out as a potent HDAC/JAK/BRD4 triple inhibitor. Satisfyingly, co…	: {"Decision"=>"Included"} | Reason: targeted therapy
362	Design, synthesis, and biological evaluation of novel 4,4'-bipyridine derivatives acting as CDK9-Cyclin T1 protein-protein interaction inhibitors against triple-negative breast cancer.	2023	European journal of medicinal chemistry	1768-3254 (Electronic)	261	Gao G and Li J and Cao Y and Li X and Qian Y and Wang X and Li M and Qiu Y and Wu T and Wang L and Fang M	https://pubmed.ncbi.nlm.nih.gov/37837671/	English	Cyclin-dependent kinase 9 (CDK9) is directly related to tumor development in triple-negative breast cancer (TNBC) patients. Increased CDK9 is significantly associated with poor patient prognosis, while inhibiting CDK9-Cyclin T1 protein-protein interaction has recently been demonstrated as a new approach to TNBC treatment. Herein, we synthesized a novel class of 4,4'-bipyridine derivatives as pote…	: {"Decision"=>"Included"} | Reason: Data extraction done,second revision for data extraction done
363	A novel Fc-engineered cathepsin D-targeting antibody enhances ADCC, triggers tumor-infiltrating NK cell recruitment, and improves treatment with paclitaxel and enzalutamide in triple-negative breast cancer.	2024	Journal for immunotherapy of cancer	2051-1426 (Electronic)	12	Desroys du Roure P and Lajoie L and Mallavialle A and Alcaraz LB and Mansouri H and Fenou L and Garambois V and Rubio L and David T and Coenon L and BoissiÃ¨re-Michot F and Chateau MC and Ngo G and Jarlier M and Villalba M and Martineau P and Laurent-Matha V and Roger P and Guiu S and ChardÃ¨s T and Gros L and Liaudet-Coopman E	https://pubmed.ncbi.nlm.nih.gov/38290768/	English	INTRODUCTION: Triple-negative breast cancer (TNBC) prognosis is poor. Immunotherapies to enhance the antibody-induced natural killer (NK) cell antitumor activity are emerging for TNBC that is frequently immunogenic. The aspartic protease cathepsin D (cath-D), a tumor cell-associated extracellular protein with protumor activity and a poor prognosis marker in TNBC, is a prime target for antibody-ba…	: {"Decision"=>"Included"} | Reason: Data extraction done,second revision for data extraction done
364	A novel cystathionine Î³-lyase inhibitor, I194496, inhibits the growth and metastasis of human TNBC via downregulating multiple signaling pathways.	2021	Scientific reports	2045-2322 (Electronic)	11	Liu Y and Wang L and Zhang X and Deng Y and Pan L and Li H and Shi X and Wang T	https://pubmed.ncbi.nlm.nih.gov/33903672/	English	Triple-negative breast cancer (TNBC) is a high-risk subtype of breast cancer with high capacity for metastasis and lacking of therapeutic targets. Our previous studies indicated that cystathionine Î³-lyase (CSE) may be a new target related to the recurrence or metastasis of TNBC. Downregulation of CSE could inhibit the growth and metastasis of TNBC. The purpose of this study was to investigate th…	: {"Decision"=>"Included"} | Reason: targeted therapy
365	9S1R nullomer peptide induces mitochondrial pathology, metabolic suppression, and enhanced immune cell infiltration, in triple-negative breast cancer mouse model.	2024	Biomedicine & pharmacotherapy = Biomedecine & pharmacotherapie	1950-6007 (Electronic)	170	Ali N and Wolf C and Kanchan S and Veerabhadraiah SR and Bond L and Turner MW and Jorcyk CL and Hampikian G	https://pubmed.ncbi.nlm.nih.gov/38118350/	English	Nullomers are the shortest strings of absent amino acid (aa) sequences in a species or group of species. Primes are those nullomers that have not been detected in the genome of any species. 9S1R is a 5-aa peptide prime sequence attached to 5-arginine aa, used to treat triple negative breast cancer (TNBC) in an in vivo mouse model. This unique peptide, administered with a trehalose carrier (9S1R-N…	: {"Decision"=>"Included"} | Reason: Data extraction done,second revision for data extraction done
366	Endogenous Signaling Molecule Activating (ESMA) CARs: A Novel CAR Design Showing a Favorable Risk to Potency Ratio for the Treatment of Triple Negative Breast Cancer.	2024	International journal of molecular sciences	1422-0067 (Electronic)	25	Ebbinghaus M and Wittich K and Bancher B and Lebedeva V and Appelshoffer A and Femel J and Helm MS and Kollet J and Hardt O and Pfeifer R	https://pubmed.ncbi.nlm.nih.gov/38203786/	English	As chimeric antigen receptor (CAR) T cell therapy continues to gain attention as a valuable treatment option against different cancers, strategies to improve its potency and decrease the side effects associated with this therapy have become increasingly relevant. Herein, we report an alternative CAR design that incorporates transmembrane domains with the ability to recruit endogenous signaling mo…	: {"Decision"=>"Excluded"}| Reason:vaccines
367	Intelligent Biomimetic Nanoplatform for Systemic Treatment of Metastatic Triple-Negative Breast Cancer <i>via</i> Enhanced EGFR-Targeted Therapy and Immunotherapy	2022	ACS APPLIED MATERIALS & INTERFACES	1944-8244	14	Wang, XX and Zhu, XQ and Li, BY and Wei, XY and Chen, YL and Zhang, Y and Wang, Y and Zhang, WY and Liu, SJ and Liu, ZM and Zhai, WJ and Zhu, PP and Gao, YF and Chen, ZZ and Wang, Xiaoxi and Zhu, Xueqin and Li, Bingyu and Wei, Xiuyu and Chen, Yalan and Zhang, Yun and Wang, Yan and Zhang, Wenyan and Liu, Sijia and Liu, Zimai and Zhai, Wenjie and Zhu, Pingping and Gao, Yanfeng and Chen, Zhenzhen		English	negative breast cancer (TNBC) is the most malignant subtype of breast cancer, and it is associated with a high recurrence rate, metastatic potential, and poor prognosis. Thus, effective therapeutic strategies for TNBC are urgently required. The epidermal growth factor receptor (EGFR) is considered to be a potential therapeutic target for TNBC. However, there are limitations to the use of targeted…	: {"Decision"=>"Included"} | Reason: not a drug evaluation
368	Design, synthesis and evaluation of nitric oxide releasing derivatives of 2,4-diaminopyrimidine as novel FAK inhibitors for intervention of metastatic triple-negative breast cancer	2023	EUROPEAN JOURNAL OF MEDICINAL CHEMISTRY	0223-5234	250	Zhang, JL and Xu, KP and Yang, F and Qiu, YR and Li, JY and Li, J and Wang, WX and Tan, GS and Zou, ZX and Kang, FH and Zhang, Jinlin and Xu, Kangping and Yang, Fei and Qiu, Yaoren and Li, Jiayi and Li, Jing and Wang, Wenxuan and Tan, Guishan and Zou, Zhenxing and Kang, Fenghua		English	To search for novel medicines for intervention of triple-negative breast cancer (TNBC), a series of phenylsulfonyl furoxan-based 2,4-diaminopyrimidine derivatives (8a-t) were designed and synthesized based on blocking FAK-mediated signaling pathways through both kinase-dependent and-independent manners. The most active compound 8f not only significantly inhibited FAK kinase activity (IC50 = 27.44…	: {"Decision"=>"Included"} | Reason: targeted therapy
