# Supplementary material for: Animal models in preclinical metastatic breast cancer immunotherapy research: A systematic review and meta-analysis of efficacy outcomes
Source: PLoS One. 2025 May 7;20(5):e0322876. doi: 10.1371/journal.pone.0322876 (PMC12057864; doi:10.1371/journal.pone.0322876)
Supplement: S13 File — (XLSX) [file pone.0322876.s013.xlsx]

## Sheet:  Data (for systemtic review)
Date of Extraction	Name of data extractor	Article Nr	First Author	Journal	Year	Included or Excluded	Therapeutic Agent	Animal Species	Strain	Sex	Age	Body Weight	Ethical approval	Randomization	Housing type	Type of Bias	Control Group	Nr of animal/Group	Method of tumor inducing	Cell number	Application route	Injection area	Tumor size at start time	Starting time	Study duration	Starting Time for drug intervention	Dose	Rout	Aplication Interval	Vehicle	Data representation type	Primary Tumor size	Tumor weight	Body weight changes	Survival time
2023	Yalda Mirzaei	1	Kenatora Yamanaka	International Journal of Oncology	2011	Included	YM155, a small molecule as a selective survivin suppressant	mouse	BALB/c nude and C.B.17 SCID	female	5w/9w	not mentioned	yes	yes	not directely mentioned	no	negative control for 1st study / (-/+) for 2nd study	5/9	MRK-nu-1 cells mixed with Matrigel/ MDA-MB-231-Luc-D3H2-LN cell	3×106/1×105	s.c/mammary fat pad	in to the flank/mammary fat pad	when tumor was stablished / not aplicable	after tumor was stablished/six week after tumor inoculation, they removed them and observed for metastasis	21/32 days after surgically removing the primary tumor	first day /first day after removing the primary tumor	5mg/kg / 2mg/kg	7-day continus infusion using micro-osmotic pump implanted s.c for both study	a 7-day continuous infusion	vehicle/ docetaxel (15mg/kg-iv) and vehicle	Mean±SE / Mean of photon/sec for bioluminescence	significant reduction in first study	not evaluated	not significant	prolong survival in 2nd study(32 d for YM155, 27d for docetaxel and 14 d for vehicle
2023	Yalda Mirzaei	2	Chul-Yong Park	European Journal of Cancer	2011	Included	(EW-7195), a novel synthesized small molecule as a specific inhibitor of ALK5 kinase	mouse	MMTV/c-Neu transgenic Mice and BALB/c	female	8w/10w	not mentioned	yes	yes	light/tempreture controlled facility	no	negative/negative	3/ 6 to 8	transgenic tumor bearing/4T1 cells	transgenic/1×104	transgenic/ mammary fat pad	transgenic/left thoracic mammary fat pad	transgenic/not mentioned	first day/10 days after tumor induction	21/28	day 1/ day 10	40 mg/kg, in 100µl saline	ip	3 times a week for 3 weeks/3 times a week for 2.5 weeks	saline/saline	Mean± SD	no difference in both	not evaluated	not significant	not evaluated
2023	Yalda Mirzaei	3	Swati Biswas	PLoS ONE	2011	Included	an Anti-Transforming Growth Factor ß anticody named 1D11	mouse	athymic nude mice and BALB/c mice	female	4-5w	not mentioned	yes	not mentioned	not directely mentioned	selection bias	positive control	4 to 7	MDA-MB-231 / 4T1 cells	for both cell lines 1×105	intracardiacally for both cell lines	left cardiac ventricle	not applicable	day 1 and after 2 weeks for MDA-MB 231 cells / day 1 for 4T1 cells	28 days in all	day 1/ 2 weeks after inoculation	10 mg/kg body	not mentioned	3 days per week for 4 weeks	control antibody (13C4, 10 mg/kg body weight)	Mean± SD (metastatic tumor area)	not aplicable because it was just a metastatic study	not applicable	not evaluated	not evaluated
2023	Yalda Mirzaei	4	David Marion	International Journal of Oncology	2012	Included	Debio 0719 which targets lysophosphatidic acid receptor type 1 (LPA1)	mouse	BALB/c	female	6w	not mentioned	yes	not mentioned	under barrier conditions in laminar flow isolated hoods	selection bias	negative control	not mentioned	4T1 cells	105	mammary fat pad	the fat pad of the 4th mammary gland	not mentioned	day zero for primary tumor study/ day 15 for metastasis study	14 days/21 days	day zero/ day 15 (first day after removing the primary tumor)	(25 and 50 mg/kg)	orally per os	twice daily from day 0 to 14 post cell injection for primary study / twice daily from day 0 to 14 after removing the primary tumor for metastasis study (14 days for both studies)	vehicle	Mean± SD (metastatic tumor area)	not evaluated (tumor weight was evaluated instead)	not significant	not evaluated	not evaluated
2023	Yalda Mirzaei	5	Yesim Gökmen-Polar	Breast Cancer Research Treatment	2012	Included	a small molecule active-site TORC1/2 kinase inhibitor named MLN0128	mouse	athymic nude mice	female	not mentioned	not mentioned	yes	not mentioned	not directely mentioned	selection bias	negative control	5	ML20 (MCF-7 cells transfected with plasmid) or MV165 cells (MCF-7 cells transfected with VEGF) / for metastasis study just MV165 cells were used	10×106- 5×106	mammary fat pad	the mammary fat pad	palpable	Once tumors were palpable	35 d- 48 d for metastasis study	10 days after inoculation for ML20 and 15 days after inoculation for MV165	0.3 mg/kg daily and 3 mg/kg thrice weekly (two dose compare to control) - for metastasis study 0.3 mg/kg daily	gavage-orally	for 4 weeks	vehicle (5 % NMP,15 % PVP, 80 % Water) / for metastasis study vehicle and rapamycin (0.5 mg/kg/daily/i.p).	Mean± SD	significant reduction in both studies just with high dose 3mg/kg	not evaluated	not significant	not evaluated
2023	Yalda Mirzaei	6	Jinpiao Lin	Cancer Immunology, Immunotherapy	2012	Included	anti-Cyr61 monoclonal antibody	mouse	athymic nude mice	female	5w	not mentioned	yes	yes	in pathogen-free conditions	no	positive control	10/ 10	MDA-MB-231 cells	5×106 /2×106	s.c/ sc	not mentioned/ into claw paw for lymph node metastasis	not mentioned	2 weeks after inoculation	23 days/ 35 days	2 weeks after inoculation/2 weeks after inoculation	5 mg/kg bodyw	ip	twice per week	control IgG	Mean± SEM	significant reduction	not evaluated	not evaluated	prolong survival
2023	Yalda Mirzaei	7	Ji Hye Park	Invest New Drugs	2012	Included	MHY218, a novel hydroxamic acid-based HDAC inhibitor	mouse	BALB/c nude mice	female	6w	not mentioned	yes	yes	light/tempreture controlled facility, in filtered-air laminar-flow cabinets and aseptic	no	negative and positive control	5	TAMR/MCF-7 cells (tamoxifen resistent cells)	2×107	s.c	into the upper flank	not mentioned	not mentioned	21 days	first day	(10 mg/kg)	ip	twice per week for 21 days	vehicle (0.1% DMSO) as negative and /SAHA as positive (25mg/kg with the same interval and application route)	Mean± SEM	significant reduction	not evaluated	not significant	not evaluated
2023	Yalda Mirzaei	8	Chandra R Tate	Breast Cancer Research	2012	Included	histone deacetylase inhibitor named panobinostat (LBH589)	mouse	C.B.17/SCID	female	4-6w	not mentioned	yes	yes	in a sterile and patho-gen-free environment with food and waterad libitum	no	negative control	5	MDA-MB-231-tRFP and BT-549-tRFP cells (turbo red fluorescent protein)	for both cell lines 5×106	mammary fat pad	bilaterally into the inguinal mammary fat pad	not mentioned	day 3 after inoculation	41 days	14 days after inoculation	10 mg/kg	ip	5 days per week for 28 days	vehicle (1:20 DMSO in normal saline)	Mean± SEM	significant reduction	not evaluated	not significant	not evaluated
2023	Yalda Mirzaei	9	Vita Golubovskaya	Anti-Cancer Agents in Medicinal Chemistry	2013	Included	a small molecule named M13 as Anti-FAK (Focal Adhesion Kinase) inhibitor	mouse	athymic nude mice	female	6w	not mentioned	yes	not mentioned	animal facility	selection bias	negative control	5	BT474 cells	2×106	s.c	not mentioned	not mentioned	one day after cell injection	21 days	one day after cell inoculation	30 mg/kg and 50mg/kg doses	ip	daily 5 days/week for 3 weeks	vehicle	Mean± SD	significant reduction	not evaluated	not evaluated	not evaluated
2023	Yalda Mirzaei	10	Megumi Kawamoto	Molecular Cancer Therapeutics	2013	Included	a HER2-lytic hybrid peptide that target HER2	mouse	athymic nude mice	female	7w	17-21 g	yes	yes	not directely mentioned	no	nagative control	6	BT-474 (both trastuzumab and lapatinib sensitive) and MDA-MB-453 (both trastuzumab and lapatinib resistant)	107	s.c	into the flank region	20 to 60 mm3	When tumors reached 20 to 60 mm3 in volume	41/47 days	When tumors reached 20 to 60 mm3 in volume	(3 mg/kg) =(50mL/injection)	iv	3 times a week for a total of 9 doses	saline	Mean± SD	significant reduction	not evaluated	not significant	not evaluated
2023	Yalda Mirzaei	11	Zhong Huali	Oncology Reports	2013	Included	a novel histone deacetylase inhibitor named NK-HDAC-1	mouse	BALB/c nude mice	female	4-6w	20±2 g	yes	yes	under pathogen-free conditions	no	negative and positive control	6	MDA-MB-231 cells	5×106	s.c	into the lower right flank	100-150mm3	when the tumors were 100-150mm3 in volume	21 days	aftre the tumors were 100-150mm3 in size	100, 50, 30, 10 and 3mg/kg bodyw (100 and 50 were toxic and animals died)	ip	on days 2, 3, 4, 6 and 7 of each week for 3weeks (5 times per week for 3 weeks)	solvent (DMSO) as negative/SAHA suberoylanilide hydroxamic acid as positive control	Not mentioned	significant reduction (mostely with high dose)	not evaluated	not significant see notes	not evaluated
2023	Yalda Mirzaei	12	Timmy Mani	Bioorganic & Medicinal Chemistry	2013	Included	a Small Molecule for the uPAR·uPA interaction inhibition	mouse	NOD/SCID mice	female	not mentioned	not mentioned	yes	yes	not directely mentioned	no	negative control	15	TMD-231 cells	not mentioned	mammary fat pad	into the mammary fat pad	30 to 50 mm3	when tumors were 30-50 mm3 in volume	33 days	at day 15 postimplantation	200 mg/kg	oral gavage	three times a week for 5 weeks	vehicle	Mean± SD (probably)- for metastasis they use scoring system	not significant	not evaluated	not significant	not evaluated
2023	Yalda Mirzaei	13	Xiaoyi Liu	Cellular Immunology	2013	Included	GM-CSF group, with therapy of granulocyte–macrophage colony-stimulatingfactor (GM-CSF) combined with breast cancer stem cells associated antigens and cytosine–phosphoro-thioate–guanine oligodeoxynucleotides (CpG-ODNs); DC–CIK group, with infusions of dendritic cells/cytokine-induced killer (DC/CIK) cells	mouse	TA2 mice	female	average age 330 days (156 ± 460)	not mentioned	yes	yes	SPF animal facility, fed onregular rat chow and maintained under optimal ambience of temperature (22–23°C), light (12 h dark/light cycles), oxygen, humidity (60%) and ventilation	no	negative control	10	Spontaneous breast cancer model	tramsgenic	transgenic	transgenic	mean tumor volume 0.5 cm3	day 1	27 days for primary tumor and 60 days for survival study	day 1 for first group and day 8 for second group and control group	10µg/200µl/d for GMCF / a total volume of 200µl for CpGand/ a 200µl volume for C–CIK cells	s.c and iv/ iv caudal vein	InGM-CSF group, GM-CSF was injected s.c persistently from (day 1–7). At day 8, CpGand tumor antigens were injected subcutaneously. In DC–CIK group, peripheral blood derived DC–CIK cells were injected iv through caudal vein at day 8. In PBS group, mice were injected intravenously through caudal vein at day 8.	PBS	Mean± SE	significant reduction	not evaluated	not evaluated	prolong survival
2023	Yalda Mirzaei	14	Xinrong Ma	OncoImmunology	2013	Included	a novel orally active non-cytotoxic inhibitor for EP4 named RQ-00015986	mouse	BALB/c	female	not mentioned	not mentioned	yes	not mentioned	animal facility	selection bias	negative control	10	Highly tumorigenic and metastatic 66.1 tumor cells	5×106	mammary fat pad	to the right abdominal mammary gland	not mentioned	next day after implantation	35 days	next day after implantation	100 mg/Kg	oral gavage	twice a day for 21 days	vehicle	Not mentioned	significant reduction	not evaluated	not evaluated	prolong survival
2023	Yalda Mirzaei	15	Thaiz Ferraz Borin	PLoS ONE	2014	Included	A selective inhibitor of 20-HETE synthesis named HET0016	mouse	athymic nude mice	female	6-8w	20-25 g	yes	yes	not directely mentioned	no	negative control	6 for 21 day-study/ 4 for 28day-study- 4 for control of each experiment…. In total they used 10 animals for early stage/10 for late/8 for control	MDA-MB-231	3×106	s.c	on the right flank of mice	not mentioned	day zero for 21 days study and day 8 after implantation for 28 days study	21 days for ealry treatment and 28 days for delay treatment	day zero or day 8 after implantation	(10 mg/kg)	ip	5 days/week for either 21days or 28 days	(PBS) containing 10% of dimethyl sulfoxide(DMSO) and 10% cremophor	mean±standard error of mean (SEM)	significant reduction	not evaluated	not significant	not evaluated
2023	Yalda Mirzaei	16	Mahnaz Janghorban	PNAS	2014	Included	a novel SET antagonist named OP449	mouse	NSG mice	female	not mentioned	not mentioned	yes	yes	not directely mentioned	no	negative control	8control and 10 test/ 4 and 8 /both 8	MDA-MB-231 cells /MDA-MB 436/ MDA-MB 468	2×106 /1×106/1×106	mammary fat pad	into the fourth mammary gland	palpable	when tumor was palpable	40 to 46 days	day 8 after implantation/day 10 after implantation/day 10 after implantation	5 mg/kg	ip	3 days per week till the final day	PBS	Mean± SD	significant reduction in first and third study	not evaluated	not evaluated	not evaluated
2023	Yalda Mirzaei	17	Esak Lee	Scientific Reports	2014	Included	a novel collagen IV derived biomimetic peptide named SP2043	mouse	athymic nude mice	female	4-5w	not mentioned	yes	not mentioned	not directely mentioned	selection bias	negative control for both study	10/ 10	MDA-MB-231 cells/ MDA-MB-231-luc for metastasis	2×106/2×106	mammary fat pad	mammary fat pad/upper inguinal mammary fat pad	100 mm3/not aplicable	After tumors reached a volume ofabout 100 mm3/two weeks before inoculation	33 days/ 5 weeks	After tumors reached a volume ofabout 100 mm3/ from day zero for two weeks befor inoculation	(10, 20 mg/kg) / 10 mg/kg for metastasis study	ip	everyday for up to 33 days/from day zero daily for two weeks before inoculation for metastasis study as pre treatment ( 50µl TCM s.c. + SP2043 ip)	vehicle/ TCM50µl only	Mean±sem	significant reduction	not evaluated	not significant	not evaluated
2023	Yalda Mirzaei	18	Ju-Hee Lee	Oncotarget	2014	Included	a fluorescent PI3K inhibitor named HS-133	mouse	BALB/c nude mice	female	6w	not mentioned	yes	yes	not directely mentioned	no	negative control	6	SkBr3 cell line	5×106	s.c	in the right flank	50–100 mm3	After reaching a tumor volume of 50–100 mm3	19 days and 21 days	when tumors reached an average volume of 50–100 mm3	5 mg/kg and 0.2mL orally	intratumoral/oral gavage	daily for 21 days for oral/2 times per week for 19 days	DMSO:PEG400:saline = 5:50:45	mean ± S.D.	significant reduction by about 50%	significant	not significant	not evaluated
2023	Yalda Mirzaei	19	David A. Proia	Clinical Cancer Research	2014	Included	a synthetic small-molecule inhibitor of heat shock protein 90 (Hsp90) named Ganetespib	mouse	CB.17/SCID and BALB/c mice for metastasis and spontaneous model	female	7-12w/ 8w/ 8w	not mentioned	yes	yes	pathogen free condition	no	positive and negative control/ negative control/ negative control	8/12/12	MDA-MB-231/4T1-LUC/4T1-LUC	5×106/5×105 -1×104	s.c/ iv- mammary fat pad	not mentioned/ tail vein- into the mammary fat pad	200mm3/ not applicable- not applicable	When the tumors reached 200 mm3/24hours after inoculation- 2 weeks after inoculation	4 weeks/ 3 weeks/ 6 weeks	When the tumors reached 200 mm3/ 24h after inoculation- two weeks after inoculation	100 mg/kg / 150mg/kg / 100 mg/kg first and then 150 mg/kg	i.v	once per week	vehicle and 2 mg/kg doxorubicin plus 100 mg/kg cyclophosphamide /vehicle / vehicle	Mean±sem	significant	not evaluated	not significant	not evaluated
2023	Yalda Mirzaei	20	Lyndsay V. Rhodes	Breast Cancer Research Treatment	2014	Included	a pan-DAC inhibitor panobinostat named LBH589	mouse	SCID/beige mice	female	4-6w	not mentioned	yes	not mentioned	pathogen free condition	selection bias	negative control	5/10/10	MDA-MB-231-tRFP cells for metastasis/ MDA-MB-231 ZEB1 / MDA-MB-231 ZEB2 for primary	not mentioned	mammary fat pad	mammary fat pad	not mentioned	day 6 after inoculation	41 days /34 days/34 days	day 6 after inoculation for 28d daus in primary tumor studies	10 mg/kg	ip	5 days per week	vehicle	Mean±sem	significant in ZEB1, not significant in ZEB2	not evaluated	not evaluated	not evaluated
2023	Yalda Mirzaei	21	Ji Yeon Son	Molecular Cancer Therapeutics	2014	Included	a Novel ALK-5 Kinase Inhibitor named EW-7197	mouse	MMTV/c-Neu transgenicmice and BALB/c	female	32w/not mentioned	not mentioned	yes	yes	in a temperature-controlled SPF room (22 C) with auto-claved food and water/in temperature-controlled room (at 21 C)with food and water	no	negative control/ negative and positive control	7 control 10 test/ 10 and 6-8	not aplicable/4T1 cells	NA/1.2 ×104	NA/mammary fat pad	NA/into the left mammary fat pads number 4	100 mm3/not mentioned	When the total mammary tumor volume was 100 mm3/ day 4	10weeks/28 days	when tumor volume was 100mm3/day 4	40mg/kg / 5 and 20mg/kg	ip/ orally	three times per week/ five times per week	saline/ artificial gastric fluid (Veh), and LY2157299 (40 or 80 mg/kg)	Mean±sem	not significant in both	not evaluated	not significant in both	not evaluated
2023	Yalda Mirzaei	22	Marc Turini	Oncotarget	2014	Included	a Fab-like bispecific antibody named HER2bsFab	mouse	NMRI nude mice	female	not mentioned	not mentioned	yes	yes	not directely mentioned	no	negative and positive control	6	HER2high (BT 474), HER2low (MCF-7)	107	s.c	not mentioned	180-250mm3	When tumors reached an average of 180-250 mm3	45 days/ 45 days	when tumor reach 180-250mm3	5 mg/kg	ip	irrelevant bsFab and HER2bsFab three times per week, trastuzumab two times per week	saline buffer and irrelevant bsFab	Mean±sem	significant reduction	not evaluated	not significant	not evaluated
2023	Yalda Mirzaei	23	Wei Wang	Nature Communications	2014	Included	a pyrido[b]indole derivatives small molecule as MDM2 inhibitor named SP-141	mouse	athymic nude mice	female	4-6w	not mentioned	yes	yes	not directely mentioned	no	negative control	10/15/6	MCF-7and MDA-MB-468/ MDA-MB-231-Luc cells	5 ×106-5 ×106/106	s.c/s.c/iv	into the left inguinal area /tail vein	not mentioned	not mentioned/ next day after inoculation	42 days and 30 days/ 15 days	next day/next day/ next day after inoculation	40 mg/kg/40 mg/kg / 20mg/kg	ip/ip/ip	5 days per week for 42 days and 5 days per week for 30 days / 5 days per week for 2 weeks	vehicle	Mean±sem	not mentioned	significant by 82%/ significant by 80%	not significant	not evaluated
2023	Yalda Mirzaei	24	Hiromi Hiyoshi	Scientific Reports	2014	Included	a novel agent, 2-(4-hydroxy-3-methoxyphenyl)-benzothiazole named (YL-109)	mouse	BALB/c nude mice	female	4-5w	not mentioned	yes	not mentioned	in a pathogen-free environment under controlled conditions of light and humidity	selection bias	nagative control	3/6/ not mentioned	MCF-7 / MDA-MB-231 cells/ MDA-MB-231 cells	107/106/5×105	s.c/s.c/iv	in both flanks/ in both flanks/tail vein	not mentioned	not mentioned	63 days/ 42 days/42 days	not mentioned	(15 mg/kg)	s.c	every 2 days	DMSO	Mean±S.D	significant reduction	not evaluated	not evaluated	not evaluated
2023	Yalda Mirzaei	25	Li Liu	Cellular Physiology and Biochemistry	2014	Included	AZD4547, a small-molecule inhibitor targeting the tyrosine kinase of Fibroblast Growth Factor Receptors (FGFRs)	mouse	BALB/c mice	female	7w	not mentioned	yes	yes	not directely mentioned	no	nagative control	6	4T1 cells	106	s.c	in the right flank	60-80mm3	after one week	28 days	day 7 after implantation	5 mg/kg	ip	every other day for 20 days	vehicle	Mean±S.D	significant reduction by 60%	significant reduction	not significant	not evaluated
2023	Yalda Mirzaei	26	Chandra Bartholomeusz	Molecular Cancer Therapeutics	2015	Included	Selumetinib, a MEK Inhibitor	mouse	athymic nude mice	female	6-8w	25g (mean)	yes	yes	not directely mentioned	no	negative control	15	MDA-MB-231-LM2 cells (luceferase and lung metastases)	106	iv	tail vein	not aplicable	6 hours before inoculation	3 weeks	6 hours befor inoculation	50mg/kg	oral gavage	5 days per week for 3 weeks	0.5% hydroxypropyl methylcellulose and 0.1% Tween 80, 10 mL/kg mouse bw	percentage	not applicable	not applicable	not evaluated	not evaluated
2023	Yalda Mirzaei	27	María Dolores Cuenca-López	Oncotarget	2015	Included	a novel multi-kinase inhibitor named EC-70124	mouse	BALB/c nude mice	female	5w	not mentioned	yes	yes	not directely mentioned	no	negative control	5	MDA-MB-231 cells	2-5×106	mammary fat pad	into the mammary fat pad	100mm3	two weeks after inoculation	22days after first treatment or 5 weeks in total	2 weeks after tumor inoculation	18mg/kg	iv under anesthesia	every three days for 3 weeks	vehicle	Mean±S.D	significant reduction	not evaluated	not significant	not evaluated
2023	Yalda Mirzaei	28	Ai-ling liang	Drug Design, Development and Therapy (Dove press)	2015	Included	a fused TAT–DV1–BH3 polypeptide, an antagonist of CXCR4	mouse	athymic nude mice	female	4-5w	12-14g	yes	not mentioned	at 22°C–25°C with a 12-hour light/dark cycle with free access to standard laboratory diet and water, 12-14 days for acclimate	selection bias	nagative control	7	MDA-MB-231 cells	107	mammary fat pad	into the fat pad of the right second breast	not mentioned	one week after tumor inoculation	23 days	one week after tumor inoculation	(1.2mM/100μL)	intratumoral	once every 2days for 23 days	PBS	Mean±S.D	significant reduction	significant reduction	not evaluated	not evaluated
2023	Yalda Mirzaei	29	Sheng-Bin Peng	Molecular Cancer Therapeutics	2015	Included	LY2510924, a Novel Cyclic Peptide as a CXCR4 Antagonist	mouse	SCID mice	female	not mentioned	not mentioned	yes	not mentioned	not directely mentioned	selection bias	negative control	not mentioned	MDA-MB-231 cells	5×106	iv	tail vein	not applicable	one day before and one day after inoculation (two stratedies)	15 days and 13 days after first dose	one day befor and one day after inoculation	3 mg/kg	s.c	twice daily for 15 and 13 days	PBS	percentage	not applicable	not applicable	not evaluated	not evaluated
2023	Yalda Mirzaei	30	Sheetal Pundir	Cancer Research	2015	Included	small molecule VR23, as a Quinoline–Sulfonyl Hybrid Proteasome Inhibitor	mouse	athymic nude mice	female	5w	not mentioned	yes	yes	not directely mentioned	no	negative control	4-6	MDA-MB-231 cells	107	s.c	into the flank	4 to 5 mm in diameter	When tumor size reached 4 to 5 mm in diameter	3 weeks	When tumor size reached 4 to 5 mm in diameter	30 mg/kg body weight VR23 alone/ and in one group 20 mg of paclitaxel+ 30 mg/kg VR23	ip	twice per week for 3 weeks	vehicle	Mean± SEM	significant reduction (4.6-fold decrease) see notes	not evaluated	not evaluated	not evaluated
2023	Yalda Mirzaei	31	Xianzhou Song	PLoS ONE	2015	Included	a small molecule named 3-phospho-bufalin as a Steroid Receptor Coactivator-3 (SRC-3/AIB1) inhibitor	mouse	athymic nude mice	female	4-5w	not mentioned	yes	yes	not directely mentioned	no	negative control	6	MDA-MB-231-LM3-3 cells	0.75 × 106	mammary fat pad	into one of the second mammary fat pads	When tumors became palpable	14 days after tumor inoculation	31 days	14 days after inoculation	0.75 mg/kg	s.c	3 doses per week for 3 weeks	PBS	Mean± SEM	significant reduction	significant see notes	not significant	not evaluated
2023	Yalda Mirzaei	32	Shaohua Wie	Molecular Medicine Reports	2015	Included	The prokaryotically expressed/purified rhIL-24 protein and the eukaryotically expressed rhIL-24	mouse	BALB/c nude mice	male	4w	not mentioned	yes	yes	animal facility	no	negative and positive control	8	MDA-MB-231 cells	106	s.c	in the armpits of the right anterior limbs	100mm3	when tumors reached a mean volume of ~100mm3	3 weeks after the last injection	when tumors reached a mean volume of ~100mm3	2μg prokaryotic rhIL-24 protein , and a 1:1(v/v) mixture of Lipofectamine2000, and 10μg pcDNA3-hIL-24	intratumorally	every other day a total of six times	PBS as negative control and pcDNA3-hIL-2 (positive control)	Mean±S.D	significant reduction	significant	not evaluated	not evaluated
2023	Yalda Mirzaei	33	Xiao Yu Wu	Oncotarget	2015	Included	a novel FGFR2 inhibitor named Formononetin	mouse	BALB/c nude mice	female	not mentioned	not mentioned	yes	yes	not directely mentioned	no	negative and positive control	6	MDA-MB-231 cells	3×106	s.c	not mentioned	appropriate size	Mice with appropriate size of tumors	27 days / 27 dauys	Mice with appropriate size of tumors	(100 mg/kg/day)	intragastric	daily	carboxy methylated celluloseas negative control and sunitinib as positive control	Mean±S.D	significant reduction	significant	not significant	not evaluated
2023	Yalda Mirzaei	34	Yao Yu	Biochemical and Biophysical Research Communications	2015	Included	a novel inhibitor of VEGFR2 signaling named Rhamnazin	mouse	BALB/c nude mice	female	not mentioned	not mentioned	yes	yes	not directely mentioned	no	negative control	6	MDA-MB-231 cells	3×106	s.c	not mentioned	appropriate size	Mice with appropriate size of tumors	25 days	Mice with appropriate size of tumors	200mg/kg/day	intragastric	daily	carboxy methylated cellulose	Mean±S.D	significant reduction	not evaluated	not significant	not evaluated
2023	Yalda Mirzaei	35	Amelie Fouque	Journal of Medicinal Chemistry	2015	Included	A Novel Covalent mTOR Inhibitor, nemaed DHM25	mouse	NSG mice	female	7w	not mentioned	yes	not mentioned	not directely mentioned	selection bias	nagative control	8	luciferase-expressing MDA-MB-231 cells	5×105	mammary fat pad	into mammary fat pad	palpable	when tumors were palpable	50 days	when tumors were palpable	DHM25 resuspended in PBS/Tween-80/DMSO (8/1/1)	ip	5 days per week until day 46	control medium (PBS/Tween-80/DMSO)	Mean± SEM	not evaluated, just tumor weight	significant reduction	not evaluated	not evaluated
2023	Yalda Mirzaei	36	Nagore I. Marín-Ramos	Journal of Medicinal Chemistry	2015	Included	a small molecule as a new inhibitor of angiogenesis	mouse	athymic nude mice	female	6w	not mentioned	yes	not mentioned	not directely mentioned	selection bias	negative control	8	MDA-MB-231 cells	5×106	s.c	into the flank	200mm3	When tumors reached ca. 200 mm3	28 days	When tumors reached ca. 200 mm3	compound22(25 mg/kg) or vehicle (DMSO 0.2mg/μL in PBS)	ip	three times a week for 4 weeks	vehicle (DMSO)	Mean± SEM	significant reduction see notes	significant reduction	not evaluated	not evaluated
2023	Yalda Mirzaei	37	Xiu-Rong Ren	Bresat Cancer Research	2015	Included	a small molecule named Perhexiline as an anti-anginal drug	mouse	SCID mice	female	not mentioned	not mentioned	yes	not mentioned	not directely mentioned	selection bias	negative control	5	MDA-MB-468 cells	106	s.c	into the flank	not mentioned	day 7	4 weeks	On day 7	(0.400 mg/kg)	oral gavage	5 days per week for 4 weeks	vehicle	Mean± SEM	significant reduction	not evaluated	not significant	not evaluated
2023	Yalda Mirzaei	38	Alexia Arpel	Oncotarget	2016	Included	a neuropilin-1 transmembrane domain interfering peptide named MTP-NRP1	mouse	athymice nude mice	female	8w	not mentioned	yes	not mentioned	animal facility with food and ad libium water	selection bias	negative control	12	MDA-MB-231 cells	106/105	mammary fat pad /intracardiac	behind the lymph node within the mammary fat pad/ in the left ventricle	200 mm3	once the tumors reached a volume of 200 mm3/ day 2	92 days/92 days	once the tumors reached a volume of 200 mm3/on day 2 for metastasis study	MTP-NRP1 (10-7M) = 1 μg/kg and 1.5 μg/kg for metastasis study	ip	three times per week	vehicle (LDS, 72 μM)	waterfall graph for primary tumor (changes in tumor volume%)	significant reduction	not evaluated	not evaluated	significantely longer
2023	Yalda Mirzaei	39	Wells S. Brown	Molecular Cancer Therapeutics	2016	Included	a first-in-class covalent inhibitor of FGFR named FIN-4	mouse	NSG mice/ Balb/c mice for metastasis	female	4w/4w	not mentioned	yes	yes	not directely mentioned	no	negative control	5/5	Patient tumor tissues (HCI-015)/ 4T1-L4 ex vivo tumor	Approximately 1 mm3 pieces / not mentioned	mammary fat pad /iv	onto the mammary fat pads/ tail vein	not mentioned	40 days after inoculation/48 hours after metastatic inoculation	60 days/15 days	40 days after inoculation/48 hours after metastatic inoculation	FIIN-4 (25mg/kg)	oral gavage	every 48 hours	vehicle (DMSO)	mean ±SE	significant reduction	not evaluated	not evaluated	not evaluated
2023	Yalda Mirzaei	40	Jinxu Fang	International Journal of Cancer	2016	Included	an immunotoxin protein targeting fibroblast activation named aFAP-PE38	mouse	BALB/c mice	female	not mentioned	not mentioned	yes	not mentioned	animal facility	selection bias	nagative and positive control	5/6	4T1 cells	2×105 for both studies	s.c	on the right flank	anapproximate volume of 50 mm3	7 days post-tumor inoculation	20 days/ 30 days	7 days post-tumor inoculation	0.5 mg/kg	iv	every other day (total 4 times)	vehicle as negative and PE-38 as positive	Mean± SEM	significant reduction	not evaluated	not significant	longer survival time in combination with chemotherapy
2023	Yalda Mirzaei	41	Joon-Suk Park	Oncotarget	2016	Included	DN10764 (also known as AZD7762, a selective inhibitor of checkpoint kinases 1 and 2)	mouse	BALB/c nude mice	female	6w	not mentioned	yes	not mentioned	pathogen free condition	selection bias	negative control	5/3	MDA-MB-231-ludc3-tdTomato cells /4T1-luc cells	2×105/5×105	iv/mammary fat pad	into the left ventricle of the heart/ into the fourth mammary fat pad	not aplicable/not applicable	2 hour befor inoculation then at day 1 after inoculation /at 6 days after inoculation	6weeks/ 4 weeks	2 hour befor inoculation then at day 1 after inoculation /at 6 days after inoculation	10 and 20 mg/kg (two doses in both studies)	ip	three times per week for 6 weeks/three times per week for 4 weeks	vehicle	Mean± SEM	not applicable	not evaluated	not significant	not evaluated
2023	Yalda Mirzaei	42	Chloé Prunier	Cancer Research	2016	Included	a LIM kinas inhibitor named Pyr1	mouse	NMRI nude mice	female	not mentioned	not mentioned	yes	yes	not directely mentioned	no	negative and positive control	10/10/ 9-15	TS/A-pGL3 cells / MDA-MB-231/ MDA-MB-231-ZNF217rvLuc2 cells	5×105/107/2.5×105	mammary fat pad/s.c/intracardiacally	mammary fat pad/into the right flank/in the left ventricle	/ not mentioned200-300mm3/stablished by imaging	7 days after inoculation/21days post-tumor inoculation/3 days before cell injection	21 days/27 days/35 days	7 days after inoculation/21days post-tumor inoculation/3 days before cell injection	10 mg/Kg	ip	daily	vehicle as negative and PTX as positive control	Mean± SEM	significant (40-50%)	not evaluated	not significant	not evaluated
2023	Yalda Mirzaei	43	Jiang-Jiang Qin	Oncotarget	2016	Included	small molecule as a new dual inhibitor of NFAT1-MDM2 pathway named inulanolide	mouse	athymic nude mice	female	4-6w	not mentioned	yes	not mentioned	not directely mentioned	selection bias	negative control	10	MDA-MB-231 cells	1 × 106	mammary fat pad	into the second thoracic mammary fat pad	not mentioned	after two weeks after inoculation	24 days	2 weeks after inoculation	30mg/kg	ip	five days per week for 24 days	vehicle	Mean± SEM	significant reduction (by 84%)	not evaluated	not significant	not evaluated
2023	Yalda Mirzaei	44	Fei Shen	Molecular Cancer Research	2016	Included	JMS-17-2, a potent and selective small-molecule antagonist of CX3CR	mouse	C.B 17 SCID mice	female	6W	25g	yes	yes	germ free condition	no	negative control	5	MDA-231cells transduced witht the pLeGo-IG2-Luc2vector	not mentioned	intracardiacally	into the left ventricle of the heart through the chest	not mentioned	one week after inoculation	4 weeks	one week after inoculation	10mg/kg	ip	twice per day for the whole study duration	vehicle	not mentioned	significant reduction	not evaluated	not evaluated	not evaluated
2023	Yalda Mirzaei	45	Xianhui Wang	Molecular Cancer Therapeutics	2016	Excluded	ibrutinib as a BTK (Bruton's Tyrosine Kinase) inhibitor	mouse	NOD/SCID mice	female	not mentioned	not mentioned	yes	not mentioned	animal facility	selection bias	negative and positive control	5	SKBR3 cells	1 × 106	mammary fat pad	into mammary fat pad	palpable	when tumors were palpable	4 weeks	when tumors were palpable	12mg/kg	orally	daily	vehicle as negative and Lapatinib as positive control		reduced by 45% smaller	not evaluated	not evaluated
2023	Yalda Mirzaei	46	Jianbo Zhang	Oncotarget	2016	Included	a novel VEGF receptor 2 inhibitor named YLL545	mouse	BALB/c nude mice	female	not mentioned	22.8 ± 0.5 g	yes	yes	not directely mentioned	no	negative control	5	MDA-MB-231 cells	2.5×107	mammary fat pad	into mammary fat pad	100 mm3	within 14 days after inoculation when tumors reached a volume of about 100 mm3	26 days	When tumors reached a volume of about 100 mm3	50 mg/kg	orally	once per day	vehicle	Mean±S.D	significant reduced up to 50%	significant reduction	not significant	not evaluated
2023	Yalda Mirzaei	47	Zhuobin Xu	Cancer Letters	2016	Included	an anti-DLL4 monoclonal antibody named MMGZ01	mouse	BALB/c nude mice	female	6w	not mentioned	yes	yes	not directely mentioned	no	negative and positive control	6	MDA-MB-231/ and MCF-7 cells	for both 5×106	s.c	into the flank area	100-150mm3	day 11 after inoculation/ day 14 after inoculation	after 21 dose of treatment	day 17 after inoculation/ day 23 after inoculation	10 mg/kg docetaxel, 5 mg/kg MMGZ01 and a combination of 5 mg/kg MMGZ01+10 mg/kg docetaxel	iv	every three days	vehicle as negative and docetaxel as positive control	Mean±S.D	significant see notes	not evaluated	not evaluated	not evaluated
2023	Yalda Mirzaei	48	Qin Zhou	Biochemical Pharmacology	2016	Included	a Poly (ADP-ribose) polymerases inhibitor, named Zj6413	mouse	BALB/c nude mice	female	8-10w	not mentioned	yes	yes	not directely mentioned	no	negative and positive control	6	MX1 cells and MDA-MB-436 cells	for both 5×106	s.c	in the right flank	approximately 300 mm3	day 7 after tumor implantation	22 days/ 24 days	day 7 after tumor implantation	ontrol saline(10 ml/kg); TMZ 50 mg/kg; AZD-2281 (Olaparib) 50 mg/kg; Zj-6413 50 mg/kg; TMZ (50 mg/kg) combine Zj-6413 (25 mg/kg);and TMZ (50 mg/kg) combine Zj-6413 (50 mg/kg)	oral gavage	once a day for 17 days	vehicle as negative and Olaparib (also known as AZD2281 or Lynparza) as positive	Mean±S.D	signifficant	significant	not evaluated	not evaluated
2023	Yalda Mirzaei	49	Michael J. Gray	Breast Cancer Research	2016	Included	a phosphatidylserine-targeting antibody named mch1N11 (10 mpk)	mouse	C57BL/6 mice and Balb/c mice	female	4-6w	not mentioned	yes	not mentioned	not directely mentioned	selection bias	negative and positive control	10	E0771 cells/ EMT-6 cells	107	mammary fat pad	into the9/10 mammary fat pad	100mm3	When tumors reached approximately 100 mm3(day 10)	26 days	day 10 after inoculation	100μl volumes	ip	twice weekly for 3 weeks(total 6 doses)	vehicle C44 as negative and anti-PD-1 (2.5 mpk) antibody as positive control	Mean±S.D	significant see notes	not evaluated	not significant	longer survival time in combination therapy
2023	Yalda Mirzaei	50	Wen-hua CHEN	Acta Pharmacologica Sinica	2017	Included	2,4-difluoro-linker as poly(ADP-ribose) polymerase 1 inhibitors (PARP1) named compound 56 and cpompound 57	mouse	BALB/c nude mice	female	4-5w	not mentioned	yes	yes	not directely mentioned	no	negative and positive control	5	MDA-MB-436 cells	5×106	s.c	into the right armpit	150mm3	When the average tumor volume reached approximately 150 mm3	21 days	When the average tumor volume reached approximately 150 mm3	1 and 10 and 30 mg/kg	orally	daily for 21days	0.5% carboxymethylcellulose sodium as negative and olaparib as positive control	not mentioned probabely Mean±S.D	significant see notes	not evaluated	not significant	not evaluated
2023	Yalda Mirzaei	51	Herryawan Ryadi Eziwar Dyari	The Faseb Journal	2017	Included	A novel synthetic analogue of ɷ-3 17,18-epoxyeicosatetraenoic acid named ɷ-3 epoxide C20E	mouse	BALB/c nude mice	female	6w	not mentioned	yes	yes	in sterile cages in a temperature-controlled animal house	no	negative and positive control	8	MDA-MB-231 cells	4×104	mammary fat pad	into the left inguinal mammary gland	not palpable	4 d after tumorcell inoculation	42 days	4 d after tumorcell inoculation	0.05 or 0.5 mg/kg in corn oil containing 6% DMSO;50ml volume) in combination with AUDA (10 mg/kg,	ip	5 days per week for 42 days	vehicle as negative AUDA as positive control	Mean± SEM	significant reduction	significant reduction	not significant	not evaluated
2023	Yalda Mirzaei	52	Tessa Humphries-Bickley	Molecular Cancer Therapeutics	2017	Included	a Dual Rac/Cdc42 Inhibitor named MBQ-167	mouse	athymic nude mice	female	4-5w	not mentioned	yes	yes	underpathogen-free conditions in HEPA-filtered cages	no	negative control	6	GFP-HER2-BM cells in Matrigel	5×105	mammary fat pad	into the fourth right mammary fat pad	not mentioned	one week after inoculation	65 days	one week after inoculation	1 and 10 mg/kg	ip	3 days per week until sacrifice at day 65	vehicle	not mentioned probabely Mean±S.D	significant reduction	not evaluated	not significant	not evaluated
2023	Yalda Mirzaei	53	Wanjun Lin	Scientific Reports	2017	Excluded	a Protein kinase C inhibitor named chelerythrine	mouse	athymic nude mice	female	4-6w	not mentioned	yes	not mentioned	not directely mentioned	selection bias	negative control	9	MDA-MB-231 cells	2 × 106	s.c	into both hind limbs	not mentioned	not mentioned	79 days	not mentioned	5mg/kg	ip	with 3–4 days intervals	vehicle		significant reduction	not evaluated	not evaluated
2023	Yalda Mirzaei	54	Appu Rathinavelu	Tumor Biology	2017	Included	A novel vascular endothelial growth factor receptor–specific inhibitor named F16	mouse	NCr nude mice	female	8-9w	22-25g	yes	yes	under environmen-tally controlled conditions (22°C; 12:12-h light–dark cycle) and were provided with pathogen-free food and water	no	negative and positive control	3	GI-101A cells	5×106	s.c	into the mid-right flank	not mentioned	after 2 weeks of inoculation	22 days	two weeks after inoculation	100mg/kg	ip	once in every 2days for the period of 22days	vehicle as negative and Taxol as positive control	Mean±S.D	significant reduction see notes	not evaluated	not significant	not evaluated
2023	Yalda Mirzaei	55	Ping Zhong	International Journal of Nanomedicine	2017	Included	cRGD-decorated, redox-activatable micellar mertansine prodrug named (cRGD-MMP)	mouse	athymic nude mice	female	5-6w	16-18g	yes	yes	at 25°C and 55% humidity under natural 12h light/dark cycle conditions at the Experimental Animal Center	no	negative and positive control	5	MDA-MB-231 cells	2 × 106	s.c	into the hind flank	70 mm3	When the tumor sizes reached 70 mm3	16 days	When the tumor sizes reached 70 mm3	0.8 or 1.6 mg equiv./kg	iv tail vein	every two days for a total of four injections	PBS and MMP as negative and free DM1 as positive control	Mean±S.D	significant reduction see notes	significant reduction see notes	not significant	not evaluated
2023	Yalda Mirzaei	56	XinLi	European Journal of Pharmaceutical Sciences	2017	Included	A novel irreversible EGFR/HER2 dual tyrosinekinase inhibitor named SHR1258	mouse	BALB/c nude mice	female	6-7w	20g	yes	yes	not directely mentioned	no	negative and positive control	not mentioned	BT-474 cells	not mentioned	s.c	not mentioned	150-250mm3	After tumor grew to 150-250 mm3	21 days	After tumor grew to 150-250 mm3	5 and 10 and 20 mg/kg	orally	daily for 21 days	vehicle as negative and HKI-272 as positive control	not mentioned probabely Mean±S.D	significant reduction see notes	not evaluated	not significant	not evaluated
2023	Yalda Mirzaei	57	Yasuro Sugimoto	Bioorganic & Medicinal Chemistry	2017	Included	a Novel Pyrrolopyrimidines as Mps1/TTK Kinase Inhibitor	mouse	athymic nude mice	female	not mentioned	not mentioned	yes	yes	not directely mentioned	no	negative control	5	Cal-51 cells	1 × 106	mammary fat pad	into the mammary fat pads, at two sites (left and right side in between the 4thand 5thmammary fat pads)	approximately 0.4-0.55 cm in length	when the tumors reacheda size of approximately0.4-0.55 cm in length	7 weeks	when the tumors reacheda size of approximately0.4-0.55 cm in length	10mg/kg	ip	once daily for 7 weeks	vehicle DMSO	Mean± SEM	significant reduction	significant reduction	not significant	not evaluated
2023	Yalda Mirzaei	58	D. Torres-García	Vaccine	2017	Included	a parasite-derived peptide adjuvant of 18 amino acid-length named GK-1	mouse	BALB/c mice	female	4-6w	not mentioned	yes	yes	in ventilatedcages under a controlled light cycle (12 light/12 dark hours) atstandard room temperature (22–24°C)	no	negative	7	4T1 cell	103	mammary fat pad	in the right mammary fat pad	palpable tumors (1 mm 1 mm)	15-18 days after inoculations	39 days	15-18 days after inoculations	(10, 50, and 100µg)	iv	weekly (total 3 times)	vehicle	Mean±S.D	significant reduction	significant reduction	not significant	longer survival time
2023	Yalda Mirzaei	59	Charli Dominguez	JCI Insight	2017	Included	a monoclonal anti–IL-8 antibody, termed HuMax-IL8	mouse	C.B-17 SCID	female	6w	not mentioned	yes	yes	in microisolator cages under specific pathogen–free condition	no	positive and negative control	5-8	MDA-MB-231 cells	4×106	mammary fat pad	in mammary fat pad	palpable	day 1	17 days	day 1	200µg	ip	days 1, 3, 5, 8, 10, 12, and 15	control HBSS (100 μl) as negative and docetaxel 10mg/kg as positive control	Mean± SEM	significant reduction see notes	not evaluated	not evaluated	not evaluated
2023	Yalda Mirzaei	60	Hassan Y. Ebrahim	Journal of Natural Products	2017	Included	a Usnic Acid Benzylidene Analogues named 52 as Potent Mechanistic Target of Rapamycin Inhibitors	mouse	athymic nude mice	female	5-6w	not mentioned	yes	yes	under clean conditions in sterilefilter-top cages, at a temper-ature of 24±2°C, 50±10% relative humidity, and 12:12 h artificiallight−dark cycle. Mice received mouse chow and water ad libitum.	no	negative control	5	MCF-7 and MDA-MB-231/GFP cells	for both studies 2 × 106	mammary fat pad	into the mammary fat pad	approximate average volume of 50 mm3	20 days after inoculation and 10days after inoculation	75days and 34 days	20 days after inoculation and 10 days after inoculation	10 mg/kg	ip	3 times per week	DMSO	Mean± SEM	significant reductione see notes	not evaluated	not significant	not evaluated
2023	Yalda Mirzaei	61	Huber-Ruano	Annals of Oncology	2017	Included	An antisense oligonucleotide targeting TGF-b2 named ISTH0047 and ISTH-C3	mouse	BALB/c mice	female	not mentioned	not mentioned	yes	not mentioned	not directely mentioned	selection bias	negative control	10	4T1 cells	105	mammary fat pad	into the mammary fat pad	not mentioned	not mentioned	28 days	not mentioned	20mg/kg	s.c	every day for five dose and then weekly	PBS	not mentioned probabely Mean±S.D	not significant (Data not shown)	not evaluated	not evaluated	not evaluated
2023	Yalda Mirzaei	62	Arthee Jahangir	OncoImmunology	2017	Included	attenuated Listeria monocytogenes which infects myeloid-derived suppressor cells (MDSC) named Listeria-Mage-b	mouse	BALB/c mice	female	(3 months and 18 months)	not mentioned	yes	not mentioned	animal facility under Bsl-2 conditions as required for Listeria immunizations	selection bias	negative control	5	4T1 cells	for all 10 4	mammary fat pad	in the mammary fat pad	not mentioned	3 different strategy	16 or 19 or 16 days for 3 different dose strategy	day zero four days before inoculation/ day 3 after inoculation/	0.5 ×107 CFU/ 0.5 ×107 CFU / 104 CFU	ip	one dose at day zero, then day 7, and day 14 /days 3, 10,and 17 /every other day (days 4, 6, 8, 10, 12, and 14)	Listeria and saline	Mean± SEM	not evaluated	significant reduction	not evaluated	not evaluated
2023	Yalda Mirzaei	63	Jennifer R. Riggs	Journal of Medicinal Chemistry	2017	Included	a Dual TTK Protein Kinase/CDC2-Like Kinase (CLK2) Inhibitor named CC-671	mouse	SCID mice	female	not mentioned	not mentioned	yes	yes	not directely mentioned	no	negative and positive control	8-10	Cal-51 cells	5×106	s.c	not mentioned	approximately 125mm3	day 11 after inoculation/day 12 after inoculation	27 days /33 days	day 11 after inoculation/day 12 after inoculation	10 and 20mg/kg	iv	everu 3 days and every 7 days for 3 doses (q7d)	vehicle as negative and taxotere as positive vehicle	not mentioned probabely Mean±S.D	significant reduction	not evaluated	not significant	not evaluated
2023	Yalda Mirzaei	64	Wenying Yu	Journal of Medicinal Chemistry	2017	Included	an Orally Selective Inhibitor of Signal Transducer and Activator of Transcription 3	mouse	BALB/c nude mice	female	6w	not mentioned	yes	not mentioned	SPF condition	selection bias	negative control	10	MDA-MB-231 cells	5×106	s.c	in to the flank area	100mm3	after the tumor volume reached about 100 mm3	21 days	after the tumor volume reached about 100 mm3	5 mg/kg	orally	once a day for 32 days	vehicle	Mean±S.D	significant	significant reduction	not significant	not evaluated
2023	Yalda Mirzaei	65	Heba Alshaker	Breast Cancer Research and Treatment	2018	Included	a new SK1 inhibitor named SK-F	mouse	BALB/c nude mice	female	6-8w	not mentioned	yes	yes	not directely mentioned	no	negative and positive control	6	4T1 cells	106	mammary fat pad	in to the mammary fat pad	not mentioned	2 weeks after inoculation	25days	2 weeks after inoculation	5mg/kg	ip	twice a week for 2 weeks	DMSO as negative and DTX as positive control	Mean± SEM	significant see notes	not evaluated	not significant	not evaluated
2023	Yalda Mirzaei	66	Jae-JinLee	Scientific Reports	2018	Included	a Small molecule activator of Nm23/NDPK named NMac1	mouse	NOD/SCID mice	female	5w	not mentioned	yes	not mentioned	not directely mentioned	selection bias	negative control	6-7	MDA-MB-231-Luc cells	106	mammary fat pad	into the mammary fat pad	100mm3	after primary tumor size reached 100mm3	21 days	after primary tumor size reached 100mm3	10mg/kg	per oral	daily for 3 weeks	vehicle	Mean±S.D	not changed	not evaluated	not significant	not evaluated
2023	Yalda Mirzaei	67	Qian Lei	Cell Death & Disease	2018	Included	a novel PLK4 inhibitor named YLT-11	mouse	BALB/c nude mice	female	6w	not mentioned	yes	yes	not directely mentioned	no	negative control	5	MCF-7/ MDA-MB-468/ and MDA-MB-231 cells	4×106 / 1~2×107 see notes	s.c	on the right flank	100-150mm3 / 100mm3	after the average volume of the tumor reached to 100~150 mm3/after the average volume of the tumor reached to 100 mm3	18 days after starting	after the average volume of the tumor reached to 100~150 mm3/after the average volume of the tumor reached to 100 mm3	30 and 90mg/kg	per oral gavage	daily	vehicle	Mean±S.D	significant reduction see notes	significant reduction	not significant	not evaluated
2023	Yalda Mirzaei	68	YAN LI	Molecular Medicine Report	2018	Included	a Novel multi‑kinase inhibitor named T03	mouse	BALB/c nude mice	female	6W	15-16g/16-22g	yes	yes	in the controlled environment at 25 ̊C on a 12-h light/dark cycle	no	negative and positive control	5	MX-1 and MX-1/T and MCF-7 and MCF‑7/T cells Taxol resistent	not mentioned	not mentioned	not mentioned	100-250mm3	When tumors grew to an average volume of 100-250mm	13 days for MX-1 and MX-1/T and 33days for MCF-7	When tumors grew to an average volume of 100-250mm	50 and 100mg/kg	per oral	six times per week for 13 and 33days	Cremophor EL/ethanol/water as negative and Taxol as positive control	Mean±S.D	significant reduction	significant reduction	not significant	not evaluated
2023	Yalda Mirzaei	69	Banghua Wang	Journal of Breast Cancer	2018	Included	a Novel Potent Vascular Endothelial Growth Factor Receptor 2 Kinase Inhibitor named Isomangiferin	mouse	BALB/c nude mice	male	5w	25g	yes	yes	not directely mentioned	no	negative control	4	MDA-MB-231 cells	2 × 106	s.c	not mentioned	100mm3	When the average volume of each tumor was approximately 100 mm3	30 days	When the average volume of each tumor was approximately 100 mm3	10mg/kg	ip	daily for one month	vehicle	Mean± SEM	significant reduction	significant reduction	not evaluated	not evaluated
2023	Yalda Mirzaei	70	Dan Zhu	Molecular Cancer Therapeutics	2018	Included	a Potent andSelective TTK and CLK1/2 Inhibitor named CC-67	mouse	NSG/CB17 SCID	female	4-8w	not mentioned	yes	yes	in a barrier facility in micro-isolator cages at 10 animals per cage. Mice were fed with Harlan-Teklad LM- 485 Mouse/Rat Sterilizable Diet and autoclaved water ad libitum and maintained on a 12 h light/dark cycle	no	nagative and positive control	8-10	PDX/ CAL51/ CAL51/MDA-MB-231	not applicable/2×106 /5×106	s.c	not mentioned	200mm3/ 120mm3/ 400mm3	When the average volume of each tumor was approximately 200 mm3 /120mm3/400mm3	48 days/ 32 days/ 39 days	When the average volume of each tumor was approximately 200 mm3 /120mm3/400mm3	5-10-20-40 mg/kg	iv	every 7 days	vehicle an negative and docetaxol or taxotere as positive control	Mean± SEM	significant see notes	not evaluated	not significant	not evaluated
2023	Yalda Mirzaei	71	Yue Chen	Journal of Drug Targeting	2018	Included	a new small-molecule inhibitor of the STAT3 signaling Pathway named Bt354	mouse	BalB/c nude mice	female	8-10w	not mentioned	yes	yes	not directely mentioned	no	negative and positive control	6	MDA-MB-435 and MDA-MB-231 cells	5×106	s.c	in to the right flanks	300mm3	on day 7 after implantation	21 days	on day 7 after implantation	10, 20, and 40mg/kg	oral gavage	every 3 days for 21 days	vehicle as negative and napabucasin as positive control	Mean±S.D	significant reduction see notes	significant reduction	not significant	not evaluated
2023	Yalda Mirzaei	72	Benjamin B. Kasten	International Journal of Molecular Science	2018	Included	212Pb-Labeled Antibody 225.28 Targeted to ChondroitinSulfate Proteoglycan 4 named pb-F3-C25 and pb-225-C28	mouse	athymic nude mice	female	5-10w	not mentioned	yes	not mentioned	not directely mentioned	selection bias	negative and positive control	10	SUM159 cells	4×106	mammary fat pad	in mammary fat pad	73± 4 mm3	When the average volume of each tumor was approximately 73 mm3	29 days	at 6 or 7 days after implantation	14, 0.30, or 0.48 MBq for pb-288-C28- 0.33MBq for pb-F3-C25	iv	a single dose at 6 or 7 days after implantation	irrelevant isotype-matched control (F3-C25) mAbs and no treatment group	Mean± SEM	significant reduction see notes	not evaluated	not significant	not evaluated
2023	Yalda Mirzaei	73	Elena Mariotto	Cancers	2018	Included	a Choline Kinase Alpha Inhibitor named EB-3D	mouse	C57BL/6 mice for primary/ and C57BL/6 and NOD/SCID mice for metastasis study	female	7w/ 7w	not mentioned	yes	yes	not directely mentioned	no	negative control	8/ 6 and 3	E0771 cells for primary /and E0771 cells for spontaneous metastases and E0771 cells and MDA-MB-231 cells for experimentally induced metastasis study	4×105E0771 / 5×105E0771 and 2×105 E0771 and 8×105 MDA cells	mammary fat pad/mammary and iv	into the mammary fat pad/ mammry fat pad- iv-iv	palpable/ not applicable	When tumors were palpable/ not mentioned- not mentioned	19 days/ 4 weeks and 3 weeks - and 7 weeks	When tumors were palpable/ not mentioned- not mentioned	1 mg/kg for primary and 2.5 mg/kg for metastasis study	ip	every other day 4 doses/ every other day for 4 weeks and 3 weeks and 7 weeks	DMSO	Mean± SEM	significant reduction by 210%	significant reduction	not significant	not evaluated
2023	Yalda Mirzaei	74	Anna Capasso	Molecular Cancer Therapeutics	2019	Included	a Phosphorylated-p68 Inhibitor named RX-5902	mouse	athymic nude mice	female	5-6w	not mentioned	yes	yes	with sterilized food and wateradlibitumand a 12-hour light/dark cycle	no	negative and positive control	3	MDA-MB-231 cells	5×106	s.c	bilaterally into the flank	150mm3	when the mean tumor volume reached approximately 150 mm3	67days with higher dose set/21 days with lower dose set	when the mean tumor volume reached approximately 150 mm3	160 and 320 and 600 mg/kg of RX-5902 and 15-30-60 mg/kg	oral	once weekly for 3 times for higher dose set/ five times per week with 2 days off for lower dose set	vehicle as negative and nabpaclitaxe as positive control	not mentioned probabely Mean±S.D	significant reduction see notes	not evaluated	not significant	not evaluated
2023	Yalda Mirzaei	75	Lei Di	Journal of Experimental & Clinical Cancer Research	2019	Included	a natural small-molecule that inhibits TGFβ/BMP signaling named ZL170	mouse	BalB/c nude mice / MMTV-PyMT mice	Female	6w/2 months	not mentioned	yes	not mentioned	under standard specific-pathogen-free (SPF) conditions	selection bias	negative control	6/6	SCP2 cells, a highly bone metastatic MDA-MB-231 subline/ MDA-MB-231/ transgenic	not mentioned	intracardiacally/ not mentioned/ not applicable	into the circulation of nude mice	not applicable/100mm3/ 400mm3	starting from day 14 when tumor volume reached ~ 100 mm3/ when tumor volume reached ~ 400 mm3	2weeks/ 16 days/ 28 days	starting from day 14 when tumor volume reached ~ 100 mm3/ when tumor volume reached ~ 400 mm3	80 mg/kg 20 ans 40 and 80 mg/kg /80 mg/kg	ip	daily for 2 consecutive weeks/ daily for 16 days/ daily for 28 days	vehicle	Mean±S.D	significant	not evaluated	not evaluated	not evaluated
2023	Yalda Mirzaei	76	Denise Garcia	Annals of Surgical Oncology	2019	Included	a Novel Humanized Monoclonal Antibodyto Secreted Frizzled-Related Protein-2 named hSFRP2 mAb	mouse	athymic nude mice	Female	5-6w	not mentioned	yes	not mentioned	not directely mentioned	selection bias	negative control	10	Hs578T cells	106	mammary fat pad	in the mammary fat pad	100mm3	at day 30 whentumors volume was approximately 100 mm3	58 days (8 weeks)	at day 30 whentumors volume was approximately 100 mm3	4 mg/kg	iv	every 3 days	IgG1 as negative control	Mean± SEM	significant reduction by 61% see notes	not evaluated	not significant	not evaluated
2023	Yalda Mirzaei	77	Jangsoon Lee	Breast Cancer Research and Treatment	2019	Included	a MEK1 inhibitor named E6201	mouse	NSG mice	Female	4-6w	not mentioned	yes	not mentioned	under pathogen-free conditions	selection bias	negative control	14/5	MDA-MB-231-LM2 cells for primary/ SUM149 cells for metastasis/MDA-MB-231-LM2 cells for primary	2 × 106 and 4×106 /2 × 106	mammary fat pad/iv/ mammary fat pad	into one site in the abdominal mammary fat pad /tail vein/into one site in the abdominal mammary fat pad	100-150mm3 /not aplicable/after tumors are 400mm3	when the mean tumor volume reached approximately 100-150 mm3/ next day/ after tumor reached to 400mm3 they removed them and started using the drug	18 days/6 weeks- 2 weeks after removal of the primary tumor	when the mean tumor volume reached approximately 100-150 mm3/ next day/ after tumor reached to 400mm3 they removed them and started using the drug	30 mg/kg	iv	3 days per week	vehicle	Mean± SEM	significant reduction	not evaluated	not evaluated	longer survival time
2023	Yalda Mirzaei	78	In Hae park	Scientific Reports	2019	Included	a BET inhibitor named JQ1	mouse	BALB/c nude mice	female	6-7w	not mentioned	yes	yes	not directely mentioned	no	negtive and positive control	4	MDA-MB-231 cells	107	s.c	on the dorsal hind flank	100mm3	when tumors reached 100mm3 in volume	3 weeks	when tumors reached 100mm3 in volume	50 mg/kg	ip	daily for 3 weeks	vehicle as nagative and enzalutamide as positive control	Mean±SE	significant but in combination see notes	not evaluated	not evaluated	not evaluated
2023	Yalda Mirzaei	79	Yingying Shen	International Journal of Cancer	2019	Included	a novel small molecule as tyrosine kinase inhibitor named DCC-2036	mouse	NSG mice	Female	4w/4-8w	not mentioned	yes	yes	in barrier facilities with a 12h light dark cycle, with food and water available ad libitum	no	negative control	7	MDA-MB-231 cells/ AXL/MET-high PDX IDMO-129and AXL/MET-low PDX862812	5×106	s.c	in the right flanks	150mm3	When the tumor size reached approximately 150 mm3	22 days/ 62 days/ 58 days	When the tumor sizereached approximately 150 mm3	100 mg/kg- 150 mg/kg	oral gavage	daily	0.5% CMC/1% Tween 80 as vehicle	Mean±S.D	significant reduction	significant reduction	not significant	not evaluated
2023	Yalda Mirzaei	80	Jilai Tian	Breast Cancer Research and Treatment	2019	Included	a novel IL-6/GP130 inhibitor named Bazedoxifene	mouse	athymic nude mice	Female	6w	not mentioned	yes	yes	not directely mentioned	no	negative control	8	SUM159 or MDA-MB-231 cells	3×106	mammary fat pad/s.c	into mammary fat pads and/ both sides of flank area	50-100 mm3	one week after inoculation	22 days	one week after inoculation	For SUM159 pure bazedoxifene 8.8 mg/kg and for MDA-MB-231 group bazedoxifene acetate 4.4 mg/kg	oral	daily for 22 days	vehicle	Mean±S.D	significant reduction see notes	significant reduction	not evaluated	not evaluated
2023	Yalda Mirzaei	81	Suryavathi Viswanadhapalli	Molecular Cancer Therapeutics	2019	Included	A Small-Molecule Inhibitor for LIFR Signaling named EC359	mouse	athymic nude mice/SCID mice	Female	8w	not mentioned	yes	yes	not directely mentioned	no	negative control	8/6	MDA-MB-231 cells/ (pT3 pN2a pM) via UTHSA PDX Core	2 × 106/ not applicable	mammary fat pad/ engrafted	in the mammary fat pad /mammary fat pad	measurable size/ 150mm3	when tumor size is measurable/when they reached tumor volume of approximately 150 mm3	25 days/ 42 days	when tumor size is measurable/when they reached tumorvolume of approximately 150 mm3	5mg/kg for first model and 10mg/kg for PDX model	s.c	3 days per week	vehicle (hydroxymethylcellulose)	Mean±SE	significant reduction	not evaluated	not significant	not evaluated
2023	Yalda Mirzaei	82	Zhuan Zhou	EBioMedicine	2019	Included	a small molecule inhibitor, named WX2–43, that specifically intercepts the interaction between PRMT5 and KLF4, by enhancing KLF4 degradation	mouse	athymic nude mice	Female	8w	not mentioned	yes	not mentioned	not directely mentioned	selection bias	negative control	6	MDA-MB-231 cells	5×106	mammary fat pad	in the mammary fat pad	palpable	one week after inoculation	32 days	one week after inoculation	40 and 80mg/kg	ip	twice per week for 4 weeks	vehicle (10%N,N-Dimethylacetamide in saline)	Mean± SEM	significant reduction in both doses see notes	significant reduction in 80mg/kg	not significant	not evaluated
2023	Yalda Mirzaei	83	Tae-Min Cho	Cancer Letters	2019	Included	C-terminal HSP90 inhibitor named L80	mouse	BALB/c mice	Female	6w	not mentioned	yes	not mentioned	under standard specific-pathogen-free (SPF) conditions	selection bias	negative control	8	4T1 cells	105	mammary fat pad	into the duct of th fourth mammary gland	50mm3	one week after inoculation when tumors are 50mm3	27 days	one week after inoculation when tumors are 50mm3	20mg/kg	ip	every other day for 27 days	vehicle (DMSO/corn oil, 1:9)	Mean± SEM	significant reduction	significant reduction	not significant	not evaluated
2023	Yalda Mirzaei	84	Mouhamed Idrissou	OMICS	2019	Included	a TIP60 Inhibitor named TH1834	mouse	BALB/c nude mice	Female	6W	not mentioned	yes	not mentioned	not directely mentioned	selection bias	negative control	4-6	MDA-MB-231 luc and MCF-7 luc cells	for both 5×106	s.c	into the right flank	not mentioned	day after the inoculation	29days and 55 days	day after the inoculation	50mg/kg	s.c	daily for 10 days	vehicle	Mean± SEM	significant reduction	not evaluated	not evaluated	not evaluated
2023	Yalda Mirzaei	85	Junya Kawai	Journal of Medicinal Chemistry	2019	Included	a MTHFD2 Inhibitor named DS18561882 compound 18 and 2	mouse	BALB/c nude mice	Female	5w	not mentioned	yes	not mentioned	not directely mentioned	selection bias	negative control	6	MDA-MB-231luc cells	4×106	s.c	not mentioned	not mentioned	11 days after inoculation	22 days	11 days after inoculation	product 18 with 300mg/kg and product 2 with 30-100-300 mg/kg	oral	twice daily for 11 days	vehicle (0.5% methylcellulose)	Mean±S.D	significant reduction see notes	not evaluated	not significant	not evaluated
2023	Yalda Mirzaei	86	Ki Yeon Kim	Journal of Experimental & Clinical Cancer Research	2019	Included	a monoclonal antibody named mAb3F derived from autocatalytic loop of Prss14/ST14 membrane serine protease	mouse	MMTV-PyMT mice	Female	9w	not mentioned	yes	not mentioned	not directely mentioned	selection bias	negative and positive control	5	transgenic	not applicable	not applicable	not applicable	not mentioned	from 9 weeks of age	until 15 weeks of age (one week after the last injection)	from 9 weeks of age	50µg per mouse	ip	twice a week until 14 weeks of age	PBS as negative and Taxol as positive control	not mentioned probabely Mean±S.D	not significant	not evaluated	not significant	not evaluated
2023	Yalda Mirzaei	87	Zheng Qiao	International Journal of Molecular Sciences	2019	Included	A Novel Specific Anti-CD73 Antibody named (3F7)	mouse	BALB/c mice	Female	8w	not mentioned	yes	not mentioned	not directely mentioned	selection bias	negative control	6	4T1 cells	106	s.c	into the right-front dorsum.	not mentioned	one week after inoculation	3 weeks	one week after inoculation	10mg/kg	ip	every 3 days for 6 injectiones	PBS as vehicle	Mean±S.D	not significant	not significant	not evaluated	not evaluated
2023	Yalda Mirzaei	88	Xiao, H	Neoplasma	2019	Included	a Jab1 inhibitor named CSN5i-3	mouse	BALB/c mice	Female	6-7w	15.2-17.3g	yes	yes	not directely mentioned	no	negative control	6	BT474 cells	106	mammary fat pad	into mammary fat pad	100mm3	When the tumor size reached approximately 100 mm3	30 days	When the tumor size reached approximately 100 mm3	100mg/kg	oral	daily for 21 days	saline as vehicle	Mean±S.D	significant reduction	significant reduction	not significant	not evaluated
2023	Yalda Mirzaei	89	Shanshan Deng	Molecular Cancer Therapeutics	2020	Included	A Tubulin Inhibitor named VERU-111	mouse	NSG mice/ the same for Experimental lung metastasis/the same for PDX	Female	5-6W/ 7-8w/4-6w	not mentioned	yes	yes	housed with a 12:12 hour light/dark cycle and fed a breeder chow diet	no	negative and positive control	8/7/13	MDA-MB-231 cells / the same/ HCI-10-Luc2cells	2.5×105/ 2×105/ PDX model	surgically/iv/ mammary fat pad	into the left and the right inguinal mammary gland fat pads/tail vein/ilaterallyimplanted into the cleared inguinal mammary fat pads	100mm3/ not applicable/ 100mm3	when the average tumor size was 100 mm3/ after 24hours / when the average tumor size was 100 mm3	18 days/23 days/8 weeks	when the average tumor size was 100 mm3/ after 24hours / when the average tumor size was 100 mm3	5-10-12.5 mg/kg / 10mg/kg/ 10mg/kg	oral	five times per week (Monday–Friday)	vehicle as negative and paclitaxe as positive control	Mean± SEM	significant reduction	significant reduction	not significant	not evaluated
2023	Yalda Mirzaei	90	Ping Hu	Journal of Materials Chemistry B	2020	Included	a nanometer-sized inhibitor of a pro-cancer protease named CQD-KD1	mouse	BALB/c mice/BALB/c mice	Female	not mentioned	20-25g/ 20 g	yes	yes	12 h light–dark cycle, 20–241C and40–70% relative humidity) in individually ventilated cages withfood and waterad libitum	no	negative and positive control	8/8	MCF7 cells/ 4T1-GFP cells for metastasis study	106/ 5×104	s.c/ iv	into the right flank/ tail vein	80-120mm3/ not applicable	When the tumor volumes reached 80–120 mm3in typically 3–5 days after inoculation/ day one	8 days/30 days	When the tumor volumes reached80–120 mm3in typically 3–5 days after inoculation/ day one	CQD (6.4 mg kg -1) and CQD-KD1 (0.64 and 6.4 mg kg -1) / CQD-KD1 0.64 mg ml -1	s.c/ iv	one dose on first day/daily from day 1 to day 4 followedby one dose every second day until day 16	vehicle as negative and KD1 (0.077 mg kg -1) as positive	Mean± SEM	significant reduction see notes	significant reduction	not significant	not evaluated
2023	Yalda Mirzaei	91	Sean P. Kennedy	Oncogene	2020	Included	a novel triple-acting PIM/PI3K/mTORinhibitor named IBL-302	mouse	BALB/c nude mice	Female	6-8w/the same	18-20g/same	yes	yes	not directely mentioned	no	negative control	8/8	BT-474 cells and HCC-1954 cells	107/ 5×106	s.c/ s.c	at the right flank/ the same	not mentioned/ not mentioned	from first day/the same	21 days / 24 days	from first day/ the same	50mg/kg / for second study one grpoup plus 20%vitamin E	oral	daily for 21 days/ daily for 24 days	saline	Mean± SE	significant reduction in both cell lines	not evaluated	significant	not evaluated
2023	Yalda Mirzaei	92	Li Pan	Breast Cancer Research and Treatment	2020	Included	a novel non-peptide small molecule as STAT3 inhibitor named LLY17	mouse	BALB/c mice	Female	6w	not mentioned	yes	not mentioned	not directely mentioned	selection bias	negative control	8	4T1 cells	106	mammary fat pad	into the bilateral mammary fat pads	not mentioned	After 9 days of tumor development	23 days	After 9 days of tumor development	5 mg/kg	oral	every day for 14 days	DMSO	Mean±S.D	significant reduction	significant reduction	not significant	not evaluated
2023	Yalda Mirzaei	93	Lan Lin	International Immunopharmacology	2020	Included	BML-111 as an important regulator of inflammatory cytokines	mouse	BALB/c mice	Female	6-8w	not mentioned	yes	yes	with a 12-hour light-dark cycle under pathogen-free conditions	no	negative control	8	4T1 cells	20 µl cells suspended as in RPMI1640 Medium	directly inserted into mammary duct through the nipple	The fourth nipple on the left side	not mentioned	after one week	28 days	after one week	1 mg/kg (0.1ml)	not mentioned probably orally	daily	PBS	not mentioned probabely Mean±S.D	significant reduction by 50%	significant	not significant	not evaluated
2023	Yalda Mirzaei	94	Jian-Hua Liu	Experimental Cell Research	2020	Included	a MyD88 inhibitor named TJ-M2010-2	mouse	BALB/c nude mice	Female	5w	not mentioned	yes	yes	not directely mentioned	no	negative and positive control	6	MCF-7 and MDA-MB-231 cells	106	s.c	into the back on the right side	not mentioned	not mentioned	3 weeks	not mentioned	not mentioned	not mentioned	not mentioned	vehicle as negative and LPS as positive control	Mean±S.D	significant reduction	not evaluated	not evaluated	not evaluated
2023	Yalda Mirzaei	95	Rui Wu	European Journal of Medicinal Chemistry	2020	Included	amide-sulfamide named compound IIIe as a small molecule for targeting CXCR4/CXCL12 axis	mouse	BALB/c nude mice	Female	not mentioned	not mentioned	yes	yes	in a pathogen-free animal facility in a 12-h: 12-h light: dark cycle for certain days	no	negative control	6	4T1 cells	5×104	iv	tail vein	not aplicable	not mentioned	14 days	not mentioned but probably from day one	20 mg/kg	ip	twice a day for 2 weeks	saline	not mentioned probabely Mean±S.D	not evaluated (just metastasis study)	not evaluated	not significant	not evaluated
2023	Yalda Mirzaei	96	Jing Chen	Life Sciences	2020	Included	a novel hydroxamic acid-based HDAC inhibitor named Pracinostat (SB939)	mouse	BALB/c nude mice	Female	6-8w	not mentioned	yes	yes	not directely mentioned	no	negative and positive control	7/6	MDA-MB-231cells for metastasis study/MDA-MB-231cells for primary	3×106/ the same	mammary fat pad/ s.c	into the 4th abdominal mammary fat pad/ into the axilla	not aplicable(When tumors formed)/100mm3	on day 7/When tumors reached approximately 100 mm3	42 days/4 weeks	on day 7/When tumors reachedapproximately 100 mm3	25mg/kg	oral	every two days till the end of the study	SAHA as positive and DMSO+ corn oil as negative control	Mean±S.D	significant reduction see notes	significant reduction	not significant	not evaluated
2023	Yalda Mirzaei	97	Laura Andrini	Folia Medica	2020	Included	a Cell Penetrating and Interfering Peptide Targeting PP2A/SET	mouse	C3H/S-strain mice	male	60 days	not mentioned	yes	yes	water and food available ad libitum, ambient temperature maintained at 22±2°C, alternating light and dark periods restricted to 12 h each	no	negative control	24	TN60-UNLP-C3H/S cells	4×105	s.c	in to the flank area	not mentioned	day 5	37 days	day 5	5 mg/kg	ip	every day from day 5 to day 37	saline	only the average tumor volume	significant reduction by 72%	not evaluated	not evaluated	not evaluated
2023	Yalda Mirzaei	98	Qianming Li	Experimental Cell Research	2020	Included	a neutralizing antibody to Robo1 named R5	mouse	MMTV-PyMT transgenic mouse/ athymic nude mice	Female	9w/ 6w	not mentioned	yes	not mentioned	not directely mentioned	selection bias	positive control	not mentioned/not mentioned	transgenic / MDA-MB-231 cells	2×106	mammary fat pad	into the mammary fat pads	visible	After the tumors were visible	28 days/25 days	After the tumors were visible	1 mg/mouse	ip	every 3 days for 4 weeks/ every two days for 25 days	mIgG as positive control	not mentioned probabely Mean±S.D	significant reduction	significant reduction	not evaluated	not evaluated
2023	Yalda Mirzaei	99	Niaz Mahmood	Bone Research	2020	Included	a uPAR antibody named (huATN-658)	mouse	CD-1 nude mice/ the same	Female	4-6w	not mentioned	yes	yes	not directely mentioned	no	positive and negative control	9/7	MDA-MB-231 cells for both primary and/ metastasis study	5×105 / 2×105	mammary fat pad/ intratibial	into the fourthmammary fat pad / intratibial route	50-100 mm3/ not aplicable	when tumor volume reached between ~50 and100 mm3 (week 6)/ after 3 days	5 weeks/ 10 weeks	when tumor volume reached between ~50 and100 mm3 (week 6)/ after 3 days	10 mg·kg−1/ 10.0 mg·kg−1	ip	twice a week for 5 weeks/ twice a week for 10 weeks/ once a week for combination therapy for 10 weeks	control IgG as positive and PBS as negative control	Mean± SEM	significant reduction	not evaluated	not evaluated	not evaluated
2023	Yalda Mirzaei	100	Soo Kyung Park	Biochemical Pharmacology	2020	Included	A novel small molecule STAT3 inhibitor named SLSI-1216 and SLSI-1	mouse	BALB/c nude mice	Female	4-5w	18g	yes	yes	under pathogen-free conditions with a 12 h light-dark schedule	no	negative and positive control	5	MDA-MB-231 cells	4×106	s.c	in to the flanks	100mm3	after 10 days when until the tumor volume reached approximately 100 nun3	35 days (one week after the last dose)	after 10 days when until the tumor volume reached approximately 100 nun3	SLSI-12165 (5 and 10 mg/kg) / SLSI-1 (10 mg/kg)	ip	three times a week for 28 days	NISO/cremophor/normal saline = 10:10:80) as negative and paclitaxel as positive control	Mean±S.D	significant reduction (more in higher dose) see notes	significant reduction see notes	not significant	not evaluated
2023	Yalda Mirzaei	101	Arjanneke F. van de Merbel	International Journal of Molecular Science	2021	Included	a Small Molecule Inhibitor named LMW compound	mouse	BALB/c nude mice	female	5w	not mentioned	yes	yes	not directely mentioned	no	negative control	15	MDA-MB-231-Luc cells	105	intracardiacally	into the left cardiac ventricle	not mentioned	One day after inoculation	35 days	One day after inoculation	5mg/kg	ip	daily	vehicle	Mean± SEM	not evaluated	not evaluated	not significant	not evaluated
2023	Yalda Mirzaei	102	Rongyn Zhao	European Journal of Medicinal Chemistry	2021	Included	a small molecule Fam20 inhibitor named 3r	mouse	BALB/c nude mice	female	6-8 w	20-22 g	yes	not mentioned	not directely mentioned	selection bias	negative control	6	MDA-MB-231 cells	2×106	s.c	not mentioned	100mm3	one week after tumor inoculation	14 days	first day	25 and 50 mg/kg	intra gastric	daily for 14 days	vehicle	Mean± SEM	significant reduction	significant reduction	not significant	not evaluated
2023	Yalda Mirzaei	103	Yang Li	Journal of Medicinal Chemistry	2021	Included	a Highly Selective VascularEndothelial Growth Factor Receptor 3 (VEGFR3) Inhibitor named compound 38k	mouse	BALB/c nude mice for primary and BALB/c for metastatic	female	6-8 w	not mentioned	yes	yes	not directely mentioned	selection bias	negative and positive control	6	MDA-MB-231 cells	1.5×106 for primary and 2×106 for metastatic	sc for primary, iv for metastic	not mentioned	100−200 mm3	when tumor volume reached 100−200 mm3	25 days for primary and 21 days for metastatic	day 4	25 and 50 mg/kg	orally	once a day for 21 days	compound 10 as positive, vehicle as negative	Mean±S.D	significant reduction	significant reduction	not significant	not evaluated
2023	Yalda Mirzaei	104	Ming Yi	Journal for ImmunoTherapy of Cancer	2022	Included	an anti- TGF-β/PD-L1bispecificantibody named BiTP	mouse	BALB/c mice	female	not mentioned	not mentioned	yes	yes	not directely mentioned	selection bias	negative and positive control	8	4T1-hPDL1 and EMT-6- hPDL1	1×10 5	mammary fat pad	in to the right mammary fat pad	100 mm3	When tumor volume was nearly 100 mm3	23 days	One week after inoculation	9 mg/kg	ip	six doses of treatment in the following 2 weeks	Isotype	mean ±SE of mean (SEM) or SD	gnifi- cantly slowed tumor growth	significant reduction	not significant	extended the survival of tumor-bearing mice
2024	Yalda Mirzaei	105	Yuzhu Zhang	Cancer Letters	2023	Included	a TNBC stemness inhibitor named YH677	mouse	BALB/c nude mice	female	4-6 w	not mentioned	yes	yes	not directely mentioned	selection bias	negative and positive control	8 for primary and 10 for metastatic	MDA-MB-231- LUC for metastatic and SUM159 AND HCC180 for primary	3´107 for metastatic and 3´104 for primary	iv for metastatic and S.C for primary	tail vein and the fat pad	not mentioned	afrer 5 days for primary and 7 days for metastatic	30 days for metastatic and 34-42 days for primary	after 7 days for metastatic and after 5 days for primary	1 or 10 mg/kg	iv	every day	DMSO	mean ± SD for primary and mean ± SEM for metastatic	significant reduction in primary and 66.9% and 83.7% for 1 and 10 mg of metastatic	not evaluated	not significant	extended the survival
2024	Yalda Mirzaei	106	Xiaoyong Dai	European Journal of Pharmacology	2023	Included	a specific RAGE-binding peptide named RP7	mouse	BALB/c nude mice	female	6 w	not mentioned	yes	yes	not directely mentioned	selection bias	negative control		MDA-MB-231 and BT549	5 × 106	S.C.	into the left axilla	not mentioned	not mentioned	22 days	from beginning	15 or 30 mg/kg	iv	daily	saline	mean ± SD	significant reduction	significant reduction	not significant	not evaluated
2024	Yalda Mirzaei	107	Guiping Gao	European Journal of Medicinal Chemistry	2023	Included	a novel 4,4′-bipyridine derivatives acting as CDK9-Cyclin T1 pr-pr inhibitor named compound B19	mouse	athymic BALB/c mice	female	4-6 w	not mentioned	yes	not mentioned	not directely mentioned	selection bias	negative control	5	4T1 cells	1 × 106	S.C.	into the flanks	100 mm3	When the tumor volume grew to about 100 mm3	14 days	from beginning	12.5 mg/kg and 25 mg/kg	ip	once a day	vehicle	mean ± SD	at 12.5 mg/ kg and 25 mg/kg were 63.1% and 86.1%, respectively reduction	significant reduction	no significant loss of body weight in 12.5 mg/kg B19-treated , but 25 mg/kg caused a slight loss of body weight	not evaluated
2024	Yalda Mirzaei	108	Nilufar Ali	Biomed Pharmacother.	2024	Included	a 9S1R nullomer peptide	mouse	BALB/c mice	female	8 w	not mentioned	yes	yes	not directely mentioned	selection bias	negative control	6 test -7 control	4T1.2-Luc cells	1 × 105	mammary fat pad	in the 4th mammary fat pad	Palpable	after the formation of palpable tumors	29 days	after the formation of palpable tumors	100 mg/kg	ip	eight injections over a period of 2 weeks	PBS	Mean+ SEM	significant decrease in tumor size for the treatment group, with a difference of 2.5 fold (p < 0.015, dose 4), 1.8 fold (p < 0.06, dose 5), and ~2 fold (p < 0.06, dose 6) (Fig. 3H) [35, 36,38,39]. (reducing growth during the early phase of tumor development)	not significant	there was a decrease in weight following the first week’s treatment, however the mice later returned to near control level weight. weight loss was never greater than 15% of the initial body weight	not evaluated
2024	Yalda Mirzaei	109	Penelope Desroys du Roure	Journal for ImmunoTherapy of Cancer	2024	Included	a novel Fc- engineered cathepsin D antibody named F1M1-Fc +	mouse	athymic mice (NU(NCr)-Foxn1nu) for xenograf and e Swiss nude mice (NU(Ico)-Foxn1nu) for PDX	female	6 w for xenograf and 5w for PDX	not mentioned	yes	yes	not directely mentioned	selection bias	negative control	7-10	MDA-MB-231 cells and SUM159 cells and PDX model	2× 106 and 5× 106 and for PDX approximately 5x5x5 mm of B1995 and B3977 tumor fragments	S.C. and S.C. and transplanted S.C.	not mentioned	xenografts~50 mm3 and ~100mm3 (PDXs)	when xenografts reached a volume of ~50 mm3 and ~100mm3 (PDXs)	42, 46, 48 days	13 days after inoculation for MDA-MB-231 model	15 mg/kg	ip	three times per week	rituximad	mean±SEM	umor volume was significantly reduced by 77% (p=0.0002) in the F1M1- Fc + group, by 60% (p=0.0007) in the F1M1 group, and by 40.5% (p=0.0289) in the F1M1-Fc − group for MDA-MB-231 model. In the PDX B1995 and PDX B3977, tumor volume was significantly reduced by 61.8% (p=0.0002) and by 44.6% (p=0.0018), respectively	not evaluated	not significant	significantly longer for both
2024	Yalda Mirzaei	110	Liang Lyu	British Journal of Cancer	2024	Included	a potent PAK2 inhibitor named FRAX486	mouse	BALB/c nude mice	female	36 w	not mentioned	yes	yes	in specific pathogen-free (SPF) condition	selection bias	negative control	15	MDA-MB-231 cells	2 × 106	iv	caudal vein	not applicable	not applicable- metastatic model	7 weeks	from beginning	20 mg/kg	IG	5 days per week for 7 weeks	DMSO	mean ± SD	not applicable	not applicable	not evaluated	not evaluated

## Sheet: Data (for Meta analysis)
Article Nr	First Author	Journal	Year	Therapeutic Agent	Animal Species	Strain	Sex	Age	Body Weight	Ethical approval	Randomization	Housing type	Type of Bias	Control Group	Nr of animal/Group	Method of tumor inducing	Cell number	Application route	Injection area	Tumor size at start time	Starting time	Study duration	Starting Time	Dose	Rout	Aplication Interval	Vehicle	Data representation type	Mean of test	SD for test	N for test	Mean of control	SD for control	N for control	SD or SEM of control	SD or SEM of test
1	Kenatora Yamanaka	International Journal of Oncology	2011	YM155, a small molecule as a selective survivin suppressant	mouse	BALB/c nude mice	female	5w	not mentioned	yes	yes	not directely mentioned	no	negative control	5	MRK-nu-1 cells	3×106	s.c	in to the flank	when tumor was stablished	after tumor was stablishe	21 days	first day	5mg/kg	7-day continus infusion using micro-osmotic pump implanted s.c for both study	a 7-day continuous infusion	vehicle	Mean±SEM	4	11.1803	5	400	306.341	5	137	5
2	Chul-Yong Park1	European Journal of Cancer	2011	(EW-7195), a novel synthesized small molecule as a specific inhibitor of ALK5 kinase	mouse	MMTV/c-Neu transgenic Mice	female	8w	not mentioned	yes	yes	in light/tempreture controlled facility	no	negative control	3	transgenic tumor bearing mice	transgenic	transgenic	transgenic	transgenic	first day	21 days	day 1	40 mg/kg, in 100µl saline	ip	3 times a week for 3 weeks	saline	Mean± SD	164	17	3	239	116	3	116	17
2	Chul-Yong Park2	European Journal of Cancer	2011	(EW-7195), a novel synthesized small molecule as a specific inhibitor of ALK5 kinase	mouse	MMTV/c-Neu transgenic Mice	female	8w	not mentioned	yes	yes	in light/tempreture controlled facility	no	negative control	3	transgenic tumor bearing mice	transgenic	transgenic	transgenic	transgenic	first day	21 days	day 1	40 mg/kg, in 100µl saline	ip	3 times a week for 3 weeks	saline	Mean± SD	1	1	3	4	6	3	6	1
2	Chul-Yong Park3	European Journal of Cancer	2011	(EW-7195), a novel synthesized small molecule as a specific inhibitor of ALK5 kinase	mouse	BALB/c mice	female	10w	not mentioned	yes	yes	in light/tempreture controlled facility	no	negative control	6 to 8	4T1 cells	1×104	mammary fat pad	left thoracic mammary fat pad	not mentioned	10 days after tumor induction	28 days	day 10	40 mg/kg, in 100µl saline	ip	3 times a week for 2.5 weeks	saline	Mean± SD	172	119	6	204	128	6	128	119
2	Chul-Yong Park4	European Journal of Cancer	2011	(EW-7195), a novel synthesized small molecule as a specific inhibitor of ALK5 kinase	mouse	BALB/c mice	female	10w	not mentioned	yes	yes	in light/tempreture controlled facility	no	negative control	6 to 8	4T1 cells	1×104	mammary fat pad	left thoracic mammary fat pad	not mentioned	10 days after tumor induction	28 days	day 10	40 mg/kg, in 100µl saline	ip	3 times a week for 2.5 weeks	saline	Mean± SD	5	5	8	12	5	8	5	5
3	Swati Biswas	PLoS ONE	2011	an Anti-Transforming Growth Factor ß anticody named 1D11	mouse	athymic nude mice	female	4-5w	not mentioned	yes	not mentioned	not directely mentioned	selection bias	positive control	4	MDA-MB-231 cells	1×105	intracardiacally	left cardiac ventricle	not applicable	day 1 and after 2 weeks for MDA-MB 231 cells	28 days	day 1/2 weeks after inoculation	10 mg/kg	not mentioned	3 days per week for 4 weeks	control antibody (13C4, 10 mg/kg body weight)	Mean± SD (metastatic tumor area)	0.25	0.1	7	0.76	0.12	7	0.12	0.1
3	Swati Biswas	PLoS ONE	2011	an Anti-Transforming Growth Factor ß anticody named 1D11	mouse	athymic nude mice	female	4-5w	not mentioned	yes	not mentioned	not directely mentioned	selection bias	positive control	4	MDA-MB-231 cells	1×105	intracardiacally	left cardiac ventricle	not applicable	day 1 and after 2 weeks for MDA-MB 231 cells	28 days	day 1/2 weeks after inoculation	10 mg/kg	not mentioned	3 days per week for 4 weeks	control antibody (13C4, 10 mg/kg body weight)	Mean± SD (metastatic tumor area)	0.1114	0.1919	5	0.6461	0.3599	5	0.3599	0.1919
3	Swati Biswas	PLoS ONE	2011	an Anti-Transforming Growth Factor ß anticody named 1D11	mouse	BALB/c mice	female	4-5w	not mentioned	yes	not mentioned	not directely mentioned	selection bias	positive control	7	4T1 cells	1×105	intracardiacally	left cardiac ventricle	not applicable	day 1	28 days	day 1	10 mg/kg	not mentioned	3 days per week for 4 weeks	control antibody (13C4, 10 mg/kg body weight)	Mean± SD (metastatic tumor area)	0.006	0.002	4	0.0331	0.012	4	0.012	0.002
5	Yesim Gökmen-Polar	Breast Cancer Research Treatment	2012	a small molecule active-site TORC1/2 kinase inhibitor named MLN0128	mouse	athymic nude mice	female	not mentioned	not mentioned	yes	not mentioned	not directely mentioned	selection bias	negative control	5	ML20 cells (MCF-7 cells transfected with plasmid)	10×106	mammary fat pad	the mammary fat pad	palpable	Once tumors were palpable	35 days	10 days after inoculation for ML20	0.3 mg/kg daily	oral gavage	for 4 weeks	vehicle (5 % NMP,15 % PVP, 80 % Water)	Mean± SD	149	51	5	320	72	5	72	51
5	Yesim Gökmen-Polar	Breast Cancer Research Treatment	2012	a small molecule active-site TORC1/2 kinase inhibitor named MLN0128	mouse	athymic nude mice	female	not mentioned	not mentioned	yes	not mentioned	not directely mentioned	selection bias	negative control	5	ML20 cells (MCF-7 cells transfected with plasmid)	10×106	mammary fat pad	the mammary fat pad	palpable	Once tumors were palpable	35 days	10 days after inoculation for ML20	3 mg/kg thrice weekly	oral gavage	for 4 weeks	vehicle (5 % NMP,15 % PVP, 80 % Water)	Mean± SD	162	35	5	320	72	5	72	35
5	Yesim Gökmen-Polar	Breast Cancer Research Treatment	2012	a small molecule active-site TORC1/2 kinase inhibitor named MLN0128	mouse	athymic nude mice	female	not mentioned	not mentioned	yes	not mentioned	not directely mentioned	selection bias	negative control	5	MV165 cells (MCF-7 cells transfected with VEGF)	5×106	mammary fat pad	the mammary fat pad	palpable	Once tumors were palpable	35 days	15 days after inoculation for MV165	0.3 mg/kg daily	oral gavage	for 4 weeks	vehicle (5 % NMP,15 % PVP, 80 % Water)	Mean± SD	521	72	5	1222	279	5	279	72
5	Yesim Gökmen-Polar	Breast Cancer Research Treatment	2012	a small molecule active-site TORC1/2 kinase inhibitor named MLN0128	mouse	athymic nude mice	female	not mentioned	not mentioned	yes	not mentioned	not directely mentioned	selection bias	negative control	5	MV165 cells (MCF-7 cells transfected with VEGF)	5×106	mammary fat pad	the mammary fat pad	palpable	Once tumors were palpable	35 days	15 days after inoculation for MV165	3 mg/kg thrice weekly	oral gavage	for 4 weeks	vehicle (5 % NMP,15 % PVP, 80 % Water)	Mean± SD	378	35	5	1222	279	5	279	35
6	Jinpiao Lin	Cancer Immunology, Immunotherapy	2012	anti-Cyr61 monoclonal antibody	mouse	athymic nude mice	female	5w	not mentioned	yes	yes	in pathogen-free conditions	no	positive control	10	MDA-MB-231 cells	5×106	s.c	not mentioned	not mentioned	2 weeks after inoculation	23 days	2 weeks after inoculation	5 mg/kg bodyw	ip	twice per week	control IgG	Mean± SEM	125	132.816	10	325	88.5438	10	28	42
7	Ji Hye Park	Invest New Drugs	2012	MHY218, a novel hydroxamic acid-based HDAC inhibitor	mouse	BALB/c nude mice	female	6w	not mentioned	yes	yes	in light/tempreture controlled facility, in filtered-air laminar-flow cabinets and aseptic	no	negative and positive control	5	TAMR/MCF-7 cells (tamoxifen resistent cells)	2×107	s.c	into the upper flank	not mentioned	not mentioned	21 days	first day	10 mg/kg	ip	twice per week for 21 days	vehicle (0.1% DMSO) as negative and /SAHA as positive (25mg/kg with the same interval and application route)	Mean± SEM	1465	321.994	5	3994	771.443	5	345	144
8	Chandra R Tate	Breast Cancer Research	2012	histone deacetylase inhibitor named panobinostat (LBH589)	mouse	C.B.17/SCID mice	female	4-6w	not mentioned	yes	yes	in a sterile and pathogen-free environment with food and waterad libitum	no	negative control	5	MDA-MB-231-tRFP cells (turbo red fluorescent protein)	5×106	mammary fat pad	bilaterally into the inguinal mammary fat pad	not mentioned	day 3 after inoculation	41 days	14 days after inoculation	10 mg/kg	ip	5 days per week for 28 days	vehicle (1:20 DMSO in normal saline)	Mean± SEM	210	46.9574	5	778	131.928	5	59	21
8	Chandra R Tate	Breast Cancer Research	2012	histone deacetylase inhibitor named panobinostat (LBH589)	mouse	C.B.17/SCID mice	female	4-6w	not mentioned	yes	yes	in a sterile and pathogen-free environment with food and waterad libitum	no	negative control	5	BT-549-tRFP cells (turbo red fluorescent protein)	5×106	mammary fat pad	bilaterally into the inguinal mammary fat pad	not mentioned	day 3 after inoculation	41 days	14 days after inoculation	10 mg/kg	ip	5 days per week for 28 days	vehicle (1:20 DMSO in normal saline)	Mean± SEM	176	102.859	5	620	134.164	5	60	46
9	Vita Golubovskaya	Anti-Cancer Agents in Medicinal Chemistry	2013	a small molecule named M13 as Anti-FAK (Focal Adhesion Kinase) inhibitor	mouse	athymic nude mice	female	6w	not mentioned	yes	not mentioned	in animal facility	selection bias	negative control	5	BT-474 cells	2×106	s.c	not mentioned	not mentioned	one day after cell injection	21 days	one day after cell inoculation	30 mg/kg	ip	daily 5 days per week for 3 weeks	vehicle	Mean± SD	190	365	5	1555	154	5	154	365
9	Vita Golubovskaya	Anti-Cancer Agents in Medicinal Chemistry	2013	a small molecule named M13 as Anti-FAK (Focal Adhesion Kinase) inhibitor	mouse	athymic nude mice	female	6w	not mentioned	yes	not mentioned	in animal facility	selection bias	negative control	5	BT-474 cells	2×106	s.c	not mentioned	not mentioned	one day after cell injection	21 days	one day after cell inoculation	50mg/kg	ip	daily 5 days per week for 3 weeks	vehicle	Mean± SD	245	82	5	1555	154	5	154	82
10	Megumi Kawamoto	Molecular Cancer Therapeutics	2013	a HER2-lytic hybrid peptide that target HER2	mouse	athymic nude mice	female	7w	17-21 g	yes	yes	not directely mentioned	no	nagative control	6	BT-474 cells (both trastuzumab and lapatinib sensitive)	107	s.c	into the flank region	20 to 60 mm3	When tumors reached 20 to 60 mm3 in volume	41 days	When tumors reached 20 to 60 mm3 in volume	3 mg/kg =(50mL/injection)	iv	3 times a week for a total of 9 doses	saline	Mean± SD	447	185	6	978	217	6	217	185
10	Megumi Kawamoto	Molecular Cancer Therapeutics	2013	a HER2-lytic hybrid peptide that target HER2	mouse	athymic nude mice	female	7w	17-21 g	yes	yes	not directely mentioned	no	nagative control	6	MDA-MB-453 cells (both trastuzumab and lapatinib resistant)	107	s.c	into the flank region	20 to 60 mm3	When tumors reached 20 to 60 mm3 in volume	47 days	When tumors reached 20 to 60 mm3 in volume	3 mg/kg =(50mL/injection)	iv	3 times a week for a total of 9 doses	saline	Mean± SD	297	174	6	804	385	6	385	174
11	Zhong Huali	Oncology Reports	2013	a novel histone deacetylase inhibitor named NK-HDAC-1	mouse	BALB/c nude mice	female	4-6w	20±2 g	yes	yes	under pathogen-free conditions	no	negative and positive control	6	MDA-MB-231 cells	5×106	s.c	into the lower right flank	100-150mm3	when the tumors were 100-150mm3 in size	21 days	aftre the tumors were 100-150mm3 in size	3 mg/kg	ip	on days 2, 3, 4, 6 and 7 of each week for 3weeks (5 times per week for 3 weeks)	solvent (DMSO) as negative/SAHA suberoylanilide hydroxamic acid as positive control	Not mentioned - Mean± SD	540	65	6	720	85	6	85	65
11	Zhong Huali	Oncology Reports	2013	a novel histone deacetylase inhibitor named NK-HDAC-1	mouse	BALB/c nude mice	female	4-6w	20±2 g	yes	yes	under pathogen-free conditions	no	negative and positive control	6	MDA-MB-231 cells	5×106	s.c	into the lower right flank	100-150mm3	when the tumors were 100-150mm3 in size	21 days	aftre the tumors were 100-150mm3 in size	10 mg/kg	ip	on days 2, 3, 4, 6 and 7 of each week for 3weeks (5 times per week for 3 weeks)	solvent (DMSO) as negative/SAHA suberoylanilide hydroxamic acid as positive control	Not mentioned - Mean± SD	355	50	6	720	85	6	85	50
11	Zhong Huali	Oncology Reports	2013	a novel histone deacetylase inhibitor named NK-HDAC-1	mouse	BALB/c nude mice	female	4-6w	20±2 g	yes	yes	under pathogen-free conditions	no	negative and positive control	6	MDA-MB-231 cells	5×106	s.c	into the lower right flank	100-150mm3	when the tumors were 100-150mm3 in size	21 days	aftre the tumors were 100-150mm3 in size	30 mg/kg	ip	on days 2, 3, 4, 6 and 7 of each week for 3weeks (5 times per week for 3 weeks)	solvent (DMSO) as negative/SAHA suberoylanilide hydroxamic acid as positive control	Not mentioned - Mean± SD	250	45	6	720	85	6	85	45
12	Timmy Mani	Bioorganic & Medicinal Chemistry	2013	a Small Molecule for the uPAR·uPA interaction inhibition	mouse	NOD/SCID mice	female	not mentioned	not mentioned	yes	yes	not directely mentioned	no	negative control	15	TMD-231 cells	not mentioned	mammary fat pad	into the mammary fat pad	30 to 50 mm3	when tumors were 30-50 mm3 in volume	33 days	at day 15 postimplantation	200 mg/kg	oral gavage	three times a week for 5 weeks	vehicle	Mean± SD	693	28	15	785	263	15	263	28
13	Xiaoyi Liu	Cellular Immunology	2013	GM-CSF group, with therapy of granulocyte–macrophage colony-stimulatingfactor (GM-CSF) combined with breast cancer stem cells associated antigens and cytosine–phosphoro-thioate–guanine oligodeoxynucleotides (CpG-ODNs); DC–CIK group, with infusions of dendritic cells/cytokine-induced killer (DC/CIK) cells	mouse	TA2 transgenic mice	female	330 days (156 ± 460)	not mentioned	yes	yes	SPF animal facility, fed onregular rat chow and maintained under optimal ambience of temperature (22–23°C), light (12 h dark/light cycles), oxygen, humidity (60%) and ventilation	no	negative control	10	transgenic tumor bearing mice	transgenic	transgenic	transgenic	mean tumor volume 0.5 cm3	day 1	27 days for primary tumor and 60 days for survival study	day 1 for first group	10µg/200µl/d for GMCF / a total volume of 200µl for CpGand/ a 200µl volume for C–CIK cells	s.c and iv/ iv caudal vein	InGM-CSF group, GM-CSF was injected s.c persistently from (day 1–7). At day 8, CpGand tumor antigens were injected subcutaneously.. In PBS group, mice were injected intravenously through caudal vein at day 8.	PBS	Mean± SEM	672	1359.78	10	3790	2295.81	10	726	430
13	Xiaoyi Liu	Cellular Immunology	2013	GM-CSF group, with therapy of granulocyte–macrophage colony-stimulatingfactor (GM-CSF) combined with breast cancer stem cells associated antigens and cytosine–phosphoro-thioate–guanine oligodeoxynucleotides (CpG-ODNs); DC–CIK group, with infusions of dendritic cells/cytokine-induced killer (DC/CIK) cells	mouse	TA2 transgenic mice	female	330 days (156 ± 460)	not mentioned	yes	yes	SPF animal facility, fed onregular rat chow and maintained under optimal ambience of temperature (22–23°C), light (12 h dark/light cycles), oxygen, humidity (60%) and ventilation	no	negative control	10	transgenic tumor bearing mice	transgenic	transgenic	transgenic	mean tumor volume 0.5 cm3	day 1	27 days for primary tumor and 60 days for survival study	day 8 for second group and control group	10µg/200µl/d for GMCF / a total volume of 200µl for CpGand/ a 200µl volume for C–CIK cells	s.c and iv/ iv caudal vein	In DC–CIK group, peripheral blood derived DC–CIK cells were injected iv through caudal vein at day 8. In PBS group, mice were injected intravenously through caudal vein at day 8.	PBS	Mean± SEM	1102	2125.05	10	3790	2295.81	10	726	672
14	Xinrong Ma	OncoImmunology	2013	a novel orally active non-cytotoxic inhibitor for EP4 named RQ-00015986	mouse	BALB/c mice	female	not mentioned	not mentioned	yes	not mentioned	animal facility	selection bias	negative control	10	Highly tumorigenic and metastatic 66.1 tumor cells	5×106	mammary fat pad	to the right abdominal mammary gland	not mentioned	next day after implantation	35 days	next day after implantation	100 mg/Kg	oral gavage	twice a day for 21 days	vehicle	Not mentioned - Mean± SD	1167	136	10	1924	121	10	121	136
14	Xinrong Ma	OncoImmunology	2013	a novel orally active non-cytotoxic inhibitor for EP4 named RQ-00015986	mouse	BALB/c mice	female	not mentioned	not mentioned	yes	not mentioned	animal facility	selection bias	negative control	10	Highly tumorigenic and metastatic 66.1 tumor cells	5×106	mammary fat pad	to the right abdominal mammary gland	not mentioned	next day after implantation	35 days	next day after implantation	100 mg/Kg	oral gavage	twice a day for 21 days	vehicle	Not mentioned - Mean± SD	10.7	2.5	10	19.2	1.9	10	1.9	2.5
15	Thaiz Ferraz Borin	PLoS ONE	2014	A selective inhibitor of 20-HETE synthesis named HET0016	mouse	athymic nude mice	female	6-8w	20-25 g	yes	yes	not directely mentioned	no	negative control	10 for treatment/ 8 for control	MDA-MB-231	3×106	s.c	on the right flank of mice	not mentioned	day zero	21 days	day zero	10 mg/kg	ip	5 days/week for 21days	(PBS) containing 10% of dimethyl sulfoxide(DMSO) and 10% cremophor	Mean± SEM	115	234.009	10	662	401.637	8	142	74
15	Thaiz Ferraz Borin	PLoS ONE	2014	A selective inhibitor of 20-HETE synthesis named HET0016	mouse	athymic nude mice	female	6-8w	20-25 g	yes	yes	not directely mentioned	no	negative control	10 for treatment/ 8 for control	MDA-MB-231	3×106	s.c	on the right flank of mice	not mentioned	day 8 after implantation	28 days	day 8 after implantation	10 mg/kg	ip	5 days/week for 28 days	(PBS) containing 10% of dimethyl sulfoxide(DMSO) and 10% cremophor	Mean± SEM	331	278.28	10	662	401.637	8	142	88
16	Mahnaz Janghorban	PNAS	2014	a novel SET antagonist named OP449	mouse	NSG mice	female	not mentioned	not mentioned	yes	yes	not directely mentioned	no	negative control	8 for control and 10 test	MDA-MB-231 cells	2×106	mammary fat pad	into the fourth mammary gland	palpable	when tumor was palpable	42 days	day 8 after implantation	5 mg/kg	ip	3 days per week till the final day	PBS	Mean± SD	530	55	10	1116	146	8	146	55
16	Mahnaz Janghorban	PNAS	2014	a novel SET antagonist named OP449	mouse	NSG mice	female	not mentioned	not mentioned	yes	yes	not directely mentioned	no	negative control	4 for control and 8 test	MDA-MB 436	1×106	mammary fat pad	into the fourth mammary gland	palpable	when tumor was palpable	45 days	day 10 after implantation	5 mg/kg	ip	3 days per week till the final day	PBS	Mean± SD	169	20	8	384	128	4	128	20
16	Mahnaz Janghorban	PNAS	2014	a novel SET antagonist named OP449	mouse	NSG mice	female	not mentioned	not mentioned	yes	yes	not directely mentioned	no	negative control	8	MDA-MB 468	1×106	mammary fat pad	into the fourth mammary gland	palpable	when tumor was palpable	46 days	day 10 after implantation	5 mg/kg	ip	3 days per week till the final day	PBS	Mean± SD	142	20	8	246	33	8	33	20
17	Esak Lee	Scientific Reports	2014	a novel collagen IV derived biomimetic peptide named SP2043	mouse	athymic nude mice	female	4-5w	not mentioned	yes	not mentioned	not directely mentioned	selection bias	negative control	10	MDA-MB-231 cells	2×106	mammary fat pad	upper inguinal mammary fat pad	100 mm3	After tumors reached a volume ofabout 100 mm3	33 days	After tumors reached a volume ofabout 100 mm3	10 mg/kg	ip	everyday for up to 33 days	vehicle	Mean± SEM	273	281.443	10	857	543.912	10	172	89
17	Esak Lee	Scientific Reports	2014	a novel collagen IV derived biomimetic peptide named SP2043	mouse	athymic nude mice	female	4-5w	not mentioned	yes	not mentioned	not directely mentioned	selection bias	negative control	10	MDA-MB-231 cells	2×106	mammary fat pad	upper inguinal mammary fat pad	100 mm3	After tumors reached a volume ofabout 100 mm3	33 days	After tumors reached a volume ofabout 100 mm3	20 mg/kg	ip	everyday for up to 33 days	vehicle	Mean± SEM	178	420.583	10	857	543.912	10	172	133
18	Ju-Hee Lee	Oncotarget	2014	a fluorescent PI3K inhibitor named HS-133	mouse	BALB/c nude mice	female	6w	not mentioned	yes	yes	not directely mentioned	no	negative control	6	SkBr3 cell line	5×106	s.c	in the right flank	50–100 mm3	After reaching a tumor volume of 50–100 mm3	19 days	when tumors reached an average volume of 50–100 mm3	5 mg/kg	intratumoral	2 times per week for 19 days	DMSO:PEG400:saline = 5:50:45	mean ± S.D	155	62	6	2605	930	6	930	62
18	Ju-Hee Lee	Oncotarget	2014	a fluorescent PI3K inhibitor named HS-133	mouse	BALB/c nude mice	female	6w	not mentioned	yes	yes	not directely mentioned	no	negative control	6	SkBr3 cell line	5×106	s.c	in the right flank	50–100 mm3	After reaching a tumor volume of 50–100 mm3	21 days	when tumors reached an average volume of 50–100 mm3	0.2mL	oral gavage	daily for 21 days	DMSO:PEG400:saline = 5:50:45	mean ± S.D	1986	356	6	3231	592	6	592	356
19	David A. Proia	Clinical Cancer Research	2014	a synthetic small-molecule inhibitor of heat shock protein 90 (Hsp90) named Ganetespib	mouse	CB.17/SCID	female	7-12w	not mentioned	yes	yes	pathogen free condition	no	negative and positive control	8	MDA-MB-231	5×106	s.c	not mentioned	200mm3	When the tumors reached 200 mm3	28 days	When the tumors reached 200 mm3	100 mg/kg for 4 weeks	i.v	once per week	vehicle and 2 mg/kg doxorubicin plus 100 mg/kg cyclophosphamide	Mean± SEM	914	205.757	6	1172	68.5857	6	28	84
19	David A. Proia	Clinical Cancer Research	2014	a synthetic small-molecule inhibitor of heat shock protein 90 (Hsp90) named Ganetespib	mouse	CB.17/SCID	female	7-12w	not mentioned	yes	yes	pathogen free condition	no	negative and positive control	8	MDA-MB-231	5×106	s.c	not mentioned	200mm3	When the tumors reached 200 mm3	28 days	When the tumors reached 200 mm3	100 mg/kg for 4 weeks	i.v	once per week	vehicle and 2 mg/kg doxorubicin plus 100 mg/kg cyclophosphamide	Mean± SEM	314	102.879	6	1172	68.5857	6	28	42
19	David A. Proia	Clinical Cancer Research	2014	a synthetic small-molecule inhibitor of heat shock protein 90 (Hsp90) named Ganetespib	mouse	BALB/c mice	female	8w	not mentioned	yes	yes	pathogen free condition	no	negative control	12	4T1-Luc	5×105	iv	tail vein	not applicable	24hours after inoculation	21 days	24h after inoculation	150 mg/kg for 3 weeks	i.v	once per week	vehicle	Mean± SEM	6	3.4641	12	12	6.9282	12	2	1
20	Lyndsay V. Rhodes	Breast Cancer Research Treatment	2014	a pan-DAC inhibitor panobinostat named LBH589	mouse	SCID/beige mice	female	4-6w	not mentioned	yes	not mentioned	pathogen free condition	selection bias	negative control	10	MDA-MB-231 ZEB1	not mentioned	mammary fat pad	mammary fat pad	not mentioned	day 6 after inoculation	34 days	day 6 after inoculation for 28d	10 mg/kg	ip	5 days per week	vehicle	Mean± SEM	310	135.978	10	741	382.636	10	121	43
20	Lyndsay V. Rhodes	Breast Cancer Research Treatment	2014	a pan-DAC inhibitor panobinostat named LBH589	mouse	SCID/beige mice	female	4-6w	not mentioned	yes	not mentioned	pathogen free condition	selection bias	negative control	10	MDA-MB-231 ZEB2	not mentioned	mammary fat pad	mammary fat pad	not mentioned	day 6 after inoculation	34 days	day 6 after inoculation for 28d	10 mg/kg	ip	5 days per week	vehicle	Mean± SEM	376	246.658	10	598	170.763	10	54	78
22	Marc Turini	Oncotarget	2014	a Fab-like bispecific antibody named HER2bsFab	mouse	NMRI nude mice	female	not mentioned	not mentioned	yes	yes	not directely mentioned	no	negative and positive control	6	HER2high (BT 474)	1×107	s.c	not mentioned	180-250mm3	When tumors reached an average of 180-250 mm3	45 days	when tumor reach 180-250mm3	5 mg/kg	ip	irrelevant bsFab and HER2bsFab three times per week, trastuzumab two times per week	saline buffer and irrelevant bsFab as negative control / trastuzumab as positive control	Mean± SEM	185	281.691	6	642	421.312	6	172	115
22	Marc Turini	Oncotarget	2014	a Fab-like bispecific antibody named HER2bsFab	mouse	NMRI nude mice	female	not mentioned	not mentioned	yes	yes	not directely mentioned	no	negative and positive control	6	HER2low (MCF-7)	1×107	s.c	not mentioned	180-250mm3	When tumors reached an average of 180-250 mm3	45 days	when tumor reach 180-250mm3	5 mg/kg	ip	HER2bsFab three times per week, trastuzumab two times per week	saline buffer as negative control and trastuzumab as positive control	Mean± SEM	419	39.1918	6	668	266.994	6	109	16
23	Wei Wang	Nature Communications	2014	a pyrido[b]indole derivatives small molecule as MDM2 inhibitor named SP-141	mouse	athymic nude mice	female	4-6w	not mentioned	yes	yes	not directely mentioned	no	negative control	10	MCF-7	5 ×106	s.c	into the left inguinal area	not mentioned	next day after inoculation	42 days	next day after inoculation	40 mg/kg	ip	5 days per week for 42 days and 5 days per week for 30 days / 5 days per week for 2 weeks	vehicle	Mean± SEM	144	56.921	10	793	398.447	10	126	18
23	Wei Wang	Nature Communications	2014	a pyrido[b]indole derivatives small molecule as MDM2 inhibitor named SP-141	mouse	athymic nude mice	female	4-6w	not mentioned	yes	yes	not directely mentioned	no	negative control	15	MDA-MB-468	5 ×106	s.c	into the left inguinal area	not mentioned	next day after inoculation	30 days	next day after inoculation	40 mg/kg	ip	5 days per week for 42 days and 5 days per week for 30 days / 5 days per week for 2 weeks	vehicle	Mean± SEM	152	154.919	15	759	414.409	15	107	40
24	Hiromi Hiyoshi	Scientific Reports	2014	a novel agent, 2-(4-hydroxy-3-methoxyphenyl)-benzothiazole named (YL-109)	mouse	BALB/c nude mice	female	4-5w	not mentioned	yes	not mentioned	in a pathogen-free environment under controlled conditions of light and humidity	selection bias	nagative control	3	MCF-7	1×107	s.c	in both flanks	not mentioned	not mentioned	63 days	not mentioned	15 mg/kg	s.c	every 2 days	DMSO	Mean±S.D	51	22	3	172	75	3	75	22
24	Hiromi Hiyoshi	Scientific Reports	2014	a novel agent, 2-(4-hydroxy-3-methoxyphenyl)-benzothiazole named (YL-109)	mouse	BALB/c nude mice	female	4-5w	not mentioned	yes	not mentioned	in a pathogen-free environment under controlled conditions of light and humidity	selection bias	nagative control	6	MDA-MB-231 cells	1×106	s.c	in both flanks	not mentioned	not mentioned	42 days	not mentioned	15 mg/kg	s.c	every 2 days	DMSO	Mean±S.D	163	61	6	341	62	6	62	61
25	Li Liu	Cellular Physiology and Biochemistry	2014	AZD4547, a small-molecule inhibitor targeting the tyrosine kinase of Fibroblast Growth Factor Receptors (FGFRs)	mouse	BALB/c mice	female	7w	not mentioned	yes	yes	not directely mentioned	no	nagative control	6	4T1 cells	1×106	s.c	in the right flank	60-80mm3	after one week	28 days	day 7 after implantation	5 mg/kg	ip	every other day for 20 days	vehicle	Mean±S.D	433	67	6	950	183	6	183	67
25	Li Liu	Cellular Physiology and Biochemistry	2014	AZD4547, a small-molecule inhibitor targeting the tyrosine kinase of Fibroblast Growth Factor Receptors (FGFRs)	mouse	BALB/c mice	female	7w	not mentioned	yes	yes	not directely mentioned	no	nagative control	6	4T1 cells	1×106	s.c	in the right flank	60-80mm3	after one week	28 days	day 7 after implantation	5 mg/kg	ip	every other day for 20 days	vehicle	Mean±S.D	17	2	6	71	26	6	26	2
26	Chandra Bartholomeusz	Molecular Cancer Therapeutics	2015	Selumetinib, a MEK Inhibitor	mouse	athymic nude mice	female	6-8w	25g (mean)	yes	yes	not directely mentioned	no	negative control	15	MDA-MB-231-LM2 cells (luceferase and lung metastases)	1×106	iv	tail vein	not aplicable	6 hours before inoculation	21 days	6 hours befor inoculation	50mg/kg	oral gavage	5 days per week for 3 weeks	0.5% hydroxypropyl methylcellulose and 0.1% Tween 80, 10 mL/kg mouse bw	percentage	1.2×106	600000	13	5.2×106	3000000	14	3×106	0.6×106
27	María Dolores Cuenca-López	Oncotarget	2015	a novel multi-kinase inhibitor named EC-70124	mouse	BALB/c nude mice	female	5w	not mentioned	yes	yes	not directely mentioned	no	negative control	5	MDA-MB-231 cells	2-5×106	mammary fat pad	into the mammary fat pad	100mm3	two weeks after inoculation	22 days after first treatment or 5 weeks in total	2 weeks after tumor inoculation	18mg/kg	iv under anesthesia	every three days for 3 weeks	vehicle	Mean±S.D	369	121.5	5	826	376	5	376	121.5
28	Ai-ling liang	Drug Design, Development and Therapy (Dove press)	2015	a fused TAT–DV1–BH3 polypeptide, an antagonist of CXCR4	mouse	athymic nude mice	female	4-5w	12-14g	yes	not mentioned	at 22°C–25°C with a 12-hour light/dark cycle with free access to standard laboratory diet and water, 12-14 days for acclimate	selection bias	nagative control	7	MDA-MB-231 cells	1×107	mammary fat pad	into the fat pad of the right second breast	not mentioned	one week after tumor inoculation	23 days	one week after tumor inoculation	1.2mM/100μL	intratumoral	once every 2days for 23 days	PBS	Mean±S.D	1737	404	7	2384	242	7	242	404
29	Sheng-Bin Peng	Molecular Cancer Therapeutics	2015	LY2510924, a Novel Cyclic Peptide as a CXCR4 Antagonist	mouse	SCID mice	female	not mentioned	not mentioned	yes	not mentioned	not directely mentioned	selection bias	negative control	not mentioned	MDA-MB-231 cells	5×106	iv	tail vein	not applicable	one day before inoculation	15 days	one day befor inoculation	3 mg/kg	s.c	twice daily for 15 days	PBS	animal number per group is not mentioned at all, lung metastasis total area %	2.7	0.3	5	6	0.5	5	0.5	0.3
29	Sheng-Bin Peng	Molecular Cancer Therapeutics	2015	LY2510924, a Novel Cyclic Peptide as a CXCR4 Antagonist	mouse	SCID mice	female	not mentioned	not mentioned	yes	not mentioned	not directely mentioned	selection bias	negative control	not mentioned	MDA-MB-231 cells	5×106	iv	tail vein	not applicable	one day after inoculation	13 days	one day after inoculation	3 mg/kg	s.c	twice daily for 13 days	PBS	animal number per group is not mentioned at all, lung metastasis total area %	3.8	0.3	5	6	0.5	5	0.5	0.3
30	Sheetal Pundir	Cancer Research	2015	small molecule VR23, as a Quinoline–Sulfonyl Hybrid Proteasome Inhibitor	mouse	athymic nude mice	female	5w	not mentioned	yes	yes	not directely mentioned	no	negative and positive control	4	MDA-MB-231 cells	1×107	s.c	into the flank	4 to 5 mm in diameter	When tumor size reached 4 to 5 mm in diameter	21 days	When tumor size reached 4 to 5 mm in diameter	30 mg/kg body weight VR23	ip	twice per week for 3 weeks	vehicle and Paclitaxel	Mean± SEM	65.88	51.84	4	305.01	37.95	4	2.66	25.92
30	Sheetal Pundir	Cancer Research	2015	small molecule VR23, as a Quinoline–Sulfonyl Hybrid Proteasome Inhibitor	mouse	athymic nude mice	female	5w	not mentioned	yes	yes	not directely mentioned	no	negative and positive control	4	MDA-MB-231 cells	1×107	s.c	into the flank	4 to 5 mm in diameter	When tumor size reached 4 to 5 mm in diameter	21 days	When tumor size reached 4 to 5 mm in diameter	20 mg of paclitaxel+ 30 mg/kg VR23	iv and ip	twice per week for 3 weeks	vehicle and Paclitaxel	Mean± SEM	10.51	7.12	4	305.01	37.95	4	2.66	3.56
31	Xianzhou Song	PLoS ONE	2015	a small molecule named 3-phospho-bufalin as a Steroid Receptor Coactivator-3 (SRC-3/AIB1) inhibitor	mouse	athymic nude mice	female	4-5w	not mentioned	yes	yes	not directely mentioned	no	negative control	6	MDA-MB-231-LM3-3 cells	0.75×106	mammary fat pad	into one of the second mammary fat pads	When tumors became palpable	14 days after tumor inoculation	31 days	14 days after inoculation	0.75 mg/kg	s.c	3 doses per week for 3 weeks	PBS	Mean± SEM	613	193.51	6	1188	462.954	6	189	79
32	Shaohua Wie	Molecular Medicine Reports	2015	The prokaryotically expressed/purified rhIL-24 protein and the eukaryotically expressed rhIL-24	mouse	BALB/c nude mice	male	4w	not mentioned	yes	yes	animal facility	no	negative and positive control	8	MDA-MB-231 cells	1×106	s.c	in the armpits of the right anterior limbs	100mm3	when tumors reached a mean volume of ~100mm3	21 days after the last injection	when tumors reached a mean volume of ~100mm3	2μg prokaryotic rhIL-24 protein	intratumorally	every other day a total of six times	PBS as negative control	Mean±S.D	521	66	8	893	66	8	66	66
32	Shaohua Wie	Molecular Medicine Reports	2015	The prokaryotically expressed/purified rhIL-24 protein and the eukaryotically expressed rhIL-24	mouse	BALB/c nude mice	male	4w	not mentioned	yes	yes	animal facility	no	negative and positive control	8	MDA-MB-231 cells	1×106	s.c	in the armpits of the right anterior limbs	100mm3	when tumors reached a mean volume of ~100mm3	21 days after the last injection	when tumors reached a mean volume of ~100mm3	1:1(v/v) mixture of Lipofectamine®2000 and pcDNA3-hIL-24 (10μg)	intratumorally	every other day a total of six times	cDNA3 (10μg) as positive control	Mean±S.D	479	66	8	835	66	8	66	66
33	Xiao Yu Wu	Oncotarget	2015	a novel FGFR2 inhibitor named Formononetin	mouse	BALB/c nude mice	female	not mentioned	not mentioned	yes	yes	not directely mentioned	no	negative and positive control	6	MDA-MB-231 cells	3×106	s.c	not mentioned	appropriate size	Mice with appropriate size of tumors	27 days	Mice with appropriate size of tumors	100 mg/kg/day	intragastric	daily	carboxy methylated cellulose as negative control	Mean±S.D	467	53	6	867	53	6	53	53
33	Xiao Yu Wu	Oncotarget	2015	a novel FGFR2 inhibitor named Formononetin	mouse	BALB/c nude mice	female	not mentioned	not mentioned	yes	yes	not directely mentioned	no	negative and positive control	6	MDA-MB-231 cells	3×106	s.c	not mentioned	appropriate size	Mice with appropriate size of tumors	27 days	Mice with appropriate size of tumors	100 mg/kg/day	intragastric	daily	carboxy methylated cellulose as negative control and sunitinib as positive control	Mean±S.D	462	64	6	910	52	6	52	64
33	Xiao Yu Wu	Oncotarget	2015	a novel FGFR2 inhibitor named Formononetin	mouse	BALB/c nude mice	female	not mentioned	not mentioned	yes	yes	not directely mentioned	no	negative and positive control	6	MDA-MB-231 cells	3×106	s.c	not mentioned	appropriate size	Mice with appropriate size of tumors	27 days	Mice with appropriate size of tumors	100 mg/kg/day	intragastric	daily	carboxy methylated cellulose as negative control and sunitinib as positive control	Mean±S.D	205	39	6	910	52	6	52	39
34	Yao Yu	Biochemical and Biophysical Research Communications	2015	a novel inhibitor of VEGFR2 signaling named Rhamnazin	mouse	BALB/c nude mice	female	not mentioned	not mentioned	yes	yes	not directely mentioned	no	negative control	6	MDA-MB-231 cells	3×106	s.c	not mentioned	appropriate size	Mice with appropriate size of tumors	25 days	Mice with appropriate size of tumors	200mg/kg/day	intragastric	daily	carboxy methylated cellulose	Mean±S.D	511	18	6	882	79	6	79	18
35	Amelie Fouque	Journal of Medicinal Chemistry	2015	A Novel Covalent mTOR Inhibitor, nemaed DHM25	mouse	NSG mice	female	7w	not mentioned	yes	not mentioned	not directely mentioned	selection bias	nagative control	8	MDA-MB-231-Luc cells	5×105	mammary fat pad	into mammary fat pad	palpable	when tumors were palpable	50 days	when tumors were palpable	DHM25 resuspended in PBS/Tween-80/DMSO (8/1/1)	ip	5 days per week until day 46	control medium (PBS/Tween-80/DMSO)	Mean± SEM	0.22	0.141421	8	0.35	0.735391	8	0.26	0.05
35	Amelie Fouque	Journal of Medicinal Chemistry	2015	A Novel Covalent mTOR Inhibitor, nemaed DHM25	mouse	NSG mice	female	7w	not mentioned	yes	not mentioned	not directely mentioned	selection bias	nagative control	8	MDA-MB-231-Luc cells	5×105	mammary fat pad	into mammary fat pad	palpable	when tumors were palpable	50 days	when tumors were palpable	DHM25 resuspended in PBS/Tween-80/DMSO (8/1/1)	ip	5 days per week until day 46	control medium (PBS/Tween-80/DMSO)	Mean± SEM	7.2×106	1.48162e+07	7	6.2×107	1.0748e+08	8	38000000	5600000
36	Nagore I. Marín-Ramos	Journal of Medicinal Chemistry	2015	a small molecule as a new inhibitor of angiogenesis	mouse	athymic nude mice	female	6w	not mentioned	yes	not mentioned	not directely mentioned	selection bias	negative control	8	MDA-MB-231 cells	5×106	s.c	into the flank	200mm3	When tumors reached ca. 200 mm3	28 days	When tumors reached ca. 200 mm3	compound22(25 mg/kg) or vehicle (DMSO 0.2mg/μL in PBS)	ip	three times a week for 4 weeks	vehicle (DMSO)	Mean± SEM	845	69.282	3	1810	315	8	315	40
37	Xiu-Rong Ren	Bresat Cancer Research	2015	a small molecule named Perhexiline as an anti-anginal drug	mouse	SCID mice	female	not mentioned	not mentioned	yes	not mentioned	not directely mentioned	selection bias	negative control	5	MDA-MB-468 cells	1×106	s.c	into the flank	not mentioned	day 7	28 days	On day 7	0.400 mg/kg	oral gavage	5 days per week for 4 weeks	vehicle	Mean± SEM	149	26.8328	5	372	53	5	53	12
39	Wells S. Brown	Molecular Cancer Therapeutics	2016	a first-in-class covalent inhibitor of FGFR named FIN-4	mouse	NSG mice	female	4w	not mentioned	yes	yes	not directely mentioned	no	negative control	5	Patient tumor tissues (HCI-015)	PDX model	mammary fat pad	onto the mammary fat pads	not mentioned	40 days after inoculation	60 days	40 days after inoculation	FIIN-4 (25mg/kg)	oral gavage	every 48 hours	vehicle (DMSO)	Mean± SEM	188	122.984	5	635	110	5	110	55
39	Wells S. Brown	Molecular Cancer Therapeutics	2016	a first-in-class covalent inhibitor of FGFR named FIN-4	mouse	Balb/c mice	female	4w	not mentioned	yes	yes	not directely mentioned	no	negative control	5	4T1-L4 ex vivo tumor	not mentioned	iv	tail vein	not applicable	48 hours after metastatic inoculation	15 days	48 hours after metastatic inoculation	FIIN-4 (25mg/kg)	oral gavage	every 48 hours	vehicle (DMSO)	Mean± SEM	1.1×104	20124.6	5	2.8×105	178885	5	80000	9000
40	Jinxu Fang	International Journal of Cancer	2016	an immunotoxin protein targeting fibroblast activation named aFAP-PE38	mouse	BALB/c mice	female	not mentioned	not mentioned	yes	not mentioned	animal facility	selection bias	nagative and positive control	5	4T1 cells	2×105	s.c	on the right flank	anapproximate volume of 50 mm3	7 days post-tumor inoculation	20 days	7 days post-tumor inoculation	0.5 mg/kg	iv	every other day (total 4 times)	vehicle as negative and PE-38 as positive	Mean± SEM	286	91.6788	5	392	44.7214	5	20	41
40	Jinxu Fang	International Journal of Cancer	2016	an immunotoxin protein targeting fibroblast activation named aFAP-PE38	mouse	BALB/c mice	female	not mentioned	not mentioned	yes	not mentioned	animal facility	selection bias	nagative and positive control	6	4T1 cells	2×105	s.c	on the right flank	anapproximate volume of 50 mm3	7 days post-tumor inoculation	30 days	7 days post-tumor inoculation	paclitaxel (PTX) 10 mg/kg, aFAP-PE38 0.5 mg/kg	iv	every other day (total 4 times)	vehicle as negative and Taxol as positive	Mean± SEM	710	298.838	6	1194	151.868	6	62	122
40	Jinxu Fang	International Journal of Cancer	2016	an immunotoxin protein targeting fibroblast activation named aFAP-PE38	mouse	BALB/c mice	female	not mentioned	not mentioned	yes	not mentioned	animal facility	selection bias	nagative and positive control	6	4T1 cells	2×105	s.c	on the right flank	anapproximate volume of 50 mm3	7 days post-tumor inoculation	30 days	7 days post-tumor inoculation	paclitaxel (PTX) 10 mg/kg, aFAP-PE38 0.5 mg/kg	iv	every other day (total 4 times)	vehicle as negative and Taxol as positive	Mean± SEM	481	188.611	6	1194	151.868	6	62	77
41	Joon-Suk Park	Oncotarget	2016	DN10764 (also known as AZD7762, a selective inhibitor of checkpoint kinases 1 and 2)	mouse	BALB/c nude mice	female	6w	not mentioned	yes	not mentioned	pathogen free condition	selection bias	negative control	5/3	4T1-luc cells	5×105	mammary fat pad	into the fourth mammary fat pad	not aplicable	at 6 days after inoculation	4 weeks	at 6 days after inoculation	10 mg/kg	ip	three times per week for 4 weeks	vehicle	Mean± SEM	5.9×1010	2.77128e+11	3	1.2×1011	1.73205e+10	3	10000000000	160000000000
41	Joon-Suk Park	Oncotarget	2016	DN10764 (also known as AZD7762, a selective inhibitor of checkpoint kinases 1 and 2)	mouse	BALB/c nude mice	female	6w	not mentioned	yes	not mentioned	pathogen free condition	selection bias	negative control	5/3	4T1-luc cells	5×105	mammary fat pad	into the fourth mammary fat pad	not aplicable	at 6 days after inoculation	4 weeks	at 6 days after inoculation	10 mg/kg	ip	three times per week for 4 weeks	vehicle	Mean± SEM	4	5.19615	3	15	13.8564	3	8	3
41	Joon-Suk Park	Oncotarget	2016	DN10764 (also known as AZD7762, a selective inhibitor of checkpoint kinases 1 and 2)	mouse	BALB/c nude mice	female	6w	not mentioned	yes	not mentioned	pathogen free condition	selection bias	negative control	5/3	4T1-luc cells	5×105	mammary fat pad	into the fourth mammary fat pad	not aplicable	at 6 days after inoculation	4 weeks	at 6 days after inoculation	20 mg/kg	ip	three times per week for 4 weeks	vehicle	Mean± SEM	8.9×109	5.36936e+09	3	1.2×1011	1.73205e+10	3	10000000000	3100000000
41	Joon-Suk Park	Oncotarget	2016	DN10764 (also known as AZD7762, a selective inhibitor of checkpoint kinases 1 and 2)	mouse	BALB/c nude mice	female	6w	not mentioned	yes	not mentioned	pathogen free condition	selection bias	negative control	5/3	4T1-luc cells	5×105	mammary fat pad	into the fourth mammary fat pad	not aplicable	at 6 days after inoculation	4 weeks	at 6 days after inoculation	20 mg/kg	ip	three times per week for 4 weeks	vehicle	Mean± SEM	2	1.73205	3	15	13.8564	3	8	1
42	Chloé Prunier	Cancer Research	2016	a LIM kinas inhibitor named Pyr1	mouse	NMRI nude mice	female	not mentioned	not mentioned	yes	yes	not directely mentioned	no	negative and positive control	10	TS/A-pGL3 cells	5×105	mammary fat pad	mammary fat pad	not mentioned	7 days after inoculation	21 days	7 days after inoculation	10 mg/Kg	ip	daily	vehicle as negative and PTX as positive control	Mean± SEM	2.6×109	1.89737e+09	10	5.6×109	1.89737e+09	10	600000000	600000000
42	Chloé Prunier	Cancer Research	2016	a LIM kinas inhibitor named Pyr1	mouse	NMRI nude mice	female	not mentioned	not mentioned	yes	yes	not directely mentioned	no	negative and positive control	10	MDA-MB-231	107	s.c	into the right flank	200-300mm3	21days post-tumor inoculation	27 days	21days post-tumor inoculation	10 mg/Kg	ip	daily	vehicle as negative and PTX as positive control	Mean± SEM	24	22.1359	10	89	53.7587	10	17	7
42	Chloé Prunier	Cancer Research	2016	a LIM kinas inhibitor named Pyr1	mouse	NMRI nude mice	female	not mentioned	not mentioned	yes	yes	not directely mentioned	no	negative and positive control	9 to 15	MDA-MB-231-ZNF217rvLuc2 cells	2.5×105	intracardiacally	in the left ventricle	when tumor stablished by imaging	3 days before cell injection	35 days	3 days before cell injection	10 mg/Kg	ip	daily	vehicle	Mean± SEM	8.8	1.93649	15	7.8	4.2	9	1.4	0.5
43	Jiang-Jiang Qin	Oncotarget	2016	small molecule as a new dual inhibitor of NFAT1-MDM2 pathway named inulanolide	mouse	athymic nude mice	female	4-6w	not mentioned	yes	not mentioned	not directely mentioned	selection bias	negative control	10	MDA-MB-231 cells	1 × 106	mammary fat pad	into the second thoracic mammary fat pad	not mentioned	after two weeks after inoculation	24 days	2 weeks after inoculation	30mg/kg	ip	five days per week for 24 days	vehicle	Mean± SEM	204	113.842	10	1236	341.526	10	108	36
44	Fei Shen	Molecular Cancer Research	2016	JMS-17-2, a potent and selective small-molecule antagonist of CX3CR	mouse	C.B 17 SCID mice	female	6W	25g	yes	yes	germ free condition	no	negative control	5	MDA-231cells transduced witht the pLeGo-IG2-Luc2vector	not mentioned	intracardiacally	into the left ventricle of the heart through the chest	not mentioned	one week after inoculation	4 weeks	one week after inoculation	10mg/kg	ip	twice per day for the whole study duration	vehicle	not mentioned Mean± SD	5.6×105	110000	5	2.8×106	300000	5	0.3×106	1.1×105
44	Fei Shen	Molecular Cancer Research	2016	JMS-17-2, a potent and selective small-molecule antagonist of CX3CR	mouse	C.B 17 SCID mice	female	6W	25g	yes	yes	germ free condition	no	negative control	5	MDA-231cells transduced witht the pLeGo-IG2-Luc2vector	not mentioned	intracardiacally	into the left ventricle of the heart through the chest	not mentioned	one week after inoculation	4 weeks	one week after inoculation	10mg/kg	ip	twice per day for the whole study duration	vehicle	not mentioned Mean± SD	4.3	0.4	5	11.8	0.7	5	0.7	0.4
46	Jianbo Zhang	Oncotarget	2016	a novel VEGF receptor 2 inhibitor named YLL545	mouse	BALB/c nude mice	female	not mentioned	22.8 ± 0.5 g	yes	yes	not directely mentioned	no	negative control	5	MDA-MB-231 cells	2.5×107	mammary fat pad	into mammary fat pad	100 mm3	within 14 days after inoculation when tumors reached a volume of about 100 mm3	26 days	When tumors reached a volume of about 100 mm3	50 mg/kg	oral gavage	once per day	vehicle	Mean±S.D	276	27	5	465	49	5	49	27
47	Zhuobin Xu	Cancer Letters	2016	an anti-DLL4 monoclonal antibody named MMGZ01	mouse	BALB/c nude mice	female	6w	not mentioned	yes	yes	not directely mentioned	no	negative and positive control	6	MDA-MB-231	5×106	s.c	into the flank area	100-150mm3	day 11 after inoculation	after 21 dose of treatment	day 17 after inoculation	10 mg/kg docetaxel, 5 mg/kg MMGZ01	iv	every three days	vehicle as negative and docetaxel as positive control	Mean±S.D	912	135	6	2111	186	6	186	135
47	Zhuobin Xu	Cancer Letters	2016	an anti-DLL4 monoclonal antibody named MMGZ01	mouse	BALB/c nude mice	female	6w	not mentioned	yes	yes	not directely mentioned	no	negative and positive control	6	MDA-MB-231	5×106	s.c	into the flank area	100-150mm3	day 11 after inoculation	after 21 dose of treatment	day 17 after inoculation	10 mg/kg docetaxel,a combination of 5 mg/kg MMGZ01+10 mg/kg docetaxel	iv	every three days	vehicle as negative and docetaxel as positive control	Mean±S.D	456	101	6	2111	186	6	186	101
47	Zhuobin Xu	Cancer Letters	2016	an anti-DLL4 monoclonal antibody named MMGZ01	mouse	BALB/c nude mice	female	6w	not mentioned	yes	yes	not directely mentioned	no	negative and positive control	6	MCF-7 cells	5×106	s.c	into the flank area	100-150mm3	day 14 after inoculation	after 21 dose of treatment	day 23 after inoculation	10 mg/kg docetaxel, 5 mg/kg MMGZ01	iv	every three days	vehicle as negative and docetaxel as positive control	Mean±S.D	843	109	6	1428	177	6	177	109
47	Zhuobin Xu	Cancer Letters	2016	an anti-DLL4 monoclonal antibody named MMGZ01	mouse	BALB/c nude mice	female	6w	not mentioned	yes	yes	not directely mentioned	no	negative and positive control	6	MCF-7 cells	5×106	s.c	into the flank area	100-150mm3	day 14 after inoculation	after 21 dose of treatment	day 23 after inoculation	10 mg/kg docetaxel, 5 a combination of 5 mg/kg MMGZ01+10 mg/kg docetaxel	iv	every three days	vehicle as negative and docetaxel as positive control	Mean±S.D	394	68	6	1428	177	6	177	68
48	Qin Zhou	Biochemical Pharmacology	2016	a Poly (ADP-ribose) polymerases inhibitor, named Zj6413	mouse	BALB/c nude mice	female	8-10w	not mentioned	yes	yes	not directely mentioned	no	negative and positive control	6	MX1 cells	5×106	s.c	in the right flank	approximately 300 mm3	day 7 after tumor implantation	22 days	day 7 after tumor implantation	control saline(10 ml/kg); TMZ 50 mg/kg; Zj-6413 50 mg/kg	oral gavage	once a day for 15 days	vehicle as negative and Temozolomide as positive	Mean±S.D	3.8	0.4	6	4.2-1.6	0.2	6	0.2	0.4
48	Qin Zhou	Biochemical Pharmacology	2016	a Poly (ADP-ribose) polymerases inhibitor, named Zj6413	mouse	BALB/c nude mice	female	8-10w	not mentioned	yes	yes	not directely mentioned	no	negative and positive control	6	MX1 cells	5×106	s.c	in the right flank	approximately 300 mm3	day 7 after tumor implantation	22 days	day 7 after tumor implantation	control saline(10 ml/kg); TMZ 50 mg/kg; TMZ (50 mg/kg) combine Zj-6413 (25 mg/kg)	oral gavage	once a day for 15 days	vehicle as negative and Temozolomide as positive	Mean±S.D	1	0.1	6	4.2-1.6	0.2	6	0.2	0.1
48	Qin Zhou	Biochemical Pharmacology	2016	a Poly (ADP-ribose) polymerases inhibitor, named Zj6413	mouse	BALB/c nude mice	female	8-10w	not mentioned	yes	yes	not directely mentioned	no	negative and positive control	6	MX1 cells	5×106	s.c	in the right flank	approximately 300 mm3	day 7 after tumor implantation	22 days	day 7 after tumor implantation	control saline(10 ml/kg); TMZ 50 mg/kg; TMZ (50 mg/kg) combine Zj-6413 (50 mg/kg)	oral gavage	once a day for 15 days	vehicle as negative and Temozolomide as positive	Mean±S.D	0.6	0.1	6	4.2-1.6	0.2	6	0.2	0.1
48	Qin Zhou	Biochemical Pharmacology	2016	a Poly (ADP-ribose) polymerases inhibitor, named Zj6413	mouse	BALB/c nude mice	female	8-10w	not mentioned	yes	yes	not directely mentioned	no	negative and positive control	6	MDA-MB-436 cells	5×106	s.c	in the right flank	approximately 300 mm3	day 7 after tumor implantation	24 days	day 7 after tumor implantation	control saline(10 ml/kg); AZD-2281 (Olaparib) 50 mg/kg; Zj-6413 100 mg/kg	oral gavage	once a day for 17 days	vehicle as negative and Olaparib (also known as AZD2281 or Lynparza) as positive	Mean±S.D	596.7	289.1	6	1296.4	165.2	6	165.2	289.1
48	Qin Zhou	Biochemical Pharmacology	2016	a Poly (ADP-ribose) polymerases inhibitor, named Zj6413	mouse	BALB/c nude mice	female	8-10w	not mentioned	yes	yes	not directely mentioned	no	negative and positive control	6	MDA-MB-436 cells	5×106	s.c	in the right flank	approximately 300 mm3	day 7 after tumor implantation	24 days	day 7 after tumor implantation	control saline(10 ml/kg); AZD-2281 (Olaparib) 50 mg/kg; Zj-6413 150 mg/kg	oral gavage	once a day for 17 days	vehicle as negative and Olaparib (also known as AZD2281 or Lynparza) as positive	Mean±S.D	374.5	186.6	6	1296.4	165.2	6	165.2	186.6
49	Michael J. Gray	Breast Cancer Research	2016	a phosphatidylserine-targeting antibody named mch1N11 (10 mpk)	mouse	C57BL/6 mice	female	4-6w	not mentioned	yes	not mentioned	not directely mentioned	selection bias	negative and positive control	10	E0771 cells	107	mammary fat pad	into the9/10 mammary fat pad	100mm3	When tumors reached approximately 100 mm3(day 10)	26 days	day 10 after inoculation	100μl volumes	ip	twice weekly for 3 weeks(total 6 doses)	vehicle C44 as negative and anti-PD-1 (2.5 mpk) antibody as positive control	Mean±S.D	627	146	10	1429	175	10	175	146
49	Michael J. Gray	Breast Cancer Research	2016	a phosphatidylserine-targeting antibody named mch1N11 (10 mpk)	mouse	C57BL/6 mice	female	4-6w	not mentioned	yes	not mentioned	not directely mentioned	selection bias	negative and positive control	10	E0771 cells	107	mammary fat pad	into the9/10 mammary fat pad	100mm3	When tumors reached approximately 100 mm3(day 10)	26 days	day 10 after inoculation	100μl volumes	ip	twice weekly for 3 weeks(total 6 doses)	vehicle C44 as negative and anti-PD-1 (2.5 mpk) antibody as positive control	Mean±S.D	175	73	10	1429	175	10	175	73
49	Michael J. Gray	Breast Cancer Research	2016	a phosphatidylserine-targeting antibody named mch1N11 (10 mpk)	mouse	Balb/c mice	female	4-6w	not mentioned	yes	not mentioned	not directely mentioned	selection bias	negative and positive control	10	EMT-6 cells	107	mammary fat pad	into the9/10 mammary fat pad	100mm3	When tumors reached approximately 100 mm3(day 10)	26 days	day 10 after inoculation	100μl volumes	ip	twice weekly for 3 weeks(total 6 doses)	vehicle C44 as negative and anti-PD-1 (2.5 mpk) antibody as positive control	Mean±S.D	1625	700	10	1500	600	10	600	700
49	Michael J. Gray	Breast Cancer Research	2016	a phosphatidylserine-targeting antibody named mch1N11 (10 mpk)	mouse	Balb/c mice	female	4-6w	not mentioned	yes	not mentioned	not directely mentioned	selection bias	negative and positive control	10	EMT-6 cells	107	mammary fat pad	into the9/10 mammary fat pad	100mm3	When tumors reached approximately 100 mm3(day 10)	26 days	day 10 after inoculation	100μl volumes	ip	twice weekly for 3 weeks(total 6 doses)	vehicle C44 as negative and anti-PD-1 (2.5 mpk) antibody as positive control	Mean±S.D	650	525	10	1500	600	10	600	525
50	Wen-hua Chen	Acta Pharmacologica Sinica	2017	2,4-difluoro-linker as poly(ADP-ribose) polymerase 1 inhibitors (PARP1) named compound 56	mouse	BALB/c nude mice	female	4-5w	not mentioned	yes	yes	not directely mentioned	no	negative and positive control	5	MDA-MB-436 cells	5×106	s.c	into the right armpit	150mm3	When the average tumor volume reached approximately 150 mm3	21 days	When the average tumor volume reached approximately 150 mm3	1mg/kg	orally	daily for 21days	0.5% carboxymethylcellulose sodium as negative and olaparib as positive control	not mentioned probabely Mean±S.D	6.6	3.7	5	11.7	4.8	5	4.8	3.7
50	Wen-hua Chen	Acta Pharmacologica Sinica	2017	2,4-difluoro-linker as poly(ADP-ribose) polymerase 1 inhibitors (PARP1) named compound 56	mouse	BALB/c nude mice	female	4-5w	not mentioned	yes	yes	not directely mentioned	no	negative and positive control	5	MDA-MB-436 cells	5×106	s.c	into the right armpit	150mm3	When the average tumor volume reached approximately 150 mm3	21 days	When the average tumor volume reached approximately 150 mm3	10 mg/kg	orally	daily for 21days	0.5% carboxymethylcellulose sodium as negative and olaparib as positive control	not mentioned probabely Mean±S.D	2.3	1.2	5	11.7	4.8	5	4.8	1.2
50	Wen-hua Chen	Acta Pharmacologica Sinica	2017	2,4-difluoro-linker as poly(ADP-ribose) polymerase 1 inhibitors (PARP1) named compound 56	mouse	BALB/c nude mice	female	4-5w	not mentioned	yes	yes	not directely mentioned	no	negative and positive control	5	MDA-MB-436 cells	5×106	s.c	into the right armpit	150mm3	When the average tumor volume reached approximately 150 mm3	21 days	When the average tumor volume reached approximately 150 mm3	30 mg/kg	orally	daily for 21days	0.5% carboxymethylcellulose sodium as negative and olaparib as positive control	not mentioned probabely Mean±S.D	0.1	0.6	5	11.7	4.8	5	4.8	0.6
50	Wen-hua Chen	Acta Pharmacologica Sinica	2017	2,4-difluoro-linker as poly(ADP-ribose) polymerase 1 inhibitors (PARP1) named compound 57	mouse	BALB/c nude mice	female	4-5w	not mentioned	yes	yes	not directely mentioned	no	negative and positive control	5	MDA-MB-436 cells	5×106	s.c	into the right armpit	150mm3	When the average tumor volume reached approximately 150 mm3	21 days	When the average tumor volume reached approximately 150 mm3	1 mg/kg	orally	daily for 21days	0.5% carboxymethylcellulose sodium as negative and olaparib as positive control	not mentioned probabely Mean±S.D	8.1	2.2	5	11.7	4.8	5	4.8	2.2
50	Wen-hua Chen	Acta Pharmacologica Sinica	2017	2,4-difluoro-linker as poly(ADP-ribose) polymerase 1 inhibitors (PARP1) named compound 57	mouse	BALB/c nude mice	female	4-5w	not mentioned	yes	yes	not directely mentioned	no	negative and positive control	5	MDA-MB-436 cells	5×106	s.c	into the right armpit	150mm3	When the average tumor volume reached approximately 150 mm3	21 days	When the average tumor volume reached approximately 150 mm3	10 mg/kg	orally	daily for 21days	0.5% carboxymethylcellulose sodium as negative and olaparib as positive control	not mentioned probabely Mean±S.D	5.4	0.9	5	11.7	4.8	5	4.8	0.9
50	Wen-hua Chen	Acta Pharmacologica Sinica	2017	2,4-difluoro-linker as poly(ADP-ribose) polymerase 1 inhibitors (PARP1) named compound 57	mouse	BALB/c nude mice	female	4-5w	not mentioned	yes	yes	not directely mentioned	no	negative and positive control	5	MDA-MB-436 cells	5×106	s.c	into the right armpit	150mm3	When the average tumor volume reached approximately 150 mm3	21 days	When the average tumor volume reached approximately 150 mm3	30 mg/kg	orally	daily for 21days	0.5% carboxymethylcellulose sodium as negative and olaparib as positive control	not mentioned probabely Mean±S.D	2.6	1.9	5	11.7	4.8	5	4.8	1.9
51	Herryawan Ryadi Eziwar Dyari	The Faseb Journal	2017	A novel synthetic analogue of ɷ-3 17,18-epoxyeicosatetraenoic acid named ɷ-3 epoxide C20E	mouse	BALB/c nude mice	female	6w	not mentioned	yes	yes	in sterile cages in a temperature-controlled animal house	no	negative and positive control	8	MDA-MB-231 cells	4×104	mammary fat pad	into the left inguinal mammary gland	not mentioned	4 d after tumorcell inoculation	42 days	4 d after tumorcell inoculation	0.05 mg/kg in corn oil containing 6% DMSO;50ml volume in combination with AUDA 10 mg/kg	ip	5 days per week for 42 days	vehicle as negative AUDA as positive control	Mean± SEM	0.12	0.0848528	8	0.25	0.0848528	8	0.03	0.03
51	Herryawan Ryadi Eziwar Dyari	The Faseb Journal	2017	A novel synthetic analogue of ɷ-3 17,18-epoxyeicosatetraenoic acid named ɷ-3 epoxide C20E	mouse	BALB/c nude mice	female	6w	not mentioned	yes	yes	in sterile cages in a temperature-controlled animal house	no	negative and positive control	8	MDA-MB-231 cells	4×104	mammary fat pad	into the left inguinal mammary gland	not mentioned	4 d after tumorcell inoculation	42 days	4 d after tumorcell inoculation	0.5 mg/kg in corn oil containing 6% DMSO;50ml volume in combination with AUDA 10 mg/kg	ip	5 days per week for 42 days	vehicle as negative AUDA as positive control	Mean± SEM	0.11	0.226274	8	0.25	0.0848528	8	0.03	0.08
52	Tessa Humphries-Bickley	Molecular Cancer Therapeutics	2017	a Dual Rac/Cdc42 Inhibitor named MBQ-167	mouse	athymic nude mice	female	4-5w	not mentioned	yes	yes	underpathogen-free conditions in HEPA-filtered cages	no	negative control	6	GFP-HER2-BM cells	5×105	mammary fat pad	into the fourth right mammary fat pad	not mentioned	one week after inoculation	65 days	one week after inoculation	1 mg/kg	ip	3 days per week until sacrifice at day 65	vehicle	Mean± SEM	9.6	10.5328	6	41	1.71464	6	0.7	4.3
52	Tessa Humphries-Bickley	Molecular Cancer Therapeutics	2017	a Dual Rac/Cdc42 Inhibitor named MBQ-167	mouse	athymic nude mice	female	4-5w	not mentioned	yes	yes	underpathogen-free conditions in HEPA-filtered cages	no	negative control	6	GFP-HER2-BM cells	5×105	mammary fat pad	into the fourth right mammary fat pad	not mentioned	one week after inoculation	65 days	one week after inoculation	10 mg/kg	ip	3 days per week until sacrifice at day 65	vehicle	Mean± SEM	1.7	2.44949	6	40	1.71464	6	0.7	1
54	Appu Rathinavelu	Tumor Biology	2017	A novel vascular endothelial growth factor receptor–specific inhibitor named F16	mouse	NCr nude mice	female	8-9w	22-25g	yes	yes	under environmen-tally controlled conditions (22°C; 12:12-h light–dark cycle) and were provided with pathogen-free food and water	no	negative and positive control	3	GI-101A cells	5×106	s.c	into the mid-right flank	not mentioned	after 2 weeks of inoculation	22 days	two weeks after inoculation	100mg/kg	ip	once in every 2days for the period of 22days	vehicle as negative and Taxol as positive control	Mean±S.D	157	0.1	3	724	79.3	3	79.3	0
54	Appu Rathinavelu	Tumor Biology	2017	A novel vascular endothelial growth factor receptor–specific inhibitor named F16	mouse	NCr nude mice	female	8-9w	22-25g	yes	yes	under environmen-tally controlled conditions (22°C; 12:12-h light–dark cycle) and were provided with pathogen-free food and water	no	negative and positive control	3	GI-101A cells	5×106	s.c	into the mid-right flank	not mentioned	after 2 weeks of inoculation	22 days	two weeks after inoculation	100mg/kg	ip	once in every 2days for the period of 22days	vehicle as negative and Taxol as positive control	Mean±S.D	39	0.1	3	724	79.3	3	79.3	0
55	Ping Zhong	International Journal of Nanomedicine	2017	cRGD-decorated, redox-activatable micellar mertansine prodrug named (cRGD-MMP)	mouse	athymic nude mice	female	5-6w	16-18g	yes	yes	at 25°C and 55% humidity under natural 12h light/dark cycle conditions at the Experimental Animal Center	no	negative and positive control	5	MDA-MB-231 cells	2 × 106	s.c	into the hind flank	70 mm3	When the tumor sizes reached 70 mm3	16 days	When the tumor sizes reached 70 mm3	0.8 mg equiv./kg	iv tail vein	every two days for a total of four injections	PBS as negative and MMP and free DM1 as positive control	Mean±S.D	249	23	5	726	98	5	98	23
55	Ping Zhong	International Journal of Nanomedicine	2017	cRGD-decorated, redox-activatable micellar mertansine prodrug named (cRGD-MMP)	mouse	athymic nude mice	female	5-6w	16-18g	yes	yes	at 25°C and 55% humidity under natural 12h light/dark cycle conditions at the Experimental Animal Center	no	negative and positive control	5	MDA-MB-231 cells	2 × 106	s.c	into the hind flank	70 mm3	When the tumor sizes reached 70 mm3	16 days	When the tumor sizes reached 70 mm3	1.6 mg equiv./kg	iv tail vein	every two days for a total of four injections	PBS as negative and MMP and free DM1 as positive control	Mean±S.D	76	15	5	726	98	5	98	15
57	Yasuro Sugimoto	Bioorganic & Medicinal Chemistry	2017	a Novel Pyrrolopyrimidines as Mps1/TTK Kinase Inhibitor	mouse	athymic nude mice	female	not mentioned	not mentioned	yes	yes	not directely mentioned	no	negative control	5	Cal-51 cells	1 × 106	mammary fat pad	into the mammary fat pads, at two sites (left and right side in between the 4thand 5thmammary fat pads)	approximately 0.4-0.55 cm in length	when the tumors reacheda size of approximately0.4-0.55 cm in length	7 weeks	when the tumors reacheda size of approximately0.4-0.55 cm in length	10mg/kg	ip	once daily for 7 weeks	vehicle DMSO	Mean± SEM	101	44.7214	5	243	76.0263	5	34	20
58	D. Torres-García	Vaccine	2017	a parasite-derived peptide adjuvant of 18 amino acid-length named GK-1	mouse	BALB/c mice	female	4-6w	not mentioned	yes	yes	in ventilatedcages under a controlled light cycle (12 light/12 dark hours) atstandard room temperature (22–24°C)	no	negative control	7	4T1 cell	103	mammary fat pad	in the right mammary fat pad	palpable tumors (1 mm 1 mm)	15-18 days after inoculations	39 days	15-18 days after inoculations	10µg	iv	weekly (total 3 times)	vehicle	Mean±S.D	451.01	62.74	7	717.44	90.15	7	90.15	62.74
58	D. Torres-García	Vaccine	2017	a parasite-derived peptide adjuvant of 18 amino acid-length named GK-1	mouse	BALB/c mice	female	4-6w	not mentioned	yes	yes	in ventilatedcages under a controlled light cycle (12 light/12 dark hours) atstandard room temperature (22–24°C)	no	negative control	7	4T1 cell	103	mammary fat pad	in the right mammary fat pad	palpable tumors (1 mm 1 mm)	15-18 days after inoculations	39 days	15-18 days after inoculations	50µg	iv	weekly (total 3 times)	vehicle	Mean±S.D	313.46	71.11	7	717.44	90.15	7	90.15	71.11
58	D. Torres-García	Vaccine	2017	a parasite-derived peptide adjuvant of 18 amino acid-length named GK-1	mouse	BALB/c mice	female	4-6w	not mentioned	yes	yes	in ventilatedcages under a controlled light cycle (12 light/12 dark hours) atstandard room temperature (22–24°C)	no	negative control	7	4T1 cell	103	mammary fat pad	in the right mammary fat pad	palpable tumors (1 mm 1 mm)	15-18 days after inoculations	39 days	15-18 days after inoculations	100µg	iv	weekly (total 3 times)	vehicle	Mean±S.D	297.23	59.56	7	717.44	90.15	7	90.15	59.56
58	D. Torres-García	Vaccine	2017	a parasite-derived peptide adjuvant of 18 amino acid-length named GK-1	mouse	BALB/c mice	female	4-6w	not mentioned	yes	yes	in ventilatedcages under a controlled light cycle (12 light/12 dark hours) atstandard room temperature (22–24°C)	no	negative control	7	4T1 cell	103	mammary fat pad	in the right mammary fat pad	palpable tumors (1 mm 1 mm)	15-18 days after inoculations	39 days	15-18 days after inoculations	10µg	iv	weekly (total 3 times)	vehicle	Mean±S.D	5.33	2.78	7	90.5	45.16	7	45.16	2.78
58	D. Torres-García	Vaccine	2017	a parasite-derived peptide adjuvant of 18 amino acid-length named GK-1	mouse	BALB/c mice	female	4-6w	not mentioned	yes	yes	in ventilatedcages under a controlled light cycle (12 light/12 dark hours) atstandard room temperature (22–24°C)	no	negative control	7	4T1 cell	103	mammary fat pad	in the right mammary fat pad	palpable tumors (1 mm 1 mm)	15-18 days after inoculations	39 days	15-18 days after inoculations	50µg	iv	weekly (total 3 times)	vehicle	Mean±S.D	1	0.77	7	90.5	45.16	7	45.16	0.77
58	D. Torres-García	Vaccine	2017	a parasite-derived peptide adjuvant of 18 amino acid-length named GK-1	mouse	BALB/c mice	female	4-6w	not mentioned	yes	yes	in ventilatedcages under a controlled light cycle (12 light/12 dark hours) atstandard room temperature (22–24°C)	no	negative control	7	4T1 cell	103	mammary fat pad	in the right mammary fat pad	palpable tumors (1 mm 1 mm)	15-18 days after inoculations	39 days	15-18 days after inoculations	100µg	iv	weekly (total 3 times)	vehicle	Mean±S.D	5.67	5.67	7	90.5	45.16	7	45.16	5.67
59	Charli Dominguez	JCI Insight	2017	a monoclonal anti–IL-8 antibody, termed HuMax-IL8	mouse	C.B-17 SCID	female	6w	not mentioned	yes	yes	in microisolator cages under specific pathogen–free condition	no	positive and negative control	5-8	MDA-MB-231 cells	4×106	mammary fat pad	in mammary fat pad	palpable	day 1	17 days	day 1	200µg	ip	days 1, 3, 5, 8, 10, 12, and 15	control HBSS (100 μl) as negative and docetaxel 10mg/kg as positive control	Mean± SEM	235	174.62	7	382	326.466	5	146	66
59	Charli Dominguez	JCI Insight	2017	a monoclonal anti–IL-8 antibody, termed HuMax-IL8	mouse	C.B-17 SCID	female	6w	not mentioned	yes	yes	in microisolator cages under specific pathogen–free condition	no	positive and negative control	5-8	MDA-MB-231 cells	4×106	mammary fat pad	in mammary fat pad	palpable	day 1	17 days	day 1	200µg	ip	days 1, 3, 5, 8, 10, 12, and 15	control HBSS (100 μl) as negative and docetaxel 10mg/kg as positive control	Mean± SEM	176	104.652	8	382	326.466	5	146	37
60	Hassan Y. Ebrahim	Journal of Natural Products	2017	a Usnic Acid Benzylidene Analogues named 52 as Potent Mechanistic Target of Rapamycin Inhibitors	mouse	athymic nude mice	female	5-6w	not mentioned	yes	yes	under clean conditions in sterilefilter-top cages, at a temper-ature of 24±2°C, 50±10% relative humidity, and 12:12 h artificiallight−dark cycle. Mice received mouse chow and water ad libitum.	no	negative control	5	MCF-7 cells	2 × 106	mammary fat pad	into the mammary fat pad	approximate average volume of 50 mm3	20 days after inoculation	75 days	20 days after inoculation	10 mg/kg	ip	3 times per week	DMSO	Mean± SEM	385	214.663	5	1093	413.673	5	185	96
60	Hassan Y. Ebrahim	Journal of Natural Products	2017	a Usnic Acid Benzylidene Analogues named 52 as Potent Mechanistic Target of Rapamycin Inhibitors	mouse	athymic nude mice	female	5-6w	not mentioned	yes	yes	under clean conditions in sterilefilter-top cages, at a temper-ature of 24±2°C, 50±10% relative humidity, and 12:12 h artificiallight−dark cycle. Mice received mouse chow and water ad libitum.	no	negative control	5	MDA-MB-231/GFP cells	2 × 106	mammary fat pad	into the mammary fat pad	approximate average volume of 50 mm3	10 days after inoculation	34 days	10 days after inoculation	10 mg/kg	ip	3 times per week	DMSO	Mean± SEM	692	326.466	5	1835	561.253	5	251	146
61	Huber-Ruano	Annals of Oncology	2017	An antisense oligonucleotide targeting TGF-b2 named ISTH-C3	mouse	BALB/c mice	female	not mentioned	not mentioned	yes	not mentioned	not directely mentioned	selection bias	negative control	10	4T1 cells	105	mammary fat pad	into the mammary fat pad	not mentioned	not mentioned	28 days	not mentioned	20mg/kg	s.c	every day for five dose and then weekly	PBS	not mentioned probabely Mean±S.D	22.8	14.3	10	22.8	30.9	10	30.9	14.3
61	Huber-Ruano	Annals of Oncology	2017	An antisense oligonucleotide targeting TGF-b2 named ISTH0047	mouse	BALB/c mice	female	not mentioned	not mentioned	yes	not mentioned	not directely mentioned	selection bias	negative control	10	4T1 cells	105	mammary fat pad	into the mammary fat pad	not mentioned	not mentioned	28 days	not mentioned	20mg/kg	s.c	every day for five dose and then weekly	PBS	not mentioned probabely Mean±S.D	12.5	12.6	10	22.8	30.9	10	30.9	12.6
62	Arthee Jahangir	OncoImmunology	2017	attenuated Listeria monocytogenes which infects myeloid-derived suppressor cells (MDSC) named Listeria	mouse	BALB/c mice	female	3 months	not mentioned	yes	not mentioned	animal facility under Bsl-2 conditions as required for Listeria immunizations	selection bias	negative control	5	4T1 cells	104	mammary fat pad	in the mammary fat pad	not mentioned	three days before inoculation and then day 7 and day 14	16 days	day zero three days before inoculation	0.5 ×107 CFU	ip	one dose at day zero, then day 7, and day 14	saline	Mean± SEM	3.24	20.5548	10	188.3	65.2932	5	29.2	6.5
62	Arthee Jahangir	OncoImmunology	2017	attenuated Listeria monocytogenes which infects myeloid-derived suppressor cells (MDSC) named Listeria	mouse	BALB/c mice	female	18 months	not mentioned	yes	not mentioned	animal facility under Bsl-2 conditions as required for Listeria immunizations	selection bias	negative control	5	4T1 cells	104	mammary fat pad	in the mammary fat pad	not mentioned	three days before inoculation and then day 7 and day 14	16 days	day zero three days before inoculation	0.5 ×107 CFU	ip	one dose at day zero, then day 7, and day 14	saline	Mean± SEM	0.1	0.01	5	188.3	65.2932	5	29.2	0
62	Arthee Jahangir	OncoImmunology	2017	attenuated Listeria monocytogenes which infects myeloid-derived suppressor cells (MDSC) named Listeria	mouse	BALB/c mice	female	3 months	not mentioned	yes	not mentioned	animal facility under Bsl-2 conditions as required for Listeria immunizations	selection bias	negative control	5	4T1 cells	104	mammary fat pad	in the mammary fat pad	not mentioned	three days before inoculation and then day 7 and day 14	16 days	day zero three days before inoculation	0.5 ×107 CFU	ip	one dose at day zero, then day 7, and day 14	saline	Mean± SEM	6.17	13.7071	5	148.14	20.706	5	9.26	6.13
62	Arthee Jahangir	OncoImmunology	2017	attenuated Listeria monocytogenes which infects myeloid-derived suppressor cells (MDSC) named Listeria	mouse	BALB/c mice	female	18 months	not mentioned	yes	not mentioned	animal facility under Bsl-2 conditions as required for Listeria immunizations	selection bias	negative control	5	4T1 cells	104	mammary fat pad	in the mammary fat pad	not mentioned	three days before inoculation and then day 7 and day 14	16 days	day zero three days before inoculation	0.5 ×107 CFU	ip	one dose at day zero, then day 7, and day 14	saline	Mean± SEM	6.17	0.1	5	148.14	20.706	5	9.26	0
62	Arthee Jahangir	OncoImmunology	2017	attenuated Listeria monocytogenes which infects myeloid-derived suppressor cells (MDSC) named Listeria-Mage-b	mouse	BALB/c mice	female	3 months	not mentioned	yes	not mentioned	animal facility under Bsl-2 conditions as required for Listeria immunizations	selection bias	negative control	5	4T1 cells	104	mammary fat pad	in the mammary fat pad	not mentioned	three days before inoculation and then day 7 and day 14	16 days	day zero three days before inoculation	0.5 ×107 CFU	ip	one dose at day zero, then day 7, and day 14	saline	Mean± SEM	0.1	0.111803	5	0.32	0.0894427	5	0.04	0.05
62	Arthee Jahangir	OncoImmunology	2017	attenuated Listeria monocytogenes which infects myeloid-derived suppressor cells (MDSC) named Listeria-Mage-b	mouse	BALB/c mice	female	18 months	not mentioned	yes	not mentioned	animal facility under Bsl-2 conditions as required for Listeria immunizations	selection bias	negative control	5	4T1 cells	104	mammary fat pad	in the mammary fat pad	not mentioned	three days before inoculation and then day 7 and day 14	16 days	day zero three days before inoculation	0.5 ×107 CFU	ip	one dose at day zero, then day 7, and day 14	saline	Mean± SEM	0.02	0.0223607	5	0.32	0.0894427	5	0.04	0.01
62	Arthee Jahangir	OncoImmunology	2017	attenuated Listeria monocytogenes which infects myeloid-derived suppressor cells (MDSC) named Listeria-Mage-b	mouse	BALB/c mice	female	3 months	not mentioned	yes	not mentioned	animal facility under Bsl-2 conditions as required for Listeria immunizations	selection bias	negative control	5	4T1 cells	104	mammary fat pad	in the mammary fat pad	not mentioned	three days before inoculation and then day 7 and day 14	16 days	day zero three days before inoculation	0.5 ×107 CFU	ip	one dose at day zero, then day 7, and day 14	saline	Mean± SEM	0.04	0.0447214	5	0.1	0.0223607	5	0.01	0.02
62	Arthee Jahangir	OncoImmunology	2017	attenuated Listeria monocytogenes which infects myeloid-derived suppressor cells (MDSC) named Listeria-Mage-b	mouse	BALB/c mice	female	18 months	not mentioned	yes	not mentioned	animal facility under Bsl-2 conditions as required for Listeria immunizations	selection bias	negative control	5	4T1 cells	104	mammary fat pad	in the mammary fat pad	not mentioned	three days before inoculation and then day 7 and day 14	16 days	day zero three days before inoculation	0.5 ×107 CFU	ip	one dose at day zero, then day 7, and day 14	saline	Mean± SEM	0.03	0.0223607	5	0.1	0.0223607	5	0.01	0.01
62	Arthee Jahangir	OncoImmunology	2017	attenuated Listeria monocytogenes which infects myeloid-derived suppressor cells (MDSC) named Listeria	mouse	BALB/c mice	female	3 months	not mentioned	yes	not mentioned	animal facility under Bsl-2 conditions as required for Listeria immunizations	selection bias	negative control	5	4T1 cells	104	mammary fat pad	in the mammary fat pad	not mentioned	three days before inoculation and then day 7 and day 14	16 days	day zero three days before inoculation	0.5 ×107 CFU	ip	one dose at day zero, then day 7, and day 14	saline	Mean± SEM	0.1	0.01	5	162.02	45.2804	5	20.25	0
62	Arthee Jahangir	OncoImmunology	2017	attenuated Listeria monocytogenes which infects myeloid-derived suppressor cells (MDSC) named Listeria	mouse	BALB/c mice	female	18 months	not mentioned	yes	not mentioned	animal facility under Bsl-2 conditions as required for Listeria immunizations	selection bias	negative control	5	4T1 cells	104	mammary fat pad	in the mammary fat pad	not mentioned	three days before inoculation and then day 7 and day 14	16 days	day zero three days before inoculation	0.5 ×107 CFU	ip	one dose at day zero, then day 7, and day 14	saline	Mean± SEM	0.1	0.01	5	283.54	67.9317	5	30.38	0
62	Arthee Jahangir	OncoImmunology	2017	attenuated Listeria monocytogenes which infects myeloid-derived suppressor cells (MDSC) named Listeria	mouse	BALB/c mice	female	3 months	not mentioned	yes	not mentioned	animal facility under Bsl-2 conditions as required for Listeria immunizations	selection bias	negative control	5	4T1 cells	104	mammary fat pad	in the mammary fat pad	not mentioned	three days before inoculation and then day 7 and day 14	16 days	day zero three days before inoculation	0.5 ×107 CFU	ip	one dose at day zero, then day 7, and day 14	saline	Mean± SEM	0.03	0.0223607	5	0.36	0.0447214	5	0.02	0.01
62	Arthee Jahangir	OncoImmunology	2017	attenuated Listeria monocytogenes which infects myeloid-derived suppressor cells (MDSC) named Listeria	mouse	BALB/c mice	female	18 months	not mentioned	yes	not mentioned	animal facility under Bsl-2 conditions as required for Listeria immunizations	selection bias	negative control	5	4T1 cells	104	mammary fat pad	in the mammary fat pad	not mentioned	three days before inoculation and then day 7 and day 14	16 days	day zero three days before inoculation	0.5 ×107 CFU	ip	one dose at day zero, then day 7, and day 14	saline	Mean± SEM	0.04	0.0447214	5	0.36	0.0447214	5	0.02	0.02
62	Arthee Jahangir	OncoImmunology	2017	attenuated Listeria monocytogenes which infects myeloid-derived suppressor cells (MDSC) named Listeria	mouse	BALB/c mice	female	3 months	not mentioned	yes	not mentioned	animal facility under Bsl-2 conditions as required for Listeria immunizations	selection bias	negative control	5	4T1 cells	104	mammary fat pad	in the mammary fat pad	not mentioned	day 3 and day 10 and day 17	19 days	day 3 after inoculation	0.5 ×107 CFU	ip	days 3, 10,and 17	saline	Mean± SEM	137.93	51.3848	5	206.89	30.8354	5	13.79	22.98
62	Arthee Jahangir	OncoImmunology	2017	attenuated Listeria monocytogenes which infects myeloid-derived suppressor cells (MDSC) named Listeria	mouse	BALB/c mice	female	18 months	not mentioned	yes	not mentioned	animal facility under Bsl-2 conditions as required for Listeria immunizations	selection bias	negative control	5	4T1 cells	104	mammary fat pad	in the mammary fat pad	not mentioned	day 3 and day 10 and day 17	19 days	day 3 after inoculation	0.5 ×107 CFU	ip	days 3, 10,and 17	saline	Mean± SEM	202.29	226.178	5	229.88	61.6931	5	27.59	101.15
62	Arthee Jahangir	OncoImmunology	2017	attenuated Listeria monocytogenes which infects myeloid-derived suppressor cells (MDSC) named Listeria	mouse	BALB/c mice	female	3 months	not mentioned	yes	not mentioned	animal facility under Bsl-2 conditions as required for Listeria immunizations	selection bias	negative control	5	4T1 cells	104	mammary fat pad	in the mammary fat pad	not mentioned	day 3 and day 10 and day 17	19 days	day 3 after inoculation	0.5 ×107 CFU	ip	days 3, 10,and 17	saline	Mean± SEM	0.37	0.0894427	5	0.41	0.0894427	5	0.04	0.04
62	Arthee Jahangir	OncoImmunology	2017	attenuated Listeria monocytogenes which infects myeloid-derived suppressor cells (MDSC) named Listeria	mouse	BALB/c mice	female	3 months	not mentioned	yes	not mentioned	animal facility under Bsl-2 conditions as required for Listeria immunizations	selection bias	negative control	5	4T1 cells	104	mammary fat pad	in the mammary fat pad	not mentioned	day 3 and day 10 and day 17	19 days	day 3 after inoculation	0.5 ×107 CFU	ip	days 3, 10,and 17	saline	Mean± SEM	0.05	0.0223607	5	0.15	0.067082	5	0.03	0.01
62	Arthee Jahangir	OncoImmunology	2017	attenuated Listeria monocytogenes which infects myeloid-derived suppressor cells (MDSC) named Listeria	mouse	BALB/c mice	female	3 months	not mentioned	yes	not mentioned	animal facility under Bsl-2 conditions as required for Listeria immunizations	selection bias	negative control	5	4T1 cells	104	mammary fat pad	in the mammary fat pad	not mentioned	day 4,6,8,10,12,14	16 days	day 4 after inoculation	104 CFU	ip	every other day (days 4, 6, 8, 10, 12, and 14)	saline	Mean± SEM	30.76	19.6774	5	202.19	49.1488	5	21.98	8.8
62	Arthee Jahangir	OncoImmunology	2017	attenuated Listeria monocytogenes which infects myeloid-derived suppressor cells (MDSC) named Listeria	mouse	BALB/c mice	female	3 months	not mentioned	yes	not mentioned	animal facility under Bsl-2 conditions as required for Listeria immunizations	selection bias	negative control	5	4T1 cells	104	mammary fat pad	in the mammary fat pad	not mentioned	day 4,6,8,10,12,14	16 days	day 4 after inoculation	104 CFU	ip	every other day (days 4, 6, 8, 10, 12, and 14)	saline	Mean± SEM	68.42	35.3075	5	278.94	82.3767	5	36.84	15.79
62	Arthee Jahangir	OncoImmunology	2017	attenuated Listeria monocytogenes which infects myeloid-derived suppressor cells (MDSC) named Listeria	mouse	BALB/c mice	female	3 months	not mentioned	yes	not mentioned	animal facility under Bsl-2 conditions as required for Listeria immunizations	selection bias	negative control	5	4T1 cells	104	mammary fat pad	in the mammary fat pad	not mentioned	day 4,6,8,10,12,14	16 days	day 4 after inoculation	104 CFU	ip	every other day (days 4, 6, 8, 10, 12, and 14)	saline	Mean± SEM	0.31	0.067082	5	0.36	0.0894427	5	0.04	0.03
62	Arthee Jahangir	OncoImmunology	2017	attenuated Listeria monocytogenes which infects myeloid-derived suppressor cells (MDSC) named Listeria	mouse	BALB/c mice	female	3 months	not mentioned	yes	not mentioned	animal facility under Bsl-2 conditions as required for Listeria immunizations	selection bias	negative control	5	4T1 cells	104	mammary fat pad	in the mammary fat pad	not mentioned	day 4,6,8,10,12,14	16 days	day 4 after inoculation	104 CFU	ip	every other day (days 4, 6, 8, 10, 12, and 14)	saline	Mean± SEM	0.15	0.0447214	5	0.14	0.0447214	5	0.02	0.02
63	Jennifer R. Riggs	Journal of Medicinal Chemistry	2017	a Dual TTK Protein Kinase/CDC2-Like Kinase (CLK2) Inhibitor named CC-671	mouse	SCID mice	female	not mentioned	not mentioned	yes	yes	not directely mentioned	no	negative and positive control	8	Cal-51 cells	5×106	s.c	not mentioned	approximately 125mm3	day 11 after inoculation	27 days	day 11 after inoculation	10mg/kg	iv	everu 3 days	vehicle as negative and taxotere as positive vehicle	not mentioned probabely Mean±S.D	236	20	8	803	63	8	63	20
63	Jennifer R. Riggs	Journal of Medicinal Chemistry	2017	a Dual TTK Protein Kinase/CDC2-Like Kinase (CLK2) Inhibitor named CC-671	mouse	SCID mice	female	not mentioned	not mentioned	yes	yes	not directely mentioned	no	negative and positive control	8	Cal-51 cells	5×106	s.c	not mentioned	approximately 125mm3	day 11 after inoculation	27 days	day 11 after inoculation	20mg/kg	iv	everu 3 days	vehicle as negative and taxotere as positive vehicle	not mentioned probabely Mean±S.D	224	24	8	803	63	8	63	24
63	Jennifer R. Riggs	Journal of Medicinal Chemistry	2017	a Dual TTK Protein Kinase/CDC2-Like Kinase (CLK2) Inhibitor named CC-671	mouse	SCID mice	female	not mentioned	not mentioned	yes	yes	not directely mentioned	no	negative and positive control	10	Cal-51 cells	5×106	s.c	not mentioned	approximately 125mm3	day 12 after inoculation	33 days	day 12 after inoculation	20mg/kg	iv	every 7 days for 3 doses (q7d)	vehicle as negative and taxotere as positive vehicle	not mentioned probabely Mean±S.D	386	4	10	1209	67	10	67	4
64	Wenying Yu	Journal of Medicinal Chemistry	2017	an Orally Selective Inhibitor of Signal Transducer and Activator of Transcription 3	mouse	BALB/c nude mice	female	6w	not mentioned	yes	not mentioned	SPF condition	selection bias	negative control	10	MDA-MB-231 cells	5×106	s.c	in to the flank area	100mm3	after the tumor volume reached about 100 mm3	21 days	after the tumor volume reached about 100 mm3	5 mg/kg	orally	once a day for 21days	vehicle	Mean±S.D	858	91	10	1943	271	10	271	91
65	Heba Alshaker	Breast Cancer Research and Treatment	2018	a new SK1 inhibitor named SK-F	mouse	BALB/c nude mice	female	6-8w	not mentioned	yes	yes	not directely mentioned	no	negative and positive control	6	4T1 cells	106	mammary fat pad	in to the mammary fat pad	not mentioned	2 weeks after inoculation	25days	2 weeks after inoculation	5mg/kg SKF	ip	twice a week for 2 weeks	DMSO as negative and DTX as positive control	Mean± SEM	371	83.2827	6	468	107.778	6	44	34
65	Heba Alshaker	Breast Cancer Research and Treatment	2018	a new SK1 inhibitor named SK-F	mouse	BALB/c nude mice	female	6-8w	not mentioned	yes	yes	not directely mentioned	no	negative and positive control	6	4T1 cells	106	mammary fat pad	in to the mammary fat pad	not mentioned	2 weeks after inoculation	25days	2 weeks after inoculation	5mg/kg SKF+5mg/kg DTX	ip	twice a week for 2 weeks	DMSO as negative and DTX as positive control	Mean± SEM	159	58.7878	6	468	107.778	6	44	24
66	Jae-JinLee	Scientific Reports	2018	a Small molecule activator of Nm23/NDPK named NMac1	mouse	NOD/SCID mice	female	5w	not mentioned	yes	not mentioned	not directely mentioned	selection bias	negative control	6-7	MDA-MB-231-Luc cells	106	mammary fat pad	into the mammary fat pad	100mm3	after primary tumor size reached 100mm3	21 days	after primary tumor size reached 100mm3	10mg/kg	per oral	daily for 3 weeks	vehicle	Mean±S.D	315	115	6	364	38	7	38	115
66	Jae-JinLee	Scientific Reports	2018	a Small molecule activator of Nm23/NDPK named NMac1	mouse	NOD/SCID mice	female	5w	not mentioned	yes	not mentioned	not directely mentioned	selection bias	negative control	6-7	MDA-MB-231-Luc cells	106	mammary fat pad	into the mammary fat pad	100mm3	after primary tumor size reached 100mm3	21 days	after primary tumor size reached 100mm3	10mg/kg	per oral	daily for 3 weeks	vehicle	Mean±S.D	1.9×106	2100000	5	6.3×106	3700000	7	3.7×106	2.1×106
67	Qian Lei	Cell Death & Disease	2018	a novel PLK4 inhibitor named YLT-11	mouse	BALB/c nude mice	female	6w	not mentioned	yes	yes	not directely mentioned	no	negative control	5	MCF-7	4×106	s.c	on the right flank	100-150mm3	after the average volume of the tumor reached to 100~150 mm3	18 days after starting	after the average volume of the tumor reached to 100~150 mm3	30 mg/kg	per oral gavage	daily	vehicle	Mean±S.D	607	140	5	280	1752	5	140	280
67	Qian Lei	Cell Death & Disease	2018	a novel PLK4 inhibitor named YLT-11	mouse	BALB/c nude mice	female	6w	not mentioned	yes	yes	not directely mentioned	no	negative control	5	MCF-7	4×106	s.c	on the right flank	100-150mm3	after the average volume of the tumor reached to 100~150 mm3	18 days after starting	after the average volume of the tumor reached to 100~150 mm3	90mg/kg	per oral gavage	daily	vehicle	Mean±S.D	607	140	5	164	887	5	140	164
67	Qian Lei	Cell Death & Disease	2018	a novel PLK4 inhibitor named YLT-11	mouse	BALB/c nude mice	female	6w	not mentioned	yes	yes	not directely mentioned	no	negative control	5	MDA-MB-468	1~2×107	s.c	on the right flank	100mm3	after the average volume of the tumor reached to 100 mm3	18 days after starting	after the average volume of the tumor reached to 100 mm3	30 mg/kg	per oral gavage	daily	vehicle	Mean±S.D	500	135	5	1256	244	5	244	135
67	Qian Lei	Cell Death & Disease	2018	a novel PLK4 inhibitor named YLT-11	mouse	BALB/c nude mice	female	6w	not mentioned	yes	yes	not directely mentioned	no	negative control	5	MDA-MB-468	1~2×107	s.c	on the right flank	100mm3	after the average volume of the tumor reached to 100 mm3	18 days after starting	after the average volume of the tumor reached to 100 mm3	90mg/kg	per oral gavage	daily	vehicle	Mean±S.D	256	189	5	1256	244	5	244	189
67	Qian Lei	Cell Death & Disease	2018	a novel PLK4 inhibitor named YLT-11	mouse	BALB/c nude mice	female	6w	not mentioned	yes	yes	not directely mentioned	no	negative control	5	MDA-MB-231 cells	1~2×107	s.c	on the right flank	100mm3	after the average volume of the tumor reached to 100 mm3	18 days after starting	after the average volume of the tumor reached to 100 mm3	30 mg/kg	per oral gavage	daily	vehicle	Mean±S.D	261	150	5	291	1087	5	150	291
67	Qian Lei	Cell Death & Disease	2018	a novel PLK4 inhibitor named YLT-11	mouse	BALB/c nude mice	female	6w	not mentioned	yes	yes	not directely mentioned	no	negative control	5	MDA-MB-231 cells	1~2×107	s.c	on the right flank	100mm3	after the average volume of the tumor reached to 100 mm3	18 days after starting	after the average volume of the tumor reached to 100 mm3	90mg/kg	per oral gavage	daily	vehicle	Mean±S.D	261	150	5	110	454	5	150	110
68	Yan Li	Molecular Medicine Report	2018	a Novel multi‑kinase inhibitor named T03	mouse	BALB/c nude mice	female	6w	15-16g	yes	yes	in the controlled environment at 25 ̊C on a 12-h light/dark cycle	no	negative and positive control	5	MX-1	not mentioned	not mentioned	not mentioned	100-250mm3	When tumors grew to an average volume of 100-250mm	13 days	When tumors grew to an average volume of 100-250mm	50 mg/kg	per oral	six times per week for 13 days	Cremophor EL/ethanol/water as negative and Taxol as positive control	Mean±S.D	1318.2	849.5	5	2709.5	633.4	5	633.4	849.5
68	Yan Li	Molecular Medicine Report	2018	a Novel multi‑kinase inhibitor named T03	mouse	BALB/c nude mice	female	6w	15-16g	yes	yes	in the controlled environment at 25 ̊C on a 12-h light/dark cycle	no	negative and positive control	5	MX-1	not mentioned	not mentioned	not mentioned	100-250mm3	When tumors grew to an average volume of 100-250mm	13 days	When tumors grew to an average volume of 100-250mm	100mg/kg	per oral	six times per week for 13 days	Cremophor EL/ethanol/water as negative and Taxol as positive control	Mean±S.D	945.7	35.8	5	2709.5	633.4	5	633.4	35.8
68	Yan Li	Molecular Medicine Report	2018	a Novel multi‑kinase inhibitor named T03	mouse	BALB/c nude mice	female	6w	15-16g	yes	yes	in the controlled environment at 25 ̊C on a 12-h light/dark cycle	no	negative and positive control	5	MX-1/T Taxol resistent	not mentioned	not mentioned	not mentioned	100-250mm3	When tumors grew to an average volume of 100-250mm	13 days	When tumors grew to an average volume of 100-250mm	50 mg/kg	per oral	six times per week for 13 days	Cremophor EL/ethanol/water as negative and Taxol as positive control	Mean±S.D	1079.1	887.6	5	2131.3	920.4	5	920.4	887.6
68	Yan Li	Molecular Medicine Report	2018	a Novel multi‑kinase inhibitor named T03	mouse	BALB/c nude mice	female	6w	15-16g	yes	yes	in the controlled environment at 25 ̊C on a 12-h light/dark cycle	no	negative and positive control	5	MX-1/T Taxol resistent	not mentioned	not mentioned	not mentioned	100-250mm3	When tumors grew to an average volume of 100-250mm	13 days	When tumors grew to an average volume of 100-250mm	100mg/kg	per oral	six times per week for 13 days	Cremophor EL/ethanol/water as negative and Taxol as positive control	Mean±S.D	728.6	78.2	5	2131.3	920.4	5	920.4	78.2
68	Yan Li	Molecular Medicine Report	2018	a Novel multi‑kinase inhibitor named T03	mouse	BALB/c nude mice	female	6w	16-22g	yes	yes	in the controlled environment at 25 ̊C on a 12-h light/dark cycle	no	negative and positive control	5	MCF-7	not mentioned	not mentioned	not mentioned	100-250mm3	When tumors grew to an average volume of 100-250mm	33 days	When tumors grew to an average volume of 100-250mm	50 mg/kg	per oral	six times per week for 33days	Cremophor EL/ethanol/water as negative and Taxol as positive control	Mean±S.D	521.2	658.1	5	1163.8	503.2	5	503.2	658.1
68	Yan Li	Molecular Medicine Report	2018	a Novel multi‑kinase inhibitor named T03	mouse	BALB/c nude mice	female	6w	16-22g	yes	yes	in the controlled environment at 25 ̊C on a 12-h light/dark cycle	no	negative and positive control	5	MCF-7	not mentioned	not mentioned	not mentioned	100-250mm3	When tumors grew to an average volume of 100-250mm	33 days	When tumors grew to an average volume of 100-250mm	100mg/kg	per oral	six times per week for 33days	Cremophor EL/ethanol/water as negative and Taxol as positive control	Mean±S.D	419.3	413.6	5	1163.8	503.2	5	503.2	413.6
68	Yan Li	Molecular Medicine Report	2018	a Novel multi‑kinase inhibitor named T03	mouse	BALB/c nude mice	female	6w	16-22g	yes	yes	in the controlled environment at 25 ̊C on a 12-h light/dark cycle	no	negative and positive control	5	MCF‑7/T cells Taxol resistent	not mentioned	not mentioned	not mentioned	100-250mm3	When tumors grew to an average volume of 100-250mm	33 days	When tumors grew to an average volume of 100-250mm	50 mg/kg	per oral	six times per week for 33days	Cremophor EL/ethanol/water as negative and Taxol as positive control	Mean±S.D	621.2	243.3	5	1373.5	363.1	5	363.1	243.3
68	Yan Li	Molecular Medicine Report	2018	a Novel multi‑kinase inhibitor named T03	mouse	BALB/c nude mice	female	6w	16-22g	yes	yes	in the controlled environment at 25 ̊C on a 12-h light/dark cycle	no	negative and positive control	5	MCF‑7/T cells Taxol resistent	not mentioned	not mentioned	not mentioned	100-250mm3	When tumors grew to an average volume of 100-250mm	33 days	When tumors grew to an average volume of 100-250mm	100mg/kg	per oral	six times per week for 33days	Cremophor EL/ethanol/water as negative and Taxol as positive control	Mean±S.D	442.6	266	5	1373.5	363.1	5	363.1	266
69	Banghua Wang	Journal of Breast Cancer	2018	a Novel Potent Vascular Endothelial Growth Factor Receptor 2 Kinase Inhibitor named Isomangiferin	mouse	BALB/c nude mice	male	5w	25g	yes	yes	not directely mentioned	no	negative control	4	MDA-MB-231 cells	2 × 106	s.c	not mentioned	100mm3	When the average volume of each tumor was approximately 100 mm3	30 days	When the average volume of each tumor was approximately 100 mm3	10mg/kg	ip	daily for one month	vehicle	Mean± SEM	281	214	4	1332	304	4	152	107
70	Dan Zhu	Molecular Cancer Therapeutics	2018	a Potent andSelective TTK and CLK1/2 Inhibitor named CC-67	mouse	NSG	female	4-8w	not mentioned	yes	yes	in a barrier facility in micro-isolator cages at 10 animals per cage. Mice were fed with Harlan-Teklad LM- 485 Mouse/Rat Sterilizable Diet and autoclaved water ad libitum and maintained on a 12 h light/dark cycle	no	nagative and positive control	8	PDX	PDX model	s.c	not mentioned	200mm3	When the average volume of each tumor was approximately 200 mm3	48 days	When the average volume of each tumor was approximately 200 mm3	10 mg/kg	iv	every 7 days	vehicle an negative and docetaxol as positive control	Mean± SEM	492	158.392	8	1870	316.784	8	112	56
70	Dan Zhu	Molecular Cancer Therapeutics	2018	a Potent andSelective TTK and CLK1/2 Inhibitor named CC-67	mouse	NSG	female	4-8w	not mentioned	yes	yes	in a barrier facility in micro-isolator cages at 10 animals per cage. Mice were fed with Harlan-Teklad LM- 485 Mouse/Rat Sterilizable Diet and autoclaved water ad libitum and maintained on a 12 h light/dark cycle	no	nagative and positive control	8	PDX	PDX model	s.c	not mentioned	200mm3	When the average volume of each tumor was approximately 200 mm3	48 days	When the average volume of each tumor was approximately 200 mm3	20 mg/kg	iv	every 7 days	vehicle an negative and docetaxol as positive control	Mean± SEM	407	161.22	8	1870	316.784	8	112	57
70	Dan Zhu	Molecular Cancer Therapeutics	2018	a Potent andSelective TTK and CLK1/2 Inhibitor named CC-67	mouse	NSG	female	4-8w	not mentioned	yes	yes	in a barrier facility in micro-isolator cages at 10 animals per cage. Mice were fed with Harlan-Teklad LM- 485 Mouse/Rat Sterilizable Diet and autoclaved water ad libitum and maintained on a 12 h light/dark cycle	no	nagative and positive control	8	PDX	PDX model	s.c	not mentioned	200mm3	When the average volume of each tumor was approximately 200 mm3	48 days	When the average volume of each tumor was approximately 200 mm3	40 mg/kg	iv	every 7 days	vehicle an negative and docetaxol as positive control	Mean± SEM	154	79.196	8	1870	316.784	8	112	28
70	Dan Zhu	Molecular Cancer Therapeutics	2018	a Potent andSelective TTK and CLK1/2 Inhibitor named CC-67	mouse	CB17 SCID	female	4-8w	not mentioned	yes	yes	in a barrier facility in micro-isolator cages at 10 animals per cage. Mice were fed with Harlan-Teklad LM- 485 Mouse/Rat Sterilizable Diet and autoclaved water ad libitum and maintained on a 12 h light/dark cycle	no	nagative and positive control	10	CAL51	2×106	s.c	not mentioned	120mm3	When the average volume of each tumor was approximately 120 mm3	32 days	When the average volume of each tumor was approximately 120 mm3	10 mg/kg	iv	every 7 days	vehicle an negative and taxotere as positive control	Mean± SEM	350	53.7587	10	1202	199.223	10	63	17
70	Dan Zhu	Molecular Cancer Therapeutics	2018	a Potent andSelective TTK and CLK1/2 Inhibitor named CC-67	mouse	CB17 SCID	female	4-8w	not mentioned	yes	yes	in a barrier facility in micro-isolator cages at 10 animals per cage. Mice were fed with Harlan-Teklad LM- 485 Mouse/Rat Sterilizable Diet and autoclaved water ad libitum and maintained on a 12 h light/dark cycle	no	nagative control	10	MDA-MB-231	5×106	s.c	not mentioned	400mm3	When the average volume of each tumor was approximately 400 mm3	39 days	When the average volume of each tumor was approximately 400 mm3	20 mg/kg	iv	every 7 days	vehicle as negative control	Mean± SEM	792	123.329	10	1506	369.986	10	117	39
70	Dan Zhu	Molecular Cancer Therapeutics	2018	a Potent andSelective TTK and CLK1/2 Inhibitor named CC-67	mouse	CB17 SCID	female	4-8w	not mentioned	yes	yes	in a barrier facility in micro-isolator cages at 10 animals per cage. Mice were fed with Harlan-Teklad LM- 485 Mouse/Rat Sterilizable Diet and autoclaved water ad libitum and maintained on a 12 h light/dark cycle	no	nagative control	10	MDA-MB-231	5×106	s.c	not mentioned	400mm3	When the average volume of each tumor was approximately 400 mm3	39 days	When the average volume of each tumor was approximately 400 mm3	10 mg/kg	iv	every 7 days	vehicle as negative control	Mean± SEM	623	164.438	10	1506	369.986	10	117	52
70	Dan Zhu	Molecular Cancer Therapeutics	2018	a Potent andSelective TTK and CLK1/2 Inhibitor named CC-67	mouse	CB17 SCID	female	4-8w	not mentioned	yes	yes	in a barrier facility in micro-isolator cages at 10 animals per cage. Mice were fed with Harlan-Teklad LM- 485 Mouse/Rat Sterilizable Diet and autoclaved water ad libitum and maintained on a 12 h light/dark cycle	no	nagative control	10	MDA-MB-231	5×106	s.c	not mentioned	400mm3	When the average volume of each tumor was approximately 400 mm3	39 days	When the average volume of each tumor was approximately 400 mm3	20 mg/kg	iv	every 7 days	vehicle as negative control	Mean± SEM	545	123.329	10	1506	369.986	10	117	39
70	Dan Zhu	Molecular Cancer Therapeutics	2018	a Potent andSelective TTK and CLK1/2 Inhibitor named CC-67	mouse	CB17 SCID	female	4-8w	not mentioned	yes	yes	in a barrier facility in micro-isolator cages at 10 animals per cage. Mice were fed with Harlan-Teklad LM- 485 Mouse/Rat Sterilizable Diet and autoclaved water ad libitum and maintained on a 12 h light/dark cycle	no	nagative control	10	MDA-MB-231	5×106	s.c	not mentioned	400mm3	When the average volume of each tumor was approximately 400 mm3	39 days	When the average volume of each tumor was approximately 400 mm3	40 mg/kg	iv	every 7 days	vehicle as negative control	Mean± SEM	506	41.1096	10	1506	369.986	10	117	13
71	Yue Chen	Journal of Drug Targeting	2018	a new small-molecule inhibitor of the STAT3 signaling Pathway named Bt354	mouse	BalB/c nude mice	female	8-10w	not mentioned	yes	yes	not directely mentioned	no	negative and positive control	6	MDA-MB-435	5×106	s.c	in to the right flanks	300mm3	on day 7 after implantation	21 days	on day 7 after implantation	10 mg/kg	oral gavage	every 3 days for 21 days	vehicle as negative and napabucasin as positive control	Mean±S.D	393.2	31.9	6	1365.8	204.1	6	204.1	31.9
71	Yue Chen	Journal of Drug Targeting	2018	a new small-molecule inhibitor of the STAT3 signaling Pathway named Bt354	mouse	BalB/c nude mice	female	8-10w	not mentioned	yes	yes	not directely mentioned	no	negative and positive control	6	MDA-MB-435	5×106	s.c	in to the right flanks	300mm3	on day 7 after implantation	21 days	on day 7 after implantation	20 mg/kg	oral gavage	every 3 days for 21 days	vehicle as negative and napabucasin as positive control	Mean±S.D	351.1	63.9	6	1365.8	204.1	6	204.1	63.9
71	Yue Chen	Journal of Drug Targeting	2018	a new small-molecule inhibitor of the STAT3 signaling Pathway named Bt354	mouse	BalB/c nude mice	female	8-10w	not mentioned	yes	yes	not directely mentioned	no	negative and positive control	6	MDA-MB-435	5×106	s.c	in to the right flanks	300mm3	on day 7 after implantation	21 days	on day 7 after implantation	40 mg/kg	oral gavage	every 3 days for 21 days	vehicle as negative and napabucasin as positive control	Mean±S.D	321.4	62.9	6	1365.8	204.1	6	204.1	62.9
71	Yue Chen	Journal of Drug Targeting	2018	a new small-molecule inhibitor of the STAT3 signaling Pathway named Bt354	mouse	BalB/c nude mice	female	8-10w	not mentioned	yes	yes	not directely mentioned	no	negative and positive control	6	MDA-MB-231 cells	5×106	s.c	in to the right flanks	300mm3	on day 7 after implantation	21 days	on day 7 after implantation	10 mg/kg	oral gavage	every 3 days for 21 days	vehicle as negative and napabucasin as positive control	Mean±S.D	1303.2	231.9	6	2604.3	345	6	345	231.9
71	Yue Chen	Journal of Drug Targeting	2018	a new small-molecule inhibitor of the STAT3 signaling Pathway named Bt354	mouse	BalB/c nude mice	female	8-10w	not mentioned	yes	yes	not directely mentioned	no	negative and positive control	6	MDA-MB-231 cells	5×106	s.c	in to the right flanks	300mm3	on day 7 after implantation	21 days	on day 7 after implantation	20 mg/kg	oral gavage	every 3 days for 21 days	vehicle as negative and napabucasin as positive control	Mean±S.D	976	234	6	2604.3	345	6	345	234
71	Yue Chen	Journal of Drug Targeting	2018	a new small-molecule inhibitor of the STAT3 signaling Pathway named Bt354	mouse	BalB/c nude mice	female	8-10w	not mentioned	yes	yes	not directely mentioned	no	negative and positive control	6	MDA-MB-231 cells	5×106	s.c	in to the right flanks	300mm3	on day 7 after implantation	21 days	on day 7 after implantation	40 mg/kg	oral gavage	every 3 days for 21 days	vehicle as negative and napabucasin as positive control	Mean±S.D	811	123	6	2604.3	345	6	345	123
72	Benjamin B. Kasten	International Journal of Molecular Science	2018	212Pb-Labeled Antibody 225.28 Targeted to ChondroitinSulfate Proteoglycan 4 named pb-F3-C25 and pb-225-C28	mouse	athymic nude mice	female	5-10w	not mentioned	yes	not mentioned	not directely mentioned	selection bias	negative and positive control	10	SUM159 cells	4×106	mammary fat pad	in mammary fat pad	73± 4 mm3	When the average volume of each tumor was approximately 73 mm3	29 days	at 6 or 7 days after implantation	0.14 MBq for pb-288-C28- 0.33MBq for pb-F3-C25	iv	a single dose at 6 or 7 days after implantation	irrelevant isotype-matched control (F3-C25) mAbs and no treatment group	Mean± SEM	515	189.737	10	638	196.061	10	62	60
72	Benjamin B. Kasten	International Journal of Molecular Science	2018	212Pb-Labeled Antibody 225.28 Targeted to ChondroitinSulfate Proteoglycan 4 named pb-F3-C25 and pb-225-C28	mouse	athymic nude mice	female	5-10w	not mentioned	yes	not mentioned	not directely mentioned	selection bias	negative and positive control	10	SUM159 cells	4×106	mammary fat pad	in mammary fat pad	73± 4 mm3	When the average volume of each tumor was approximately 73 mm3	29 days	at 6 or 7 days after implantation	0.30 MBq for pb-288-C28- 0.33MBq for pb-F3-C25	iv	a single dose at 6 or 7 days after implantation	irrelevant isotype-matched control (F3-C25) mAbs and no treatment group	Mean± SEM	266	129.653	10	638	196.061	10	62	41
72	Benjamin B. Kasten	International Journal of Molecular Science	2018	212Pb-Labeled Antibody 225.28 Targeted to ChondroitinSulfate Proteoglycan 4 named pb-F3-C25 and pb-225-C28	mouse	athymic nude mice	female	5-10w	not mentioned	yes	not mentioned	not directely mentioned	selection bias	negative and positive control	10	SUM159 cells	4×106	mammary fat pad	in mammary fat pad	73± 4 mm3	When the average volume of each tumor was approximately 73 mm3	29 days	at 6 or 7 days after implantation	0.48 MBq for pb-288-C28- 0.33MBq for pb-F3-C25	iv	a single dose at 6 or 7 days after implantation	irrelevant isotype-matched control (F3-C25) mAbs and no treatment group	Mean± SEM	151	129.653	10	638	196.061	10	62	41
73	Elena Mariotto	Cancers	2018	a Choline Kinase Alpha Inhibitor named EB-3D	mouse	C57BL/6	female	7w	not mentioned	yes	yes	not directely mentioned	no	negative control	8	E0771	4×105	mammary fat pad	in mammary fat pad	palpable	When tumors were palpable	19 days	When tumors were palpable	1 mg/kg	ip	every other day 4 doses	DMSO	Mean± SEM	188	99	9	439	164.049	8	58	33
73	Elena Mariotto	Cancers	2018	a Choline Kinase Alpha Inhibitor named EB-3D	mouse	C57BL/6	female	7w	not mentioned	yes	yes	not directely mentioned	no	negative control	7	E0771	5×105	mammary fat pad	in mammary fat pad	palpable	When tumors were palpable	4 weeks	When tumors were palpable	2.5 mg/kg	ip	every other day for 4 weeks	DMSO	Mean± SEM	1.8	2.91033	7	4.8	8.27345	5	3.7	1.1
73	Elena Mariotto	Cancers	2018	a Choline Kinase Alpha Inhibitor named EB-3D	mouse	C57BL/6	female	7w	not mentioned	yes	yes	not directely mentioned	no	negative control	5	E0771	2×105	iv	tail vein	not applicable	not applicable	3 weeks	not applicable	2.5 mg/kg	ip	every other day for 3 weeks	DMSO	Mean± SEM	2.5	3.18434	6	8.2	5.14296	5	2.3	1.3
73	Elena Mariotto	Cancers	2018	a Choline Kinase Alpha Inhibitor named EB-3D	mouse	NOD/SCID	female	7w	not mentioned	yes	yes	not directely mentioned	no	negative control	3	MDA-MB-231	8×105	iv	tail vein	not applicable	not applicable	7 weeks	not applicable	2.5 mg/kg	ip	every other day for 7 weeks	DMSO	Mean± SEM	59	32.909	3	133	27.7128	3	16	19
74	Anna Capasso	Molecular Cancer Therapeutics	2019	a Phosphorylated-p68 Inhibitor named RX-5902	mouse	athymic nude mice	female	5-6w	not mentioned	yes	yes	with sterilized food and wateradlibitumand a 12-hour light/dark cycle	no	negative and positive control	not mentioned	MDA-MB-231 cells	5×106	s.c	bilaterally into the flank	150mm3	when the mean tumor volume reached approximately 150 mm3	67 days	when the mean tumor volume reached approximately 150 mm3	160 mg/kg	oral	once weekly for 3 times for higher dose set	vehicle as negative and nabpaclitaxe as positive control	not mentioned probabely Mean±S.D	1610	361	3	2331	169	3	169	361
74	Anna Capasso	Molecular Cancer Therapeutics	2019	a Phosphorylated-p68 Inhibitor named RX-5902	mouse	athymic nude mice	female	5-6w	not mentioned	yes	yes	with sterilized food and wateradlibitumand a 12-hour light/dark cycle	no	negative and positive control	not mentioned	MDA-MB-231 cells	5×106	s.c	bilaterally into the flank	150mm3	when the mean tumor volume reached approximately 150 mm3	67 days	when the mean tumor volume reached approximately 150 mm3	320 mg/kg	oral	once weekly for 3 times for higher dose set	vehicle as negative and nabpaclitaxe as positive control	not mentioned probabely Mean±S.D	1418	432	3	2331	169	3	169	432
74	Anna Capasso	Molecular Cancer Therapeutics	2019	a Phosphorylated-p68 Inhibitor named RX-5902	mouse	athymic nude mice	female	5-6w	not mentioned	yes	yes	with sterilized food and wateradlibitumand a 12-hour light/dark cycle	no	negative and positive control	not mentioned	MDA-MB-231 cells	5×106	s.c	bilaterally into the flank	150mm3	when the mean tumor volume reached approximately 150 mm3	67 days	when the mean tumor volume reached approximately 150 mm3	600 mg/kg	oral	once weekly for 3 times for higher dose set	vehicle as negative and nabpaclitaxe as positive control	not mentioned probabely Mean±S.D	576	481	3	2331	169	3	169	481
74	Anna Capasso	Molecular Cancer Therapeutics	2019	a Phosphorylated-p68 Inhibitor named RX-5902	mouse	athymic nude mice	female	5-6w	not mentioned	yes	yes	with sterilized food and wateradlibitumand a 12-hour light/dark cycle	no	negative control	not mentioned	MDA-MB-231 cells	5×106	s.c	bilaterally into the flank	150mm3	when the mean tumor volume reached approximately 150 mm3	21 days	when the mean tumor volume reached approximately 150 mm3	15 mg/kg	oral	five times per week with 2 days off for lower dose set	vehicle	not mentioned probabely Mean±S.D	808	51	3	1378	102	3	102	51
74	Anna Capasso	Molecular Cancer Therapeutics	2019	a Phosphorylated-p68 Inhibitor named RX-5902	mouse	athymic nude mice	female	5-6w	not mentioned	yes	yes	with sterilized food and wateradlibitumand a 12-hour light/dark cycle	no	negative control	not mentioned	MDA-MB-231 cells	5×106	s.c	bilaterally into the flank	150mm3	when the mean tumor volume reached approximately 150 mm3	21 days	when the mean tumor volume reached approximately 150 mm3	30 mg/kg	oral	five times per week with 2 days off for lower dose set	vehicle	not mentioned probabely Mean±S.D	544	51	3	1378	102	3	102	51
74	Anna Capasso	Molecular Cancer Therapeutics	2019	a Phosphorylated-p68 Inhibitor named RX-5902	mouse	athymic nude mice	female	5-6w	not mentioned	yes	yes	with sterilized food and wateradlibitumand a 12-hour light/dark cycle	no	negative control	not mentioned	MDA-MB-231 cells	5×106	s.c	bilaterally into the flank	150mm3	when the mean tumor volume reached approximately 150 mm3	21 days	when the mean tumor volume reached approximately 150 mm3	60 mg/kg	oral	five times per week with 2 days off for lower dose set	vehicle	not mentioned probabely Mean±S.D	417	42	3	1378	102	3	102	42
75	Lei Di	Journal of Experimental & Clinical Cancer Research	2019	a natural small-molecule that inhibits TGFβ/BMP signaling named ZL170	mouse	BalB/c nude mice	female	6w	not mentioned	yes	not mentioned	under standard specific-pathogen-free (SPF) conditions	selection bias	negative control	6	MDA-MB-231	not mentioned	not mentioned	not mentioned	100mm3	starting from day 14 when tumor volume reached ~ 100 mm3	16 days	starting from day 14 when tumor volume reached ~ 100 mm3	20 mg/kg	ip	daily for 16 days	vehicle	Mean±S.D	160	20	6	288	48	6	48	20
75	Lei Di	Journal of Experimental & Clinical Cancer Research	2019	a natural small-molecule that inhibits TGFβ/BMP signaling named ZL170	mouse	BalB/c nude mice	female	6w	not mentioned	yes	not mentioned	under standard specific-pathogen-free (SPF) conditions	selection bias	negative control	6	MDA-MB-231	not mentioned	not mentioned	not mentioned	100mm3	starting from day 14 when tumor volume reached ~ 100 mm3	16 days	starting from day 14 when tumor volume reached ~ 100 mm3	40 mg/kg	ip	daily for 16 days	vehicle	Mean±S.D	129	20	6	288	48	6	48	20
75	Lei Di	Journal of Experimental & Clinical Cancer Research	2019	a natural small-molecule that inhibits TGFβ/BMP signaling named ZL170	mouse	BalB/c nude mice	female	6w	not mentioned	yes	not mentioned	under standard specific-pathogen-free (SPF) conditions	selection bias	negative control	6	MDA-MB-231	not mentioned	not mentioned	not mentioned	100mm3	starting from day 14 when tumor volume reached ~ 100 mm3	16 days	starting from day 14 when tumor volume reached ~ 100 mm3	80 mg/kg	ip	daily for 16 days	vehicle	Mean±S.D	98	23	6	288	48	6	48	23
75	Lei Di	Journal of Experimental & Clinical Cancer Research	2019	a natural small-molecule that inhibits TGFβ/BMP signaling named ZL170	mouse	BalB/c nude mice	female	6w	not mentioned	yes	not mentioned	under standard specific-pathogen-free (SPF) conditions	selection bias	negative control	6	SCP2 cells, a highly bone metastatic MDA-MB-231 subline	not mentioned	intracardiacally	into the circulation of nude mice	not applicable/	not mentioned	2weeks	not mentioned	80 mg/kg	ip	daily for 2 consecutive weeks	vehicle	Mean±S.D	1.2×107	2000000	6	2.4×107	4000000	6	0.4×107	0.2×107
75	Lei Di	Journal of Experimental & Clinical Cancer Research	2019	a natural small-molecule that inhibits TGFβ/BMP signaling named ZL170	mouse	MMTV-PyMT transgenic mice	female	2 months	not mentioned	yes	not mentioned	under standard specific-pathogen-free (SPF) conditions	selection bias	negative control	6	transgenic tumor bearing mice	transgenic	transgenic	transgenic	400mm3	when tumor volume reached ~ 400 mm3	28 days	when tumor volume reached ~ 400 mm3	80 mg/kg	ip	daily for 28 days	vehicle	Mean±S.D	10	3	6	27	5	6	5	3
75	Lei Di	Journal of Experimental & Clinical Cancer Research	2019	a natural small-molecule that inhibits TGFβ/BMP signaling named ZL170	mouse	MMTV-PyMT transgenic mice	female	2 months	not mentioned	yes	not mentioned	under standard specific-pathogen-free (SPF) conditions	selection bias	negative control	6	transgenic tumor bearing mice	transgenic	transgenic	transgenic	400mm3	when tumor volume reached ~ 400 mm3	28 days	when tumor volume reached ~ 400 mm3	80 mg/kg	ip	daily for 28 days	vehicle	Mean±S.D	2302	345	6	6043	1554	6	1554	345
76	Denise Garcia	Annals of Surgical Oncology	2019	a Novel Humanized Monoclonal Antibodyto Secreted Frizzled-Related Protein-2 named hSFRP2 mAb	mouse	athymic nude mice	female	5-6w	not mentioned	yes	not mentioned	not directely mentioned	selection bias	negative control	10	Hs578T cells	106	mammary fat pad	in the mammary fat pad	100mm3	at day 30 whentumors volume was approximately 100 mm3	58 days (8 weeks)	at day 30 whentumors volume was approximately 100 mm3	4 mg/kg	iv	every 3 days	IgG1 as negative control	Mean± SEM	351	155.881	11	941	212.264	11	64	47
77	Jangsoon Lee	Breast Cancer Research and Treatment	2019	a MEK1 inhibitor named E6201	mouse	NSG mice	female	4-6w	not mentioned	yes	not mentioned	under pathogen-free conditions	selection bias	negative control	14/5	MDA-MB-231-LM2 cells for primary	2 × 106	mammary fat pad	into one site in the abdominal mammary fat pad	100-150mm3	when the mean tumor volume reached approximately 100-150 mm3	18 days	when the mean tumor volume reached approximately 100-150 mm3	30 mg/kg	iv	3 days per week	vehicle	Mean± SEM	278	254.433	14	532	486.415	14	130	68
77	Jangsoon Lee	Breast Cancer Research and Treatment	2019	a MEK1 inhibitor named E6201	mouse	NSG mice	female	4-6w	not mentioned	yes	not mentioned	under pathogen-free conditions	selection bias	negative control	14/5	SUM149 cells for metastasis	4×106	iv	tail vein	not aplicable	next day	6 weeks	next day	10 mg/kg	iv	3 days per week	vehicle	Mean± SEM	1.7	3.4641	3	4.6	2.77128	3	1.6	2
77	Jangsoon Lee	Breast Cancer Research and Treatment	2019	a MEK1 inhibitor named E6201	mouse	NSG mice	female	4-6w	not mentioned	yes	not mentioned	under pathogen-free conditions	selection bias	negative control	14/5	SUM149 cells for metastasis	4×106	iv	tail vein	not aplicable	next day	6 weeks	next day	30 mg/kg	iv	3 days per week	vehicle	Mean± SEM	0.3	1.03923	3	4.6	2.77128	3	1.6	0.6
77	Jangsoon Lee	Breast Cancer Research and Treatment	2019	a MEK1 inhibitor named E6201	mouse	NSG mice	female	4-6w	not mentioned	yes	not mentioned	under pathogen-free conditions	selection bias	negative control	14/5	MDA-MB-231-LM2 cells for primary	2 × 106	mammary fat pad	into one site in the abdominal mammary fat pad	after tumors are 400mm3	after tumor reached to 400mm3 they removed them and started using the drug	2 weeks after removal of the primary tumor	after tumor reached to 400mm3 they removed them and started using the drug	30 mg/kg	iv	3 days per week	vehicle	Mean± SEM	34	27.7128	3	69	27.7128	3	16	16
78	In Hae park	Scientific Reports	2019	a BET inhibitor named JQ1	mouse	BALB/c nude mice	female	6-7w	not mentioned	yes	yes	not directely mentioned	no	negtive and positive control	4	MDA-MB-231 cells	107	s.c	on the dorsal hind flank	100mm3	when tumors reached 100mm3 in volume	3 weeks	when tumors reached 100mm3 in volume	50 mg/kg	ip	daily for 3 weeks	vehicle as nagative and enzalutamide as positive control	Mean± SEM	122	66	4	620	40	4	20	33
78	In Hae park	Scientific Reports	2019	a BET inhibitor named JQ1	mouse	BALB/c nude mice	female	6-7w	not mentioned	yes	yes	not directely mentioned	no	negtive and positive control	4	MDA-MB-231 cells	107	s.c	on the dorsal hind flank	100mm3	when tumors reached 100mm3 in volume	3 weeks	when tumors reached 100mm3 in volume	50 mg/kg	ip	daily for 3 weeks	vehicle as nagative and enzalutamide as positive control	Mean± SEM	166	132	4	620	40	4	20	66
79	Yingying Shen	International Journal of Cancer	2019	a novel small molecule as tyrosine kinase inhibitor named DCC-2036	mouse	NSG mice	female	4w	not mentioned	yes	yes	in barrier facilities with a 12h light dark cycle, with food and water available ad libitum	no	negative control	7	MDA-MB-231 cells	5×106	s.c	in the right flanks	150mm3	When the tumor size reached approximately 150 mm3	22 days	When the tumor sizereached approximately 150 mm3	100 mg/k	oral gavage	daily	0.5% CMC/1% Tween 80 as vehicle	Mean±S.D	417	66	7	708	87	7	87	66
79	Yingying Shen	International Journal of Cancer	2019	a novel small molecule as tyrosine kinase inhibitor named DCC-2036	mouse	NSG mice	female	4-8w	not mentioned	yes	yes	in barrier facilities with a 12h light dark cycle, with food and water available ad libitum	no	negative control	7	AXL/MET-high PDX IDMO-129	PDX model	s.c	in the right flanks	120mm3	When the tumor size reached approximately 120 mm3	62 days	When the tumor sizereached approximately 120 mm3	150 mg/kg	oral gavage	daily	0.5% CMC/1% Tween 80 as vehicle	Mean±S.D	239	82	7	680	193	7	193	82
79	Yingying Shen	International Journal of Cancer	2019	a novel small molecule as tyrosine kinase inhibitor named DCC-2036	mouse	NSG mice	female	4-8w	not mentioned	yes	yes	in barrier facilities with a 12h light dark cycle, with food and water available ad libitum	no	negative control	7	AXL/MET-low PDX862812	PDX model	s.c	in the right flanks	120mm3	When the tumor size reached approximately 120 mm3	58 days	When the tumor sizereached approximately 120 mm3	150 mg/kg	oral gavage	daily	0.5% CMC/1% Tween 80 as vehicle	Mean±S.D	132	44	7	222	40	7	40	44
80	Jilai Tian	Breast Cancer Research and Treatment	2019	a novel IL-6/GP130 inhibitor named Bazedoxifene	mouse	athymic nude mice	female	6w	not mentioned	yes	yes	not directely mentioned	no	negative control	8	SUM159	3×106	mammary fat pad	into mammary fat pads	50-100 mm3	one week after inoculation	22 days	one week after inoculation	pure bazedoxifene 8.8 mg/kg	oral	daily for 22 days	vehicle	Mean±S.D	31	41	8	572	308	8	308	41
80	Jilai Tian	Breast Cancer Research and Treatment	2019	a novel IL-6/GP130 inhibitor named Bazedoxifene	mouse	athymic nude mice	female	6w	not mentioned	yes	yes	not directely mentioned	no	negative control	8	MDA-MB-231 cells	3×106	s.c	both sides of flank area	50-100 mm3	one week after inoculation	22 days	one week after inoculation	bazedoxifene acetate 4.4 mg/kg	oral	daily for 22 days	vehicle	Mean±S.D	308	49	8	670	175	8	175	49
81	Suryavathi Viswanadhapalli	Molecular Cancer Therapeutics	2019	a Small-Molecule Inhibitor for LIFR Signaling named EC359	mouse	athymic nude mice	female	8w	not mentioned	yes	yes	not directely mentioned	no	negative control	8/6	MDA-MB-231 cells	2 × 106	mammary fat pad	in the mammary fat pad	measurable size	when tumor size is measurable	25 days	when tumor size is measurable	5 mg/kg	s.c	3 days per week	vehicle (hydroxymethylcellulose)	Mean± SEM	346	209.304	8	1219	302.642	8	107	74
81	Suryavathi Viswanadhapalli	Molecular Cancer Therapeutics	2019	a Small-Molecule Inhibitor for LIFR Signaling named EC359	mouse	SCID mice	female	8w	not mentioned	yes	yes	not directely mentioned	no	negative control	8/6	(pT3 pN2a pM) via UTHSA PDX Core	PDX model	engrafted	mammary fat pad	150mm3	when they reached tumor volume of approximately 150 mm3	42 days	when they reached tumorvolume of approximately 150 mm3	10 mg/kg	s.c	3 days per week	vehicle (hydroxymethylcellulose)	Mean± SEM	350	63.6867	6	922	301.287	6	123	26
82	Zhuan Zhou	EBioMedicine	2019	a small molecule inhibitor, named WX2–43, that specifically intercepts the interaction between PRMT5 and KLF4, by enhancing KLF4 degradation	mouse	athymic nude mice	female	8w	not mentioned	yes	not mentioned	not directely mentioned	selection bias	negative control	6	MDA-MB-231 cells	5×106	mammary fat pad	in the mammary fat pad	palpable	one week after inoculation	32 days	one week after inoculation	40 mg/kg	ip	twice per week for 4 weeks	vehicle (10%N,N-Dimethylacetamide in saline)	Mean± SEM	0.3	0.244949	6	0.6	0.244949	6	0.1	0.1
82	Zhuan Zhou	EBioMedicine	2019	a small molecule inhibitor, named WX2–43, that specifically intercepts the interaction between PRMT5 and KLF4, by enhancing KLF4 degradation	mouse	athymic nude mice	female	8w	not mentioned	yes	not mentioned	not directely mentioned	selection bias	negative control	6	MDA-MB-231 cells	5×106	mammary fat pad	in the mammary fat pad	palpable	one week after inoculation	32 days	one week after inoculation	80 mg/kg	ip	twice per week for 4 weeks	vehicle (10%N,N-Dimethylacetamide in saline)	Mean± SEM	0.1	0.244949	6	0.6	0.244949	6	0.1	0.1
83	Tae-Min Cho	Cancer Letters	2019	C-terminal HSP90 inhibitor named L80	mouse	BALB/c mice	female	6w	not mentioned	yes	not mentioned	under standard specific-pathogen-free (SPF) conditions	selection bias	negative control	8	4T1 cells	105	mammary fat pad	into the duct of th fourth mammary gland	50mm3	one week after inoculation when tumors are 50mm3	27 days	one week after inoculation when tumors are 50mm3	20mg/kg	ip	every other day for 27 days	vehicle (DMSO/corn oil, 1:9)	Mean± SEM	857	2726.6	8	2464	1111.57	8	393	964
83	Tae-Min Cho	Cancer Letters	2019	C-terminal HSP90 inhibitor named L80	mouse	BALB/c mice	female	6w	not mentioned	yes	not mentioned	under standard specific-pathogen-free (SPF) conditions	selection bias	negative control	8	4T1 cells	105	mammary fat pad	into the duct of th fourth mammary gland	50mm3	one week after inoculation when tumors are 50mm3	27 days	one week after inoculation when tumors are 50mm3	20mg/kg	ip	every other day for 27 days	vehicle (DMSO/corn oil, 1:9)	Mean± SEM	4.1×104	56568.5	8	2.5×106	1.69706e+06	8	600000	20000
84	Mouhamed Idrissou	OMICS	2019	a TIP60 Inhibitor named TH1834	mouse	BALB/c nude mice	female	6W	not mentioned	yes	not mentioned	not directely mentioned	selection bias	negative control	6	MCF-7 luc cells	5×106	s.c	into the right flank	not mentioned	day after the inoculation	55 days	day after the inoculation	50mg/kg	s.c	daily for 10 days	vehicle	Mean± SEM	0.6	0.244949	6	0.9	0.734847	6	0.3	0.1
84	Mouhamed Idrissou	OMICS	2019	a TIP60 Inhibitor named TH1834	mouse	BALB/c nude mice	female	6W	not mentioned	yes	not mentioned	not directely mentioned	selection bias	negative control	4	MDA-MB-231 luc	5×106	s.c	into the right flank	not mentioned	day after the inoculation	29 days	day after the inoculation	50mg/kg	s.c	daily for 10 days	vehicle	Mean± SEM	0.9	1	4	2.1	1.6	4	0.8	0.5
85	Junya Kawai	Journal of Medicinal Chemistry	2019	a MTHFD2 Inhibitor named DS18561882 compound 18	mouse	BALB/c nude mice	female	5w	not mentioned	yes	not mentioned	not directely mentioned	selection bias	negative control	6	MDA-MB-231luc cells	4×106	s.c	not mentioned	not mentioned	11 days after inoculation	22 days	11 days after inoculation	product 18 with 300mg/kg	oral	twice daily for 11 days	vehicle (0.5% methylcellulose)	Mean±S.D	386	113	6	869	131	6	131	113
85	Junya Kawai	Journal of Medicinal Chemistry	2019	a MTHFD2 Inhibitor named DS18561882 compound 2	mouse	BALB/c nude mice	female	5w	not mentioned	yes	not mentioned	not directely mentioned	selection bias	negative control	6	MDA-MB-231luc cells	4×106	s.c	not mentioned	not mentioned	11 days after inoculation	22 days	11 days after inoculation	product 2 with 30 mg/kg	oral	twice daily for 11 days	vehicle (0.5% methylcellulose)	Mean±S.D	801	159	6	869	131	6	131	159
85	Junya Kawai	Journal of Medicinal Chemistry	2019	a MTHFD2 Inhibitor named DS18561882 compound 2	mouse	BALB/c nude mice	female	5w	not mentioned	yes	not mentioned	not directely mentioned	selection bias	negative control	6	MDA-MB-231luc cells	4×106	s.c	not mentioned	not mentioned	11 days after inoculation	22 days	11 days after inoculation	product 2 with 100 mg/kg	oral	twice daily for 11 days	vehicle (0.5% methylcellulose)	Mean±S.D	607	120	6	869	131	6	131	120
85	Junya Kawai	Journal of Medicinal Chemistry	2019	a MTHFD2 Inhibitor named DS18561882 compound 2	mouse	BALB/c nude mice	female	5w	not mentioned	yes	not mentioned	not directely mentioned	selection bias	negative control	6	MDA-MB-231luc cells	4×106	s.c	not mentioned	not mentioned	11 days after inoculation	22 days	11 days after inoculation	product 2 with 300 mg/kg	oral	twice daily for 11 days	vehicle (0.5% methylcellulose)	Mean±S.D	130	80	6	869	131	6	131	80
86	Ki Yeon Kim	Journal of Experimental & Clinical Cancer Research	2019	a monoclonal antibody named mAb3F derived from autocatalytic loop of Prss14/ST14 membrane serine protease	mouse	MMTV-PyMT transgenic mice	female	9w	not mentioned	yes	not mentioned	not directely mentioned	selection bias	negative and positive control	5	transgenic tumor bearing mice	transgenic	transgenic	transgenic	not mentioned	from 9 weeks of age	until 15 weeks of age (one week after the last injection)	from 9 weeks of age	50µg per mouse	ip	twice a week until 14 weeks of age	PBS as negative and Taxol as positive control	not mentioned probabely Mean±S.D	392	114	5	473	132	5	132	114
86	Ki Yeon Kim	Journal of Experimental & Clinical Cancer Research	2019	a monoclonal antibody named mAb3F derived from autocatalytic loop of Prss14/ST14 membrane serine protease	mouse	MMTV-PyMT transgenic mice	female	9w	not mentioned	yes	not mentioned	not directely mentioned	selection bias	negative and positive control	5	transgenic tumor bearing mice	transgenic	transgenic	transgenic	not mentioned	from 9 weeks of age	until 15 weeks of age (one week after the last injection)	from 9 weeks of age	50µg per mouse	ip	twice a week until 14 weeks of age	PBS as negative and Taxol as positive control	not mentioned probabely Mean±S.D	10.6	4.5	5	50.6	7.1	5	7.1	4.5
87	Zheng Qiao	International Journal of Molecular Sciences	2019	A Novel Specific Anti-CD73 Antibody named (3F7)	mouse	BALB/c mice	female	8w	not mentioned	yes	not mentioned	not directely mentioned	selection bias	negative control	6	4T1 cells	106	s.c	into the right-front dorsum.	not mentioned	one week after inoculation	3 weeks	one week after inoculation	10mg/kg	ip	every 3 days for 6 injectiones	PBS as vehicle	Mean±S.D	0.8	1.6	6	0.9	0.2	6	0.2	1.6
88	Xiao, H	Neoplasma	2019	a Jab1 inhibitor named CSN5i-3	mouse	BALB/c mice	female	6-7w	15.2-17.3g	yes	yes	not directely mentioned	no	negative control	6	BT474 cells	106	mammary fat pad	into mammary fat pad	100mm3	When the tumor size reached approximately 100 mm3	30 days	When the tumor size reached approximately 100 mm3	100mg/kg	oral	daily for 21 days	saline as vehicle	Mean±S.D	70	25	6	2112	552	6	552	25
89	Shanshan Deng	Molecular Cancer Therapeutics	2020	A Tubulin Inhibitor named VERU-111	mouse	NSG mice	female	5-6W	not mentioned	yes	yes	housed with a 12:12 hour light/dark cycle and fed a breeder chow diet	no	negative and positive control	8 and 14 for control	MDA-MB-231 cells	2.5×105	mammary fat pad	into the left and the right inguinal mammary gland fat pads	100mm3	when the average tumor size was 100 mm3	18 days	when the average tumor size was 100 mm3	5mg/kg	oral	five times per week (Monday–Friday)	vehicle as negative and paclitaxe as positive control	Mean± SEM	439	113.137	8	715	239.466	14	64	40
89	Shanshan Deng	Molecular Cancer Therapeutics	2020	A Tubulin Inhibitor named VERU-111	mouse	NSG mice	female	5-6W	not mentioned	yes	yes	housed with a 12:12 hour light/dark cycle and fed a breeder chow diet	no	negative and positive control	8 and 14 for control	MDA-MB-231 cells	2.5×105	mammary fat pad	into the left and the right inguinal mammary gland fat pads	100mm3	when the average tumor size was 100 mm3	18 days	when the average tumor size was 100 mm3	10mg/kg	oral	five times per week (Monday–Friday)	vehicle as negative and paclitaxe as positive control	Mean± SEM	317	65.0538	8	715	239.466	14	64	23
89	Shanshan Deng	Molecular Cancer Therapeutics	2020	A Tubulin Inhibitor named VERU-111	mouse	NSG mice	female	5-6W	not mentioned	yes	yes	housed with a 12:12 hour light/dark cycle and fed a breeder chow diet	no	negative and positive control	8 and 14 for control	MDA-MB-231 cells	2.5×105	mammary fat pad	into the left and the right inguinal mammary gland fat pads	100mm3	when the average tumor size was 100 mm3	18 days	when the average tumor size was 100 mm3	12.5mg/kg	oral	five times per week (Monday–Friday)	vehicle as negative and paclitaxe as positive control	Mean± SEM	277	62.2254	8	715	239.466	14	64	22
89	Shanshan Deng	Molecular Cancer Therapeutics	2020	A Tubulin Inhibitor named VERU-111	mouse	NSG mice	female	5-6W	not mentioned	yes	yes	housed with a 12:12 hour light/dark cycle and fed a breeder chow diet	no	negative and positive control	8 and 14 for control	MDA-MB-231 cells	2.5×105	mammary fat pad	into the left and the right inguinal mammary gland fat pads	100mm3	when the average tumor size was 100 mm3	18 days	when the average tumor size was 100 mm3	5mg/kg	oral	five times per week (Monday–Friday)	vehicle as negative and paclitaxe as positive control	Mean± SEM	5	2.82843	8	25	18.7083	14	5	1
89	Shanshan Deng	Molecular Cancer Therapeutics	2020	A Tubulin Inhibitor named VERU-111	mouse	NSG mice	female	5-6W	not mentioned	yes	yes	housed with a 12:12 hour light/dark cycle and fed a breeder chow diet	no	negative and positive control	8 and 14 for control	MDA-MB-231 cells	2.5×105	mammary fat pad	into the left and the right inguinal mammary gland fat pads	100mm3	when the average tumor size was 100 mm3	18 days	when the average tumor size was 100 mm3	10mg/kg	oral	five times per week (Monday–Friday)	vehicle as negative and paclitaxe as positive control	Mean± SEM	1	2.82843	8	25	18.7083	14	5	1
89	Shanshan Deng	Molecular Cancer Therapeutics	2020	A Tubulin Inhibitor named VERU-111	mouse	NSG mice	female	5-6W	not mentioned	yes	yes	housed with a 12:12 hour light/dark cycle and fed a breeder chow diet	no	negative and positive control	8 and 14 for control	MDA-MB-231 cells	2.5×105	mammary fat pad	into the left and the right inguinal mammary gland fat pads	100mm3	when the average tumor size was 100 mm3	18 days	when the average tumor size was 100 mm3	12.5mg/kg	oral	five times per week (Monday–Friday)	vehicle as negative and paclitaxe as positive control	Mean± SEM	1	2.82843	8	25	18.7083	14	5	1
89	Shanshan Deng	Molecular Cancer Therapeutics	2020	A Tubulin Inhibitor named VERU-111	mouse	NSG mice	female	7-8w	not mentioned	yes	yes	housed with a 12:12 hour light/dark cycle and fed a breeder chow diet	no	negative and positive control	7	MDA-MB-231 cells	2×105	iv	tail vein	not applicable	after 24hours	23 days	after 24hours	10mg/kg	oral	five times per week (Monday–Friday)	vehicle as negative and paclitaxe as positive control	Mean± SEM	11	2.64575	7	96	21.166	7	8	1
89	Shanshan Deng	Molecular Cancer Therapeutics	2020	A Tubulin Inhibitor named VERU-111	mouse	NSG mice	female	4-6w	not mentioned	yes	yes	housed with a 12:12 hour light/dark cycle and fed a breeder chow diet	no	negative and positive control	13	HCI-10-Luc2cells	PDX model	mammary fat pad	laterallyimplanted into the cleared inguinal mammary fat pads	100mm3	when the average tumor size was 100 mm3	8 weeks	when the average tumor size was 100 mm3	10mg/kg	oral	five times per week (Monday–Friday)	vehicle as negative and paclitaxe as positive control	Mean± SEM	96	25.2389	13	366	129.8	13	36	7
89	Shanshan Deng	Molecular Cancer Therapeutics	2020	A Tubulin Inhibitor named VERU-111	mouse	NSG mice	female	4-6w	not mentioned	yes	yes	housed with a 12:12 hour light/dark cycle and fed a breeder chow diet	no	negative and positive control	13	HCI-10-Luc2cells	PDX model	mammary fat pad	laterallyimplanted into the cleared inguinal mammary fat pads	100mm3	when the average tumor size was 100 mm3	8 weeks	when the average tumor size was 100 mm3	10mg/kg	oral	once a week	vehicle as negative and paclitaxe as positive control	Mean± SEM	6.91	4.32666	13	8.22	0.216333	13	0.06	1.2
90	Ping Hu	Journal of Materials Chemistry B	2020	a nanometer-sized inhibitor of a pro-cancer protease named CQD-KD1	mouse	BALB/c mice	female	not mentioned	20-25g	yes	yes	12 h light–dark cycle, 20–241C and40–70% relative humidity) in individually ventilated cages withfood and waterad libitum	no	negative and positive control	8	MCF7 cells	106/ 5×104	s.c	into the right flank	80-120mm3	When the tumor volumes reached 80–120 mm3in typically 3–5 days after inoculation	8 days	When the tumor volumes reached 80–120 mm3in typically 3–5 days after inoculation	CQD (6.4 mg kg -1)	s.c	one dose on first day	vehicle as negative and KD1 (0.077 mg kg -1) as positive	Mean± SEM	539	110.309	8	500	277.186	8	98	39
90	Ping Hu	Journal of Materials Chemistry B	2020	a nanometer-sized inhibitor of a pro-cancer protease named CQD-KD1	mouse	BALB/c mice	female	not mentioned	20-25g	yes	yes	12 h light–dark cycle, 20–241C and40–70% relative humidity) in individually ventilated cages withfood and waterad libitum	no	negative and positive control	8	MCF7 cells	106/ 5×104	s.c	into the right flank	80-120mm3	When the tumor volumes reached 80–120 mm3in typically 3–5 days after inoculation	8 days	When the tumor volumes reached 80–120 mm3in typically 3–5 days after inoculation	CQD-KD1 (0.64 mg kg -1)	s.c	one dose on first day	vehicle as negative and KD1 (0.077 mg kg -1) as positive	Mean± SEM	136	166.877	8	500	277.186	8	98	59
90	Ping Hu	Journal of Materials Chemistry B	2020	a nanometer-sized inhibitor of a pro-cancer protease named CQD-KD1	mouse	BALB/c mice	female	not mentioned	20-25g	yes	yes	12 h light–dark cycle, 20–241C and40–70% relative humidity) in individually ventilated cages withfood and waterad libitum	no	negative and positive control	8	MCF7 cells	106/ 5×104	s.c	into the right flank	80-120mm3	When the tumor volumes reached 80–120 mm3in typically 3–5 days after inoculation	8 days	When the tumor volumes reached 80–120 mm3in typically 3–5 days after inoculation	CQD-KD1 ( 6.4 mg kg -1)	s.c	one dose on first day	vehicle as negative and KD1 (0.077 mg kg -1) as positive	Mean± SEM	136	166.877	8	500	277.186	8	98	59
90	Ping Hu	Journal of Materials Chemistry B	2020	a nanometer-sized inhibitor of a pro-cancer protease named CQD-KD1	mouse	BALB/c mice	female	not mentioned	20-25g	yes	yes	12 h light–dark cycle, 20–241C and40–70% relative humidity) in individually ventilated cages withfood and waterad libitum	no	negative and positive control	8	4T1 cells	106/ 5×104	s.c	into the right flank	80-120mm3	When the tumor volumes reached 80–120 mm3in typically 3–5 days after inoculation	8 days	When the tumor volumes reached 80–120 mm3in typically 3–5 days after inoculation	CQD (6.4 mg kg -1)	s.c	one dose on first day	vehicle as negative and KD1 (0.077 mg kg -1) as positive	Mean± SEM	290	152.735	8	312	82.0244	8	29	54
90	Ping Hu	Journal of Materials Chemistry B	2020	a nanometer-sized inhibitor of a pro-cancer protease named CQD-KD1	mouse	BALB/c mice	female	not mentioned	20-25g	yes	yes	12 h light–dark cycle, 20–241C and40–70% relative humidity) in individually ventilated cages withfood and waterad libitum	no	negative and positive control	8	4T1 cells	106/ 5×104	s.c	into the right flank	80-120mm3	When the tumor volumes reached 80–120 mm3in typically 3–5 days after inoculation	8 days	When the tumor volumes reached 80–120 mm3in typically 3–5 days after inoculation	CQD-KD1 (0.64 mg kg -1)	s.c	one dose on first day	vehicle as negative and KD1 (0.077 mg kg -1) as positive	Mean± SEM	81	36.7696	8	312	82.0244	8	29	13
90	Ping Hu	Journal of Materials Chemistry B	2020	a nanometer-sized inhibitor of a pro-cancer protease named CQD-KD1	mouse	BALB/c mice	female	not mentioned	20-25g	yes	yes	12 h light–dark cycle, 20–241C and40–70% relative humidity) in individually ventilated cages withfood and waterad libitum	no	negative and positive control	8	4T1 cells	106/ 5×104	s.c	into the right flank	80-120mm3	When the tumor volumes reached 80–120 mm3in typically 3–5 days after inoculation	8 days	When the tumor volumes reached 80–120 mm3in typically 3–5 days after inoculation	CQD-KD1 ( 6.4 mg kg -1)	s.c	one dose on first day	vehicle as negative and KD1 (0.077 mg kg -1) as positive	Mean± SEM	56	25.4558	8	312	82.0244	8	29	9
90	Ping Hu	Journal of Materials Chemistry B	2020	a nanometer-sized inhibitor of a pro-cancer protease named CQD-KD1	mouse	BALB/c mice	female	not mentioned	20 g	yes	yes	12 h light–dark cycle, 20–241C and40–70% relative humidity) in individually ventilated cages withfood and waterad libitum	no	negative and positive control	8	4T1-GFP cells	106/ 5×104	iv	tail vein	not applicable	day one	30 days	day one	CQD-KD1 0.64 mg ml -1	iv	daily from day 1 to day 4 followedby one dose every second day until day 16	vehicle as negative and KD1 (0.077 mg kg -1) as positive	Mean± SEM	5	2.82843	8	21	5.65685	8	2	1
91	Sean P. Kennedy	Oncogene	2020	a novel triple-acting PIM/PI3K/mTORinhibitor named IBL-302	mouse	BALB/c nude mice	female	6-8 w	18-20g	yes	yes	not directely mentioned	no	negative control	8	BT-474 cells	107	s.c	at the right flank	not mentioned	from first day	21 days	from first day	50mg/kg	oral	daily for 21 days	vehicle	Mean± SEM	363	186.676	8	880	90.5097	8	32	66
91	Sean P. Kennedy	Oncogene	2020	a novel triple-acting PIM/PI3K/mTORinhibitor named IBL-302	mouse	BALB/c nude mice	female	6-8 w	18-20g	yes	yes	not directely mentioned	no	negative control	8	HCC-1954 cells	5×106	s.c	at the right flank	not mentioned	from first day	24 days	from first day	50mg/kg	oral	daily for 24 days	vehicle	Mean± SEM	479	217.789	8	1036	277.186	8	98	77
91	Sean P. Kennedy	Oncogene	2020	a novel triple-acting PIM/PI3K/mTORinhibitor named IBL-302	mouse	BALB/c nude mice	female	6-8 w	18-20g	yes	yes	not directely mentioned	no	negative control	8	HCC-1954 cells	5×106	s.c	at the right flank	not mentioned	from first day	24 days	from first day	50mg/kg plus 20%vitamin E	oral	daily for 24 days	vehicle	Mean± SEM	327	214.96	8	1036	277.186	8	98	76
92	Li Pan	Breast Cancer Research and Treatment	2020	a novel non-peptide small molecule as STAT3 inhibitor named LLY17	mouse	BALB/c mice	female	6w	not mentioned	yes	not mentioned	not directely mentioned	selection bias	negative control	8	4T1 cells	106	mammary fat pad	into the bilateral mammary fat pads	not mentioned	After 9 days of tumor development	23 days	After 9 days of tumor development	5 mg/kg	oral	every day for 14 days	DMSO	Mean±S.D	521	84	8	1362	387	8	387	84
93	Lan Lin	International Immunopharmacology	2020	BML-111 as an important regulator of inflammatory cytokines	mouse	BALB/c mice	female	6-8w	not mentioned	yes	yes	with a 12-hour light-dark cycle under pathogen-free conditions	no	negative control	8	4T1 cells	20 µl cells suspended as in RPMI1640 Medium	directly inserted into mammary duct through the nipple	The fourth nipple on the left side	not mentioned	after one week	28 days	after one week	1 mg/kg (0.1ml)	not mentioned probably orally	daily	PBS	not mentioned probabely Mean±S.D	476	345	8	761	429	8	429	345
93	Lan Lin	International Immunopharmacology	2020	BML-111 as an important regulator of inflammatory cytokines	mouse	BALB/c mice	female	6-8w	not mentioned	yes	yes	with a 12-hour light-dark cycle under pathogen-free conditions	no	negative control	8	4T1 cells	20 µl cells suspended as in RPMI1640 Medium	directly inserted into mammary duct through the nipple	The fourth nipple on the left side	not mentioned	after one week	28 days	after one week	1 mg/kg (0.1ml)	not mentioned probably orally	daily	PBS	not mentioned probabely Mean±S.D	2	5	8	20	20	8	20	5
94	Jian-Hua Liu	Experimental Cell Research	2020	a MyD88 inhibitor named TJ-M2010-2	mouse	BALB/c nude mice	female	5w	not mentioned	yes	yes	not directely mentioned	no	negative and positive control	6	MCF-7	106	s.c	into the back on the right side	not mentioned	not mentioned	3 weeks	not mentioned	not mentioned	not mentioned	not mentioned	vehicle as negative and LPS as positive control	Mean±S.D	228	32	6	619	54	6	54	32
94	Jian-Hua Liu	Experimental Cell Research	2020	a MyD88 inhibitor named TJ-M2010-2	mouse	BALB/c nude mice	female	5w	not mentioned	yes	yes	not directely mentioned	no	negative and positive control	6	MCF-7	106	s.c	into the back on the right side	not mentioned	not mentioned	3 weeks	not mentioned	not mentioned	not mentioned	not mentioned	vehicle as negative and LPS as positive control	Mean±S.D	293	43	6	619	54	6	54	43
94	Jian-Hua Liu	Experimental Cell Research	2020	a MyD88 inhibitor named TJ-M2010-2	mouse	BALB/c nude mice	female	5w	not mentioned	yes	yes	not directely mentioned	no	negative and positive control	6	MDA-MB-231 cells	106	s.c	into the back on the right side	not mentioned	not mentioned	3 weeks	not mentioned	not mentioned	not mentioned	not mentioned	vehicle as negative and LPS as positive control	Mean±S.D	322	26	6	696	116	6	116	26
94	Jian-Hua Liu	Experimental Cell Research	2020	a MyD88 inhibitor named TJ-M2010-2	mouse	BALB/c nude mice	female	5w	not mentioned	yes	yes	not directely mentioned	no	negative and positive control	6	MDA-MB-231 cells	106	s.c	into the back on the right side	not mentioned	not mentioned	3 weeks	not mentioned	not mentioned	not mentioned	not mentioned	vehicle as negative and LPS as positive control	Mean±S.D	554	91	6	696	116	6	116	91
95	Rui Wu	European Journal of Medicinal Chemistry	2020	amide-sulfamide named compound IIIe as a small molecule for targeting CXCR4/CXCL12 axis	mouse	BALB/c nude mice	female	not mentioned	not mentioned	yes	yes	in a pathogen-free animal facility in a 12-h: 12-h light: dark cycle for certain days	no	negative control	6	4T1 cells	5×104	iv	tail vein	not aplicable	not mentioned	14 days	not mentioned but probably from day one	20 mg/kg	ip	twice a day for 2 weeks	saline	not mentioned probabely Mean±S.D	56	27	6	100	31	6	31	27
96	Jing Chen	Life Sciences	2020	a novel hydroxamic acid-based HDAC inhibitor named Pracinostat (SB939)	mouse	BALB/c nude mice	female	6-8w	not mentioned	yes	yes	not directely mentioned	no	negative and positive control	7	MDA-MB-231 cells	3×106	mammary fat pad	into the 4th abdominal mammary fat pad	not aplicable(When tumors formed)	on day 7	42 days	on day 7	25mg/kg	oral	every two days till the end of the study	SAHA as positive and DMSO+ corn oil as negative control	Mean±S.D	8	3	7	17	2	7	2	3
96	Jing Chen	Life Sciences	2020	a novel hydroxamic acid-based HDAC inhibitor named Pracinostat (SB939)	mouse	BALB/c nude mice	female	6-8w	not mentioned	yes	yes	not directely mentioned	no	negative and positive control	7	MDA-MB-231 cells	3×106	mammary fat pad	into the 4th abdominal mammary fat pad	not aplicable(When tumors formed)	on day 7	42 days	on day 7	25mg/kg	oral	every two days till the end of the study	SAHA as positive and DMSO+ corn oil as negative control	Mean±S.D	514	43	7	779	35	7	35	43
96	Jing Chen	Life Sciences	2020	a novel hydroxamic acid-based HDAC inhibitor named Pracinostat (SB939)	mouse	BALB/c nude mice	female	6-8w	not mentioned	yes	yes	not directely mentioned	no	negative and positive control	6	MDA-MB-231 cells	3×106	s.c	into the axilla	100mm3	When tumors reached approximately 100 mm3	4 weeks	When tumors reached approximately 100 mm3	25mg/kg	oral	every two days till the end of the study	SAHA as positive and DMSO+ corn oil as negative control	Mean±S.D	610	126	6	1157	464	6	464	126
99	Niaz Mahmood	Bone Research	2020	a uPAR antibody named (huATN-658)	mouse	CD-1 nude mice	female	4-6w	not mentioned	yes	yes	not directely mentioned	no	positive and negative control	9	MDA-MB-231 cells	5×105	mammary fat pad	into the fourthmammary fat pad	50-100 mm3	when tumor volume reached between ~50 and100 mm3 (week 6)	5 weeks	when tumor volume reached between ~50 and100 mm3 (week 6)	10.0 mg·kg−1	ip	twice a week for 5 weeks	control IgG as positive and PBS as negative control	Mean± SEM	842	306	9	1231	471	9	157	102
99	Niaz Mahmood	Bone Research	2020	a uPAR antibody named (huATN-658)	mouse	CD-1 nude mice	female	4-6w	not mentioned	yes	yes	not directely mentioned	no	positive and negative control	7	MDA-MB-231 cells	2×105	intratibial	intratibial route	not aplicable	after 3 days	10 weeks	after 3 days	10.0 mg·kg−1	ip	twice a week for 10 weeks	control IgG as negative and Zometa as positive control	Mean± SEM	12	18.5203	7	38	26.4575	7	10	7
99	Niaz Mahmood	Bone Research	2020	a uPAR antibody named (huATN-658)	mouse	CD-1 nude mice	female	4-6w	not mentioned	yes	yes	not directely mentioned	no	positive and negative control	7	MDA-MB-231 cells	2×105	intratibial	intratibial route	not aplicable	after 3 days	10 weeks	after 3 days	huATN-658 (10.0 mg·kg−1) and Zometa (100.0 μg·kg−1)	ip	once a week for combination therapy for 10 weeks	control IgG as negative and Zometa as positive control	Mean± SEM	2	5.2915	7	38	26.4575	7	10	2
100	Soo Kyung Park	Biochemical Pharmacology	2020	A novel small molecule STAT3 inhibitor named SLSI-1	mouse	BALB/c nude mice	female	4-5w	18g	yes	yes	under pathogen-free conditions with a 12 h light-dark schedule	no	negative and positive control	5	MDA-MB-231 cells	4×106	s.c	in to the flanks	100mm3	after 10 days when until the tumor volume reached approximately 100 nun3	35 days (one week after the last dose)	after 10 days when until the tumor volume reached approximately 100 nun3	SLSI-1 (10 mg/kg)	ip	three times a week for 28 days	NISO/cremophor/normal saline = 10:10:80) as negative and paclitaxel as positive control	Mean±S.D	735	108	5	1413	99	5	99	108
100	Soo Kyung Park	Biochemical Pharmacology	2020	A novel small molecule STAT3 inhibitor named SLSI-1216	mouse	BALB/c nude mice	female	4-5w	18g	yes	yes	under pathogen-free conditions with a 12 h light-dark schedule	no	negative and positive control	5	MDA-MB-231 cells	4×106	s.c	in to the flanks	100mm3	after 10 days when until the tumor volume reached approximately 100 nun3	35 days (one week after the last dose)	after 10 days when until the tumor volume reached approximately 100 nun3	SLSI-12165 (5 mg/kg)	ip	three times a week for 28 days	NISO/cremophor/normal saline = 10:10:80) as negative and paclitaxel as positive control	Mean±S.D	789	86	5	1413	99	5	99	86
100	Soo Kyung Park	Biochemical Pharmacology	2020	A novel small molecule STAT3 inhibitor named SLSI-1216	mouse	BALB/c nude mice	female	4-5w	18g	yes	yes	under pathogen-free conditions with a 12 h light-dark schedule	no	negative and positive control	5	MDA-MB-231 cells	4×106	s.c	in to the flanks	100mm3	after 10 days when until the tumor volume reached approximately 100 nun3	35 days (one week after the last dose)	after 10 days when until the tumor volume reached approximately 100 nun3	SLSI-12165 (10 mg/kg)	ip	three times a week for 28 days	NISO/cremophor/normal saline = 10:10:80) as negative and paclitaxel as positive control	Mean±S.D	594	43	5	1413	99	5	99	43
101	Arjanneke F. van de Merbel	International Journal of Molecular Science	2021	a Small Molecule Inhibitor named LMW compound	mouse	BALB/c nude mice	female	5w	not mentioned	yes	yes	not directely mentioned	no	negative control	15	MDA-MB-231-Luc cells	105	intracardiacally	into the left cardiac ventricle	not mentioned	One day after inoculation	35 days	One day after inoculation	5mg/kg	ip	daily	vehicle	Mean± SEM	1.8×107	2.32379e+07	15	4.9×107	5.42218e+07	15	14000000	6000000
102	Rongyn Zhao	European Journal of Medicinal Chemistry	2021	a small molecule Fam20 inhibitor named 3r	mouse	BALB/c nude mice	female	6-8 w	20-22 g	yes	not mentioned	not directely mentioned	selection bias	negative control	6	MDA-MB-231 cells	2×106	s.c	not mentioned	100mm3	one week after tumor inoculation	14 days	first day	25 mg/kg	intra gastric	daily for 14 days	vehicle	Mean± SEM	284	46.5403	6	501	58.7878	6	24	19	Data Extraction was Done By YM between 2022-2024
102	Rongyn Zhao	European Journal of Medicinal Chemistry	2021	a small molecule Fam20 inhibitor named 3r	mouse	BALB/c nude mice	female	6-8 w	20-22 g	yes	not mentioned	not directely mentioned	selection bias	negative control	6	MDA-MB-231 cells	2×106	s.c	not mentioned	100mm3	one week after tumor inoculation	14 days	first day	50 mg/kg	intra gastric	daily for 14 days	vehicle	Mean± SEM	185	90.6311	6	501	58.7878	6	24	37
103	Yang Li	Journal of Medicinal Chemistry	2021	Highly Selective VascularEndothelial Growth Factor Receptor 3 (VEGFR3) Inhibitor named compound 38k	mouse	BALB/c nude mice for primary and BALB/c for metastatic	female	6-8 w	not mentioned	yes	yes	not directely mentioned	selection bias	negative and positive control	6	MDA-MB-231 cells	1.5×106	s.c	not mentioned	100−200 mm3	when tumor volume reached 100−200 mm3	25 days	day 4	25 mg/kg	orally	once a day for 21 days	compound 10 as positive, vehicle as negative	Mean±S.D	851.2	45.39	6	1293,84	147.49	6	147.49	45.39
103	Yang Li	Journal of Medicinal Chemistry	2021	Highly Selective VascularEndothelial Growth Factor Receptor 3 (VEGFR3) Inhibitor named compound 38k	mouse	BALB/c nude mice for primary and BALB/c for metastatic	female	6-8 w	not mentioned	yes	yes	not directely mentioned	selection bias	negative and positive control	6	MDA-MB-231 cells	1.5×106	s.c	not mentioned	100−200 mm3	when tumor volume reached 100−200 mm3	25 days	day 4	50 mg/kg	orally	once a day for 21 days	compound 10 as positive, vehicle as negative	Mean±S.D	522.13	45.35	6	1293,84	147.49	6	147.49	45.35
103	Yang Li	Journal of Medicinal Chemistry	2021	Highly Selective VascularEndothelial Growth Factor Receptor 3 (VEGFR3) Inhibitor named compound 38k	mouse	BALB/c nude mice for primary and BALB/c for metastatic	female	6-8 w	not mentioned	yes	yes	not directely mentioned	selection bias	negative and positive control	6	MDA-MB-231 cells	2×106	iv	caudal vein	100−200 mm3	when tumor volume reached 100−200 mm3	21 days	day 4	25 mg/kg	orally	once a day for 21 days	compound 10 as positive, vehicle as negative	Mean±S.D	13	1	6	19	2	6	2	1
103	Yang Li	Journal of Medicinal Chemistry	2021	Highly Selective VascularEndothelial Growth Factor Receptor 3 (VEGFR3) Inhibitor named compound 38k	mouse	BALB/c nude mice for primary and BALB/c for metastatic	female	6-8 w	not mentioned	yes	yes	not directely mentioned	selection bias	negative and positive control	6	MDA-MB-231 cells	2×106	iv	caudal vein	100−200 mm3	when tumor volume reached 100−200 mm3	21 days	day 4	50 mg/kg	orally	once a day for 21 days	compound 10 as positive, vehicle as negative	Mean±S.D	5	2	6	19	2	6	2	2
104	Ming Yi	Journal for ImmunoTherapy of Cancer	2022	an anti- TGF-β/PD-L1bispecificantibody named BiTP	mouse	BALB/c mice	female	not mentioned	not mentioned	yes	yes	not directely mentioned	selection bias	negative and positive control	8	EMT-6- hPDL1	1×10 5	mammary fat pad	in to the right mammary fat pad	100 mm3	When tumor volume was nearly 100 mm3	23 days	One week after inoculation	9 mg/kg	ip	six doses of treatment in the following 2 weeks	Isotype	mean ± SD	128	93	8	1035	305	8	305	93
104	Ming Yi	Journal for ImmunoTherapy of Cancer	2022	an anti- TGF-β/PD-L1bispecificantibody named BiTP	mouse	BALB/c mice	female	not mentioned	not mentioned	yes	yes	not directely mentioned	selection bias	negative and positive control	8	4T1-hPDL1	1×10 5	mammary fat pad	in to the right mammary fat pad	100 mm3	When tumor volume was nearly 100 mm3	23 days	One week after inoculation	9 mg/kg	ip	six doses of treatment in the following 2 weeks	Isotype	mean ± SD	178	80	8	709	92	8	92	80
105	Yuzhu Zhang	Cancer Letters	2023	a TNBC stemness inhibitor named YH677	mouse	BALB/c nude mice	female	4-6 w	not mentioned	yes	yes	not directely mentioned	selection bias	negative and positive control	8	SUM159	3´104	s.c	mammary fat pad	not mentioned	afrer 5 days	42 days	afrer 5 days	1 mg/kg	iv	every day	DMSO	mean ± SD	677	274	8	1789	304	8	304	274
105	Yuzhu Zhang	Cancer Letters	2023	a TNBC stemness inhibitor named YH677	mouse	BALB/c nude mice	female	4-6 w	not mentioned	yes	yes	not directely mentioned	selection bias	negative and positive control	8	SUM159	3´104	s.c	mammary fat pad	not mentioned	afrer 5 days	42 days	afrer 5 days	10 mg/kg	iv	every day	DMSO	mean ± SD	214	87	8	1789	304	8	304	87
105	Yuzhu Zhang	Cancer Letters	2023	a TNBC stemness inhibitor named YH677	mouse	BALB/c nude mice	female	4-6 w	not mentioned	yes	yes	not directely mentioned	selection bias	negative and positive control	8	HCC180	3´104	s.c	mammary fat pad	not mentioned	afrer 5 days	34 days	afrer 5 days	1 mg/kg	iv	every day	DMSO	mean ± SD	651	255	8	2690	412	8	412	255
105	Yuzhu Zhang	Cancer Letters	2023	a TNBC stemness inhibitor named YH677	mouse	BALB/c nude mice	female	4-6 w	not mentioned	yes	yes	not directely mentioned	selection bias	negative and positive control	8	HCC180	3´104	s.c	mammary fat pad	not mentioned	afrer 5 days	34 days	afrer 5 days	10 mg/kg	iv	every day	DMSO	mean ± SD	121	196	8	2690	412	8	412	196
105	Yuzhu Zhang	Cancer Letters	2023	a TNBC stemness inhibitor named YH677	mouse	BALB/c nude mice	female	4-6 w	not mentioned	yes	yes	not directely mentioned	selection bias	negative and positive control	10	MDA-MB-231- LUC	3´107	iv	tail vein	not applicable	afrer 7 days	30 days	afrer 7 days	1 mg/kg	iv	every day	DMSO	mean ± SEM	7500	4313.35	10	22160	5388.52	10	1704	1364
105	Yuzhu Zhang	Cancer Letters	2023	a TNBC stemness inhibitor named YH677	mouse	BALB/c nude mice	female	4-6 w	not mentioned	yes	yes	not directely mentioned	selection bias	negative and positive control	10	MDA-MB-231- LUC	3´107	iv	tail vein	not applicable	afrer 7 days	30 days	afrer 7 days	10 mg/kg	iv	every day	DMSO	mean ± SEM	3750	3235.01	10	22160	5388.52	10	1704	1023
106	Xiaoyong Dai	European Journal of Pharmacology	2023	a specific RAGE-binding peptide named RP7	mouse	BALB/c nude mice	female	6 w	not mentioned	yes	yes	not directely mentioned	selection bias	negative control		MDA-MB-231	5 × 106	S.C.	into the left axilla	not mentioned	not mentioned	22 days	from beginning	15 mg/kg	iv	daily	saline	mean ± SD	988	30		1232	36		36	30
106	Xiaoyong Dai	European Journal of Pharmacology	2023	a specific RAGE-binding peptide named RP7	mouse	BALB/c nude mice	female	6 w	not mentioned	yes	yes	not directely mentioned	selection bias	negative control		MDA-MB-231	5 × 106	S.C.	into the left axilla	not mentioned	not mentioned	22 days	from beginning	30 mg/kg	iv	daily	saline	mean ± SD	625	36		1232	36		36	36
106	Xiaoyong Dai	European Journal of Pharmacology	2023	a specific RAGE-binding peptide named RP7	mouse	BALB/c nude mice	female	6 w	not mentioned	yes	yes	not directely mentioned	selection bias	negative control		BT549	5 × 106	S.C.	into the left axilla	not mentioned	not mentioned	22 days	from beginning	15 mg/kg	iv	daily	saline	mean ± SD	782	30		1103	71		71	30
106	Xiaoyong Dai	European Journal of Pharmacology	2023	a specific RAGE-binding peptide named RP7	mouse	BALB/c nude mice	female	6 w	not mentioned	yes	yes	not directely mentioned	selection bias	negative control		BT549	5 × 106	S.C.	into the left axilla	not mentioned	not mentioned	22 days	from beginning	30 mg/kg	iv	daily	saline	mean ± SD	474	38		1103	71		71	38
107	Guiping Gao	European Journal of Medicinal Chemistry	2023	a novel CDK9-Cyclin T1 pr-pr inhibitor named compound B19	mouse	athymic BALB/c mice	female	4-6 w	not mentioned	yes	not mentioned	not directely mentioned	selection bias	negative control	5	4T1 cells	1 × 106	S.C.	into the flanks	100 mm3	When the tumor volume grew to about 100 mm3	14 days	from beginning	12.5 mg/kg	ip	once a day	vehicle	mean ± SD	518	58	5	1317	76	5	76	58
107	Guiping Gao	European Journal of Medicinal Chemistry	2023	a novel CDK9-Cyclin T1 pr-pr inhibitor named compound B19	mouse	athymic BALB/c mice	female	4-6 w	not mentioned	yes	not mentioned	not directely mentioned	selection bias	negative control	5	4T1 cells	1 × 106	S.C.	into the flanks	100 mm3	When the tumor volume grew to about 100 mm3	14 days	from beginning	25 mg/kg	ip	once a day	vehicle	mean ± SD	240	48	5	1317	76	5	76	48
108	Nilufar Ali	Biomed Pharmacother.	2024	a 9S1R nullomer peptide	mouse	BALB/c mice	female	8 w	not mentioned	yes	yes	not directely mentioned	selection bias	negative control	6 test -7 control	4T1.2-Luc cells	1 × 105	mammary fat pad	in the 4th mammary fat pad	Palpable	after the formation of palpable tumors	29 days	after the formation of palpable tumors	100 mg/kg	ip	eight injections over a period of 2 weeks	PBS	Mean+ SEM	624	475.201	6	882	584.711	7	221	194
109	Penelope Desroys du Roure	Journal for ImmunoTherapy of Cancer	2024	novel Fc- engineered cathepsin D antibody named F1M1-Fc +	mouse	Swiss nude mice (NU(Ico)-Foxn1nu)	female	5w	not mentioned	yes	yes	not directely mentioned	selection bias	negative control	12	PDX model B1995	approximately 5x5x5 mm of B1995 tumor fragments	S.C.	not mentioned	~100mm3	when tumor volume was ~100mm3	46 dsys	28 days after inoculation	15 mg/kg	ip	three times per week	rituximad	mean±SEM	446	336.018	12	1145	339.482	12	98	97
109	Penelope Desroys du Roure	Journal for ImmunoTherapy of Cancer	2024	novel Fc- engineered cathepsin D antibody named F1M1-Fc +	mouse	Swiss nude mice (NU(Ico)-Foxn1nu)	female	5w	not mentioned	yes	yes	not directely mentioned	selection bias	negative control	11	PDX model B3977	approximately 5x5x5 mm of B3977 tumor fragments	S.C.	not mentioned	~100mm3	when tumor volume was ~100mm3	42 days	25 days after inoculation	15 mg/kg	ip	three times per week	rituximad	mean±SEM	627	411.261	11	1159	315.079	11	95	124
109	Penelope Desroys du Roure	Journal for ImmunoTherapy of Cancer	2024	novel Fc- engineered cathepsin D antibody named F1M1-Fc +	mouse	athymic mice (NU(NCr)-Foxn1nu)	female	6 w	not mentioned	yes	yes	not directely mentioned	selection bias	negative control	9	SUM159 cells	5× 106	S.C.	not mentioned	~50 mm3	when xenografts reached a volume of ~50 mm3	48 days	when xenografts reached a volume of ~50 mm3	15 mg/kg	ip	three times per week for 30 days	rituximad	mean±SEM	218	243	9	809	120	9	40	81
109	Penelope Desroys du Roure	Journal for ImmunoTherapy of Cancer	2024	novel Fc- engineered cathepsin D antibody named F1M1-Fc +	mouse	athymic mice (NU(NCr)-Foxn1nu) for xenograf and e Swiss nude mice (NU(Ico)-Foxn1nu) for PDX	female	6 w	not mentioned	yes	yes	not directely mentioned	selection bias	negative control	7 and 9	MDA-MB-231 cells	2× 106	S.C.	not mentioned	~50 mm3	when xenografts reached a volume of ~50 mm3	48 days	13 days after inoculation for MDA-MB-231 model	15 mg/kg	ip	three times per week	rituximad	mean±SEM	358	225	9	1537	552.962	7	209	75
109	Penelope Desroys du Roure	Journal for ImmunoTherapy of Cancer	2024	novel Fc- engineered cathepsin D antibody named F1M1-Fc +	mouse	athymic mice (NU(NCr)-Foxn1nu) for xenograf and e Swiss nude mice (NU(Ico)-Foxn1nu) for PDX	female	6 w	not mentioned	yes	yes	not directely mentioned	selection bias	negative control	9 and 11	MDA-MB-231 cells	2× 106	S.C.	not mentioned	~50 mm3	when xenografts reached a volume of ~50 mm3	48 days	13 days after inoculation for MDA-MB-231 model	15 mg/kg	ip	three times per week	rituximad	mean±SEM	355	245.43	11	844	297	9	99	74
109	Penelope Desroys du Roure	Journal for ImmunoTherapy of Cancer	2024	novel Fc- engineered cathepsin D antibody named F1M1-Fc +	mouse	athymic mice (NU(NCr)-Foxn1nu) for xenograf and e Swiss nude mice (NU(Ico)-Foxn1nu) for PDX	female	6 w	not mentioned	yes	yes	not directely mentioned	selection bias	negative control	8	MDA-MB-231 cells	2× 106	S.C.	not mentioned	~50 mm3	when xenografts reached a volume of ~50 mm3	48 days	13 days after inoculation for MDA-MB-231 model	15 mg/kg	ip	three times per week	rituximad	mean±SEM	288	608.112	8	791	653.367	8	231	215
110	Liang Lyu	British Journal of Cancer	2024	a potent PAK2 inhibitor named FRAX486	mouse	BALB/c nude mice	female	36 w	not mentioned	yes	yes	in specific pathogen-free (SPF) condition	selection bias	negative control	15	MDA-MB-231 cells	2 × 106	iv	caudal vein	not applicable	not applicable- metastatic model	7 weeks	from beginning	20 mg/kg	IG	5 days per week for 7 weeks	DMSO	mean ± SD	12	9	15	162	35	15	9	33
